# Supplementary material for: FAM69C functions as a kinase for eIF2α and promotes stress granule assembly
Source: EMBO Rep. 2023 Mar 16;24(5):e55641. doi: 10.15252/embr.202255641 (PMC10157376; doi:10.15252/embr.202255641)
Supplement: Supplementary file 1 — Dataset EV1 [file EMBR-24-e55641-s002.xlsx]

## Sheet: Sheet1
Dataset EV1. A total of 1355 proteins show potential interaction with FAM69C, related to Figure 1.
Description	FAM69C: Area (A5)	Mock: Area (D5)
Actin, alpha cardiac muscle 1 OS=Homo sapiens OX=9606 GN=ACTC1 PE=1 SV=1 - [ACTC_HUMAN]	9.26083e+10	1.25572e+10
Actin, cytoplasmic 1 OS=Homo sapiens OX=9606 GN=ACTB PE=1 SV=1 - [ACTB_HUMAN]	90388215618	1.57387e+10
Actin, cytoplasmic 2 (Fragment) OS=Homo sapiens OX=9606 GN=ACTG1 PE=1 SV=1 - [K7EM38_HUMAN]	8.11142e+10	1.2562e+10
Actin, cytoplasmic 2 (Fragment) OS=Homo sapiens OX=9606 GN=ACTG1 PE=1 SV=1 - [I3L3R2_HUMAN]	8.11142e+10	1.2562e+10
Actin, cytoplasmic 1 (Fragment) OS=Homo sapiens OX=9606 GN=ACTB PE=1 SV=1 - [A0A2R8YEA7_HUMAN]	5.19143e+10	9.85218e+09
Myosin-9 OS=Homo sapiens OX=9606 GN=MYH9 PE=1 SV=4 - [MYH9_HUMAN]	4.38984e+10	4.53776e+09
Myosin-10 OS=Homo sapiens OX=9606 GN=MYH10 PE=1 SV=3 - [MYH10_HUMAN]	3.19313e+10	3.59708e+09
Myosin-14 OS=Homo sapiens OX=9606 GN=MYH14 PE=1 SV=2 - [MYH14_HUMAN]	2.17881e+10	3.69932e+09
Myosin-14 (Fragment) OS=Homo sapiens OX=9606 GN=MYH14 PE=1 SV=8 - [M0QY43_HUMAN]	1.71405e+10	3.42227e+09
Actin-related protein 2 OS=Homo sapiens OX=9606 GN=ACTR2 PE=1 SV=1 - [ARP2_HUMAN]	1.18419e+10	1.21876e+08
Alpha-centractin OS=Homo sapiens OX=9606 GN=ACTR1A PE=1 SV=1 - [R4GMT0_HUMAN]	11048690848	2.49419e+07
Heat shock 70 kDa protein 1B OS=Homo sapiens OX=9606 GN=HSPA1B PE=1 SV=1 - [HS71B_HUMAN]	1.07645e+10	1.0999e+09
Elongation factor 1-alpha 1 OS=Homo sapiens OX=9606 GN=EEF1A1 PE=1 SV=1 - [EF1A1_HUMAN]	10006519584	6.12596e+08
Heat shock 70 kDa protein 6 OS=Homo sapiens OX=9606 GN=HSPA6 PE=1 SV=2 - [HSP76_HUMAN]	8.79257e+09	1.01699e+09
Elongation factor 1-alpha 2 OS=Homo sapiens OX=9606 GN=EEF1A2 PE=1 SV=1 - [EF1A2_HUMAN]	8.34335e+09	5.56947e+08
Tropomyosin alpha-3 chain OS=Homo sapiens OX=9606 GN=TPM3 PE=1 SV=1 - [A0A087WWU8_HUMAN]	8270251195	1.29414e+09
Tropomyosin 3 nu OS=Homo sapiens OX=9606 GN=TPM3 PE=1 SV=1 - [A0A2R2Y2Q3_HUMAN]	8270251195	1.29414e+09
Tubulin alpha-1C chain OS=Homo sapiens OX=9606 GN=TUBA1C PE=1 SV=1 - [TBA1C_HUMAN]	7615131868	5.0516e+08
Tubulin alpha-1A chain OS=Homo sapiens OX=9606 GN=TUBA1A PE=1 SV=1 - [TBA1A_HUMAN]	7615131868	5.0516e+08
Tubulin alpha-1B chain OS=Homo sapiens OX=9606 GN=TUBA1B PE=1 SV=1 - [TBA1B_HUMAN]	7615131868	5.0516e+08
Cytoskeleton-associated protein 5 OS=Homo sapiens OX=9606 GN=CKAP5 PE=1 SV=3 - [CKAP5_HUMAN]	7.23701e+09	1.1732e+07
Tubulin beta chain OS=Homo sapiens OX=9606 GN=TUBB PE=1 SV=2 - [TBB5_HUMAN]	6.70255e+09	3.3045e+08
Tubulin beta-4B chain OS=Homo sapiens OX=9606 GN=TUBB4B PE=1 SV=1 - [TBB4B_HUMAN]	6.70255e+09	3.28041e+08
Tropomyosin alpha-1 chain (Fragment) OS=Homo sapiens OX=9606 GN=TPM1 PE=1 SV=1 - [H0YKX5_HUMAN]	6.47205e+09	1.03967e+09
Tropomyosin 1 (Alpha), isoform CRA_m OS=Homo sapiens OX=9606 GN=TPM1 PE=1 SV=1 - [H7BYY1_HUMAN]	6.47205e+09	1.03967e+09
Tropomyosin alpha-1 chain OS=Homo sapiens OX=9606 GN=TPM1 PE=1 SV=2 - [TPM1_HUMAN]	6.47205e+09	1.03967e+09
Tropomyosin alpha-1 chain OS=Homo sapiens OX=9606 GN=TPM1 PE=1 SV=1 - [H0YK48_HUMAN]	6.47205e+09	1.03967e+09
Tropomyosin 1 (Alpha), isoform CRA_b OS=Homo sapiens OX=9606 GN=TPM1 PE=1 SV=2 - [H0YKJ4_HUMAN]	6.47205e+09	1.03967e+09
Heat shock protein HSP 90-beta OS=Homo sapiens OX=9606 GN=HSP90AB1 PE=1 SV=4 - [HS90B_HUMAN]	6.3789e+09	3.91158e+08
Tubulin beta-3 chain OS=Homo sapiens OX=9606 GN=TUBB3 PE=1 SV=2 - [TBB3_HUMAN]	6.27512e+09	3.22003e+08
Heat shock protein HSP 90-alpha OS=Homo sapiens OX=9606 GN=HSP90AA1 PE=1 SV=5 - [HS90A_HUMAN]	6.22069e+09	3.91158e+08
Heat shock cognate 71 kDa protein OS=Homo sapiens OX=9606 GN=HSPA8 PE=1 SV=1 - [HSP7C_HUMAN]	6.04925e+09	8.72838e+08
Heat shock cognate 71 kDa protein (Fragment) OS=Homo sapiens OX=9606 GN=HSPA8 PE=1 SV=8 - [E9PK54_HUMAN]	5975679801	8.50547e+08
Ubiquitin-40S ribosomal protein S27a OS=Homo sapiens OX=9606 GN=RPS27A PE=1 SV=2 - [RS27A_HUMAN]	5971168347	3.82004e+08
Ubiquitin-60S ribosomal protein L40 OS=Homo sapiens OX=9606 GN=UBA52 PE=1 SV=2 - [RL40_HUMAN]	5971168347	3.82004e+08
Glutathione synthase (Fragment) OS=Homo sapiens OX=9606 GN=GSS PE=1 SV=1 - [A0A2R8Y6Q7_HUMAN]	5.92161e+09	0
Tubulin beta-2A chain OS=Homo sapiens OX=9606 GN=TUBB2A PE=1 SV=1 - [TBB2A_HUMAN]	5.82652e+09	322334310
Tubulin beta-2B chain OS=Homo sapiens OX=9606 GN=TUBB2B PE=1 SV=1 - [TBB2B_HUMAN]	5.82652e+09	322334310
Glyceraldehyde-3-phosphate dehydrogenase OS=Homo sapiens OX=9606 GN=GAPDH PE=1 SV=3 - [G3P_HUMAN]	4.95582e+09	200540486
Tubulin beta-6 chain OS=Homo sapiens OX=9606 GN=TUBB6 PE=1 SV=1 - [TBB6_HUMAN]	4.82969e+09	2.87592e+08
Thioredoxin OS=Homo sapiens OX=9606 GN=TXN PE=1 SV=3 - [THIO_HUMAN]	4.48834e+09	1.10744e+08
Peroxiredoxin-1 OS=Homo sapiens OX=9606 GN=PRDX1 PE=1 SV=1 - [PRDX1_HUMAN]	4.47557e+09	2.72602e+08
Tripartite motif-containing protein 64C OS=Homo sapiens OX=9606 GN=TRIM64C PE=3 SV=4 - [TR64C_HUMAN]	4376475527	0
Histone H1.4 OS=Homo sapiens OX=9606 GN=H1-4 PE=1 SV=2 - [H14_HUMAN]	4.23613e+09	8.40929e+08
Ribonuclease inhibitor OS=Homo sapiens OX=9606 GN=RNH1 PE=1 SV=2 - [RINI_HUMAN]	4.15913e+09	7.7743e+08
T cell receptor alpha joining 56 (Fragment) OS=Homo sapiens OX=9606 GN=TRAJ56 PE=4 SV=1 - [A0A075B6Z2_HUMAN]	3666201868	0
Keratin, type I cytoskeletal 18 OS=Homo sapiens OX=9606 GN=KRT18 PE=1 SV=2 - [K1C18_HUMAN]	3.61446e+09	450964979
Drebrin OS=Homo sapiens OX=9606 GN=DBN1 PE=1 SV=4 - [DREB_HUMAN]	3.08228e+09	2.04324e+08
Nucleophosmin OS=Homo sapiens OX=9606 GN=NPM1 PE=1 SV=2 - [NPM_HUMAN]	2.98083e+09	2.91994e+08
Unconventional myosin-6 OS=Homo sapiens OX=9606 GN=MYO6 PE=1 SV=1 - [A0A0A0MRM8_HUMAN]	2.95471e+09	3.04298e+08
Unconventional myosin-VI OS=Homo sapiens OX=9606 GN=MYO6 PE=1 SV=4 - [MYO6_HUMAN]	2.95471e+09	3.04298e+08
Exportin-2 OS=Homo sapiens OX=9606 GN=CSE1L PE=1 SV=3 - [XPO2_HUMAN]	2.94775e+09	1.89479e+07
Heat shock protein 75 kDa, mitochondrial OS=Homo sapiens OX=9606 GN=TRAP1 PE=1 SV=3 - [TRAP1_HUMAN]	2.82041e+09	1.64027e+08
L-lactate dehydrogenase B chain OS=Homo sapiens OX=9606 GN=LDHB PE=1 SV=2 - [LDHB_HUMAN]	2726625445	1.15283e+08
Endoplasmic reticulum chaperone BiP OS=Homo sapiens OX=9606 GN=HSPA5 PE=1 SV=2 - [BIP_HUMAN]	2713312174	5.25727e+08
Alpha-enolase OS=Homo sapiens OX=9606 GN=ENO1 PE=1 SV=2 - [ENOA_HUMAN]	2.68925e+09	1.94009e+08
Endoplasmin OS=Homo sapiens OX=9606 GN=HSP90B1 PE=1 SV=1 - [ENPL_HUMAN]	2.6659e+09	1.53389e+08
Peroxiredoxin-2 OS=Homo sapiens OX=9606 GN=PRDX2 PE=1 SV=5 - [PRDX2_HUMAN]	2.59586e+09	1.24538e+08
Epiplakin OS=Homo sapiens OX=9606 GN=EPPK1 PE=1 SV=3 - [EPIPL_HUMAN]	2.50726e+09	2.24875e+08
Coronin-1C OS=Homo sapiens OX=9606 GN=CORO1C PE=1 SV=1 - [COR1C_HUMAN]	2.26767e+09	1.72752e+08
L-lactate dehydrogenase A chain OS=Homo sapiens OX=9606 GN=LDHA PE=1 SV=2 - [LDHA_HUMAN]	2.22623e+09	1.0325e+08
Keratin, type II cytoskeletal 8 OS=Homo sapiens OX=9606 GN=KRT8 PE=1 SV=7 - [K2C8_HUMAN]	2.08926e+09	1.74756e+08
Pyruvate kinase PKM OS=Homo sapiens OX=9606 GN=PKM PE=1 SV=4 - [KPYM_HUMAN]	2.08585e+09	1.07348e+08
Plectin OS=Homo sapiens OX=9606 GN=PLEC PE=1 SV=3 - [PLEC_HUMAN]	1.98127e+09	2.07864e+08
Peptidyl-prolyl cis-trans isomerase A OS=Homo sapiens OX=9606 GN=PPIA PE=1 SV=2 - [PPIA_HUMAN]	1.93863e+09	7.3878e+07
Citrate synthase OS=Homo sapiens OX=9606 GN=CS PE=1 SV=1 - [B4DJV2_HUMAN]	1.77812e+09	2.18451e+08
Glutathione S-transferase P OS=Homo sapiens OX=9606 GN=GSTP1 PE=1 SV=2 - [GSTP1_HUMAN]	1.76189e+09	4.31176e+07
GTP-binding nuclear protein Ran OS=Homo sapiens OX=9606 GN=RAN PE=1 SV=3 - [RAN_HUMAN]	1.74058e+09	1.91186e+08
Elongation factor 2 OS=Homo sapiens OX=9606 GN=EEF2 PE=1 SV=4 - [EF2_HUMAN]	1.7261e+09	7.85619e+07
F-actin-capping protein subunit alpha-1 OS=Homo sapiens OX=9606 GN=CAPZA1 PE=1 SV=3 - [CAZA1_HUMAN]	1718528474	1.16392e+08
Profilin-1 OS=Homo sapiens OX=9606 GN=PFN1 PE=1 SV=2 - [PROF1_HUMAN]	1.67952e+09	3.63247e+07
60S ribosomal protein L13 OS=Homo sapiens OX=9606 GN=RPL13 PE=1 SV=4 - [RL13_HUMAN]	1.65047e+09	1.9009e+08
Protein-L-isoaspartate(D-aspartate) O-methyltransferase OS=Homo sapiens OX=9606 GN=PCMT1 PE=1 SV=4 - [PIMT_HUMAN]	1.63093e+09	1.39764e+08
Neutral alpha-glucosidase AB OS=Homo sapiens OX=9606 GN=GANAB PE=1 SV=3 - [GANAB_HUMAN]	1.58091e+09	2.5955e+07
Neutral alpha-glucosidase AB OS=Homo sapiens OX=9606 GN=GANAB PE=1 SV=1 - [E9PKU7_HUMAN]	1.58091e+09	2.4414e+07
60S ribosomal protein L4 OS=Homo sapiens OX=9606 GN=RPL4 PE=1 SV=5 - [RL4_HUMAN]	1577608548	1.45494e+08
40S ribosomal protein S4, X isoform OS=Homo sapiens OX=9606 GN=RPS4X PE=1 SV=2 - [RS4X_HUMAN]	1.57511e+09	1.11603e+08
Peroxiredoxin-4 OS=Homo sapiens OX=9606 GN=PRDX4 PE=1 SV=1 - [PRDX4_HUMAN]	1.57273e+09	1.09727e+08
Myosin light polypeptide 6 OS=Homo sapiens OX=9606 GN=MYL6 PE=1 SV=1 - [F8W1R7_HUMAN]	1.57222e+09	2.58298e+08
60 kDa heat shock protein, mitochondrial OS=Homo sapiens OX=9606 GN=HSPD1 PE=1 SV=2 - [CH60_HUMAN]	1.56124e+09	9.57836e+07
Divergent protein kinase domain 1C OS=Homo sapiens OX=9606 GN=DIPK1C PE=2 SV=3 - [DIK1C_HUMAN]	1.53777e+09	0
Unconventional myosin-Ib OS=Homo sapiens OX=9606 GN=MYO1B PE=1 SV=1 - [E9PDF6_HUMAN]	1.45619e+09	2.40137e+08
40S ribosomal protein S8 OS=Homo sapiens OX=9606 GN=RPS8 PE=1 SV=2 - [RS8_HUMAN]	1.43456e+09	1.58057e+08
40S ribosomal protein S3 OS=Homo sapiens OX=9606 GN=RPS3 PE=1 SV=2 - [RS3_HUMAN]	1.43442e+09	1.29027e+08
Cofilin, non-muscle isoform OS=Homo sapiens OX=9606 GN=CFL1 PE=1 SV=1 - [G3V1A4_HUMAN]	1.39411e+09	8.55507e+07
Heterogeneous nuclear ribonucleoproteins A2/B1 OS=Homo sapiens OX=9606 GN=HNRNPA2B1 PE=1 SV=2 - [ROA2_HUMAN]	1.36728e+09	1.89802e+08
40S ribosomal protein S6 OS=Homo sapiens OX=9606 GN=RPS6 PE=1 SV=1 - [RS6_HUMAN]	1.36505e+09	1.58082e+08
40S ribosomal protein S14 (Fragment) OS=Homo sapiens OX=9606 GN=RPS14 PE=1 SV=1 - [A0A2R8Y811_HUMAN]	1359980341	1.38255e+08
Fructose-bisphosphate aldolase A OS=Homo sapiens OX=9606 GN=ALDOA PE=1 SV=2 - [ALDOA_HUMAN]	1.33152e+09	8.88725e+07
F-actin-capping protein subunit beta OS=Homo sapiens OX=9606 GN=CAPZB PE=1 SV=1 - [B1AK88_HUMAN]	1308330059	1.49445e+08
ADP/ATP translocase 2 OS=Homo sapiens OX=9606 GN=SLC25A5 PE=1 SV=7 - [ADT2_HUMAN]	1.29133e+09	1.14348e+08
ADP/ATP translocase 1 OS=Homo sapiens OX=9606 GN=SLC25A4 PE=1 SV=4 - [ADT1_HUMAN]	1.29133e+09	9.68227e+07
ADP/ATP translocase 3 OS=Homo sapiens OX=9606 GN=SLC25A6 PE=1 SV=4 - [ADT3_HUMAN]	1.29133e+09	1.11713e+08
26S proteasome regulatory subunit 8 OS=Homo sapiens OX=9606 GN=PSMC5 PE=1 SV=1 - [PRS8_HUMAN]	1.28649e+09	2.04593e+07
T-complex protein 1 subunit zeta OS=Homo sapiens OX=9606 GN=CCT6A PE=1 SV=3 - [TCPZ_HUMAN]	1280141724	4.83892e+07
Eukaryotic initiation factor 4A-I OS=Homo sapiens OX=9606 GN=EIF4A1 PE=1 SV=1 - [IF4A1_HUMAN]	1.26786e+09	6.30926e+07
26S proteasome regulatory subunit 4 OS=Homo sapiens OX=9606 GN=PSMC1 PE=1 SV=1 - [PRS4_HUMAN]	1.26725e+09	2.07923e+07
26S proteasome regulatory subunit 6B OS=Homo sapiens OX=9606 GN=PSMC4 PE=1 SV=2 - [PRS6B_HUMAN]	1.24522e+09	1.19312e+07
Unconventional myosin-Id OS=Homo sapiens OX=9606 GN=MYO1D PE=1 SV=2 - [MYO1D_HUMAN]	1.23759e+09	1.38787e+08
Tight junction protein ZO-1 OS=Homo sapiens OX=9606 GN=TJP1 PE=1 SV=1 - [A0A087X0K9_HUMAN]	1231448728	6.21677e+07
Ubiquitin carboxyl-terminal hydrolase isozyme L1 OS=Homo sapiens OX=9606 GN=UCHL1 PE=1 SV=2 - [UCHL1_HUMAN]	1.226e+09	2.20781e+07
40S ribosomal protein S2 OS=Homo sapiens OX=9606 GN=RPS2 PE=1 SV=2 - [RS2_HUMAN]	1.2154e+09	1.05297e+08
Keratin, type II cytoskeletal 5 OS=Homo sapiens OX=9606 GN=KRT5 PE=1 SV=3 - [K2C5_HUMAN]	1.2141e+09	2.06447e+08
40S ribosomal protein S9 OS=Homo sapiens OX=9606 GN=RPS9 PE=1 SV=3 - [RS9_HUMAN]	1.20765e+09	9.30696e+07
60S ribosomal protein L11 OS=Homo sapiens OX=9606 GN=RPL11 PE=1 SV=2 - [Q5VVC8_HUMAN]	1.16977e+09	9.82966e+07
Calnexin OS=Homo sapiens OX=9606 GN=CANX PE=1 SV=2 - [CALX_HUMAN]	1.15888e+09	5.91438e+07
Vimentin OS=Homo sapiens OX=9606 GN=VIM PE=1 SV=4 - [VIME_HUMAN]	1.15674e+09	1.34344e+08
ATP synthase subunit beta, mitochondrial OS=Homo sapiens OX=9606 GN=ATP5F1B PE=1 SV=3 - [ATPB_HUMAN]	1149013350	5.38154e+07
Keratin, type II cuticular Hb6 OS=Homo sapiens OX=9606 GN=KRT86 PE=1 SV=1 - [KRT86_HUMAN]	1144986946	1.69608e+08
60S ribosomal protein L22 OS=Homo sapiens OX=9606 GN=RPL22 PE=1 SV=2 - [RL22_HUMAN]	1.14195e+09	1.08014e+08
60S ribosomal protein L7 OS=Homo sapiens OX=9606 GN=RPL7 PE=1 SV=1 - [RL7_HUMAN]	1.13964e+09	1.19569e+08
Heterogeneous nuclear ribonucleoprotein M OS=Homo sapiens OX=9606 GN=HNRNPM PE=1 SV=3 - [HNRPM_HUMAN]	1.1384e+09	9.4772e+07
Helix-destabilizing protein OS=Homo sapiens OX=9606 GN=HNRNPA1 PE=1 SV=2 - [F8W6I7_HUMAN]	1.13638e+09	1.8937e+08
Creatine kinase B-type OS=Homo sapiens OX=9606 GN=CKB PE=1 SV=1 - [KCRB_HUMAN]	1.12887e+09	2.72731e+07
Splicing factor, proline- and glutamine-rich OS=Homo sapiens OX=9606 GN=SFPQ PE=1 SV=2 - [SFPQ_HUMAN]	1.11238e+09	6.52483e+07
Heterogeneous nuclear ribonucleoprotein A1 (Fragment) OS=Homo sapiens OX=9606 GN=HNRNPA1 PE=1 SV=1 - [F8VYN5_HUMAN]	1.1099e+09	1.75431e+08
60S ribosomal protein L23a OS=Homo sapiens OX=9606 GN=RPL23A PE=1 SV=1 - [RL23A_HUMAN]	1.10898e+09	1.37637e+08
40S ribosomal protein S7 OS=Homo sapiens OX=9606 GN=RPS7 PE=1 SV=1 - [RS7_HUMAN]	1.10893e+09	8.13048e+07
40S ribosomal protein S7 (Fragment) OS=Homo sapiens OX=9606 GN=RPS7 PE=1 SV=1 - [A0A2R8Y623_HUMAN]	1.10893e+09	7.51185e+07
RNA helicase OS=Homo sapiens OX=9606 GN=EIF4A2 PE=1 SV=1 - [E7EQG2_HUMAN]	1.10522e+09	6.30926e+07
Phosphoglycerate kinase 1 OS=Homo sapiens OX=9606 GN=PGK1 PE=1 SV=3 - [PGK1_HUMAN]	1104926266	2.54972e+07
Heterogeneous nuclear ribonucleoprotein U OS=Homo sapiens OX=9606 GN=HNRNPU PE=1 SV=6 - [HNRPU_HUMAN]	1.09404e+09	1.75474e+08
Protein phosphatase 1G OS=Homo sapiens OX=9606 GN=PPM1G PE=1 SV=1 - [PPM1G_HUMAN]	1.08913e+09	6.13144e+06
Stress-70 protein, mitochondrial OS=Homo sapiens OX=9606 GN=HSPA9 PE=1 SV=2 - [GRP75_HUMAN]	1.08864e+09	9.31448e+07
DNA replication licensing factor MCM3 OS=Homo sapiens OX=9606 GN=MCM3 PE=1 SV=3 - [MCM3_HUMAN]	1.07479e+09	2.37508e+07
Nucleolin OS=Homo sapiens OX=9606 GN=NCL PE=1 SV=3 - [NUCL_HUMAN]	1.06426e+09	1.38567e+08
Heterogeneous nuclear ribonucleoprotein K OS=Homo sapiens OX=9606 GN=HNRNPK PE=1 SV=1 - [HNRPK_HUMAN]	1.06031e+09	5.26408e+07
60S ribosomal protein L24 OS=Homo sapiens OX=9606 GN=RPL24 PE=1 SV=1 - [C9JNW5_HUMAN]	1.05496e+09	1.20414e+08
40S ribosomal protein S16 OS=Homo sapiens OX=9606 GN=RPS16 PE=1 SV=2 - [RS16_HUMAN]	1.05003e+09	6.84081e+07
Serine--tRNA ligase, mitochondrial OS=Homo sapiens OX=9606 GN=SARS2 PE=1 SV=1 - [M0R2H5_HUMAN]	1047854769	0
Actin-related protein 3 OS=Homo sapiens OX=9606 GN=ACTR3 PE=1 SV=3 - [ARP3_HUMAN]	1.03158e+09	1.16449e+08
ATP synthase subunit alpha, mitochondrial OS=Homo sapiens OX=9606 GN=ATP5F1A PE=1 SV=1 - [ATPA_HUMAN]	1.02359e+09	7.12693e+07
Ribosomal protein L19 OS=Homo sapiens OX=9606 GN=RPL19 PE=1 SV=1 - [J3QR09_HUMAN]	1.01153e+09	1.17763e+08
60S ribosomal protein L26 OS=Homo sapiens OX=9606 GN=RPL26 PE=1 SV=1 - [RL26_HUMAN]	1.00784e+09	7.97076e+07
60S ribosomal protein L10a OS=Homo sapiens OX=9606 GN=RPL10A PE=1 SV=2 - [RL10A_HUMAN]	1.00004e+09	8.42895e+07
Nucleoside diphosphate kinase OS=Homo sapiens OX=9606 GN=NME1-NME2 PE=1 SV=1 - [Q32Q12_HUMAN]	9.795e+08	2.67386e+07
60S ribosomal protein L23 OS=Homo sapiens OX=9606 GN=RPL23 PE=1 SV=1 - [RL23_HUMAN]	9.77407e+08	5.86422e+07
60S ribosomal protein L21 OS=Homo sapiens OX=9606 GN=RPL21 PE=1 SV=2 - [RL21_HUMAN]	973568527	3.43081e+07
Ras-related protein Rab-35 (Fragment) OS=Homo sapiens OX=9606 GN=RAB35 PE=1 SV=1 - [F5H157_HUMAN]	9.69252e+08	4.8424e+07
Elongation factor 1-gamma OS=Homo sapiens OX=9606 GN=EEF1G PE=1 SV=3 - [EF1G_HUMAN]	968930182	7.48554e+07
DEAD box protein 5 OS=Homo sapiens OX=9606 GN=DDX5 PE=1 SV=1 - [J3KTA4_HUMAN]	9.49647e+08	8.65712e+07
Myosin regulatory light chain 12A OS=Homo sapiens OX=9606 GN=MYL12A PE=1 SV=2 - [ML12A_HUMAN]	945884792	1.57935e+08
T-complex protein 1 subunit theta OS=Homo sapiens OX=9606 GN=CCT8 PE=1 SV=4 - [TCPQ_HUMAN]	9.35036e+08	6.10626e+07
60S ribosomal protein L18 (Fragment) OS=Homo sapiens OX=9606 GN=RPL18 PE=1 SV=1 - [H0YHA7_HUMAN]	9.30406e+08	1.48087e+08
60S ribosomal protein L18 OS=Homo sapiens OX=9606 GN=RPL18 PE=1 SV=1 - [G3V203_HUMAN]	9.30406e+08	1.48087e+08
Actin-related protein 2/3 complex subunit 4 OS=Homo sapiens OX=9606 GN=ARPC4 PE=1 SV=3 - [ARPC4_HUMAN]	9.26965e+08	7.88629e+07
Carboxymethylenebutenolidase homolog OS=Homo sapiens OX=9606 GN=CMBL PE=1 SV=1 - [CMBL_HUMAN]	920010978	0
Lamin-B1 OS=Homo sapiens OX=9606 GN=LMNB1 PE=1 SV=2 - [LMNB1_HUMAN]	909265959	7.56395e+07
Tubulin alpha chain-like 3 OS=Homo sapiens OX=9606 GN=TUBAL3 PE=1 SV=2 - [TBAL3_HUMAN]	9.00517e+08	1.29787e+08
Polyadenylate-binding protein 1 OS=Homo sapiens OX=9606 GN=PABPC1 PE=1 SV=2 - [PABP1_HUMAN]	8.98183e+08	4.83478e+07
Transcription intermediary factor 1-beta OS=Homo sapiens OX=9606 GN=TRIM28 PE=1 SV=5 - [TIF1B_HUMAN]	8.86072e+08	7.08604e+07
40S ribosomal protein S3 (Fragment) OS=Homo sapiens OX=9606 GN=RPS3 PE=1 SV=1 - [E9PK82_HUMAN]	8.77885e+08	7.62521e+07
Proliferation-associated protein 2G4 OS=Homo sapiens OX=9606 GN=PA2G4 PE=1 SV=3 - [PA2G4_HUMAN]	874903718	5.26321e+07
Cofilin-2 OS=Homo sapiens OX=9606 GN=CFL2 PE=1 SV=1 - [COF2_HUMAN]	8.73963e+08	7.00869e+07
40S ribosomal protein S3a OS=Homo sapiens OX=9606 GN=RPS3A PE=1 SV=2 - [RS3A_HUMAN]	8.68987e+08	1.01594e+08
Actin-related protein 2/3 complex subunit 2 OS=Homo sapiens OX=9606 GN=ARPC2 PE=1 SV=1 - [ARPC2_HUMAN]	8.56537e+08	7.19946e+07
Nucleoside diphosphate kinase A OS=Homo sapiens OX=9606 GN=NME1 PE=1 SV=1 - [NDKA_HUMAN]	8.49156e+08	2.50447e+07
40S ribosomal protein S15a OS=Homo sapiens OX=9606 GN=RPS15A PE=1 SV=1 - [I3L3P7_HUMAN]	846490585	4.03128e+07
Outer mitochondrial membrane protein porin 2 (Fragment) OS=Homo sapiens OX=9606 GN=VDAC2 PE=1 SV=1 - [A0A0A0MR02_HUMAN]	8.39609e+08	5.51983e+07
14-3-3 protein zeta/delta OS=Homo sapiens OX=9606 GN=YWHAZ PE=1 SV=1 - [1433Z_HUMAN]	8.3735e+08	2.59446e+07
60S ribosomal protein L3 OS=Homo sapiens OX=9606 GN=RPL3 PE=1 SV=2 - [RL3_HUMAN]	8.36717e+08	8.70577e+07
Unconventional myosin-Ic OS=Homo sapiens OX=9606 GN=MYO1C PE=1 SV=1 - [F5H6E2_HUMAN]	824632146	1.05242e+08
Ras-related protein Rab-1B OS=Homo sapiens OX=9606 GN=RAB1B PE=1 SV=1 - [RAB1B_HUMAN]	8.2346e+08	5.85629e+07
Ras-related protein Rab-1A OS=Homo sapiens OX=9606 GN=RAB1A PE=1 SV=3 - [RAB1A_HUMAN]	8.2346e+08	5.85629e+07
D-dopachrome decarboxylase OS=Homo sapiens OX=9606 GN=DDT PE=1 SV=3 - [DOPD_HUMAN]	821285773	0
Complement component 1 Q subcomponent-binding protein, mitochondrial OS=Homo sapiens OX=9606 GN=C1QBP PE=1 SV=1 - [C1QBP_HUMAN]	8.17773e+08	4.79811e+07
40S ribosomal protein S20 OS=Homo sapiens OX=9606 GN=RPS20 PE=1 SV=1 - [RS20_HUMAN]	8.1748e+08	5.04656e+07
T-complex protein 1 subunit delta OS=Homo sapiens OX=9606 GN=CCT4 PE=1 SV=4 - [TCPD_HUMAN]	8.15997e+08	6.31169e+07
Voltage-dependent anion-selective channel protein 1 OS=Homo sapiens OX=9606 GN=VDAC1 PE=1 SV=2 - [VDAC1_HUMAN]	8.1103e+08	4.43594e+07
F-actin-capping protein subunit alpha-2 OS=Homo sapiens OX=9606 GN=CAPZA2 PE=1 SV=3 - [CAZA2_HUMAN]	8.05658e+08	5.38651e+07
14-3-3 protein epsilon OS=Homo sapiens OX=9606 GN=YWHAE PE=1 SV=1 - [1433E_HUMAN]	802634784	3.12906e+07
Prohibitin OS=Homo sapiens OX=9606 GN=PHB2 PE=1 SV=2 - [J3KPX7_HUMAN]	802518045	6.74948e+07
ADP-ribosylation factor 3 OS=Homo sapiens OX=9606 GN=ARF3 PE=1 SV=2 - [ARF3_HUMAN]	7.99127e+08	6.75458e+07
T-complex protein 1 subunit gamma OS=Homo sapiens OX=9606 GN=CCT3 PE=1 SV=4 - [TCPG_HUMAN]	7.96814e+08	5.35502e+07
Fatty acid synthase OS=Homo sapiens OX=9606 GN=FASN PE=1 SV=3 - [FAS_HUMAN]	794630688	4.67481e+07
Malate dehydrogenase, mitochondrial OS=Homo sapiens OX=9606 GN=MDH2 PE=1 SV=3 - [MDHM_HUMAN]	7.92769e+08	1.53971e+07
RNA helicase OS=Homo sapiens OX=9606 GN=DDX17 PE=1 SV=1 - [A0A1X7SBZ2_HUMAN]	787841474	8.38247e+07
Vinculin OS=Homo sapiens OX=9606 GN=VCL PE=1 SV=4 - [VINC_HUMAN]	7.81392e+08	0
60S ribosomal protein L8 OS=Homo sapiens OX=9606 GN=RPL8 PE=1 SV=2 - [RL8_HUMAN]	7.7777e+08	9.79174e+07
Adenosylhomocysteinase OS=Homo sapiens OX=9606 GN=AHCY PE=1 SV=4 - [SAHH_HUMAN]	7.66411e+08	4.0793e+07
Stress-induced-phosphoprotein 1 OS=Homo sapiens OX=9606 GN=STIP1 PE=1 SV=1 - [STIP1_HUMAN]	7.62346e+08	4.71938e+07
Phosphoglycerate mutase 1 OS=Homo sapiens OX=9606 GN=PGAM1 PE=1 SV=2 - [PGAM1_HUMAN]	758758615	2.66447e+07
Spliceosome RNA helicase DDX39B OS=Homo sapiens OX=9606 GN=DDX39B PE=1 SV=1 - [DX39B_HUMAN]	7.5645e+08	4.60555e+07
Moesin OS=Homo sapiens OX=9606 GN=MSN PE=1 SV=3 - [MOES_HUMAN]	7.48326e+08	3.40757e+07
Ezrin OS=Homo sapiens OX=9606 GN=EZR PE=1 SV=3 - [E7EQR4_HUMAN]	7.47438e+08	6.90184e+07
Radixin OS=Homo sapiens OX=9606 GN=RDX PE=1 SV=1 - [RADI_HUMAN]	7.47438e+08	3.40757e+07
Alpha-actinin-4 OS=Homo sapiens OX=9606 GN=ACTN4 PE=1 SV=2 - [ACTN4_HUMAN]	7.47281e+08	3.50503e+07
Heterogeneous nuclear ribonucleoprotein A3 OS=Homo sapiens OX=9606 GN=HNRNPA3 PE=1 SV=2 - [ROA3_HUMAN]	738737941	6.02374e+07
ATP-dependent RNA helicase DDX39A OS=Homo sapiens OX=9606 GN=DDX39A PE=1 SV=2 - [DX39A_HUMAN]	7.3861e+08	4.60555e+07
60S ribosomal protein L5 OS=Homo sapiens OX=9606 GN=RPL5 PE=1 SV=3 - [RL5_HUMAN]	7.3534e+08	5.28238e+07
14-3-3 protein beta/alpha OS=Homo sapiens OX=9606 GN=YWHAB PE=1 SV=3 - [1433B_HUMAN]	7.19981e+08	2.47296e+07
14-3-3 protein theta OS=Homo sapiens OX=9606 GN=YWHAQ PE=1 SV=1 - [1433T_HUMAN]	7.19981e+08	2.47507e+07
14-3-3 protein gamma OS=Homo sapiens OX=9606 GN=YWHAG PE=1 SV=2 - [1433G_HUMAN]	7.19981e+08	3.16929e+07
14-3-3 protein eta OS=Homo sapiens OX=9606 GN=YWHAH PE=1 SV=4 - [1433F_HUMAN]	7.19981e+08	3.16929e+07
60S ribosomal protein L6 OS=Homo sapiens OX=9606 GN=RPL6 PE=1 SV=3 - [RL6_HUMAN]	7.19445e+08	7.67589e+07
Fascin OS=Homo sapiens OX=9606 GN=FSCN1 PE=1 SV=3 - [FSCN1_HUMAN]	7.17392e+08	4.69942e+07
Transketolase OS=Homo sapiens OX=9606 GN=TKT PE=1 SV=3 - [TKT_HUMAN]	7.16801e+08	4.79562e+07
Non-POU domain-containing octamer-binding protein OS=Homo sapiens OX=9606 GN=NONO PE=1 SV=4 - [NONO_HUMAN]	7.16528e+08	5.71895e+07
40S ribosomal protein S23 OS=Homo sapiens OX=9606 GN=RPS23 PE=1 SV=3 - [RS23_HUMAN]	7.14674e+08	4.88058e+07
60S ribosomal protein L35 OS=Homo sapiens OX=9606 GN=RPL35 PE=1 SV=2 - [RL35_HUMAN]	7.1112e+08	1.21549e+08
60S ribosomal protein L15 OS=Homo sapiens OX=9606 GN=RPL15 PE=1 SV=2 - [RL15_HUMAN]	708879992	1.06402e+08
T-complex protein 1 subunit beta OS=Homo sapiens OX=9606 GN=CCT2 PE=1 SV=4 - [TCPB_HUMAN]	6.99941e+08	4.4172e+07
60S ribosomal protein L10 OS=Homo sapiens OX=9606 GN=RPL10 PE=1 SV=2 - [F8W7C6_HUMAN]	6.99022e+08	8.05193e+07
60S ribosomal protein L10 (Fragment) OS=Homo sapiens OX=9606 GN=RPL10 PE=1 SV=7 - [X1WI28_HUMAN]	6.99022e+08	8.05193e+07
Receptor of activated protein C kinase 1 OS=Homo sapiens OX=9606 GN=RACK1 PE=1 SV=3 - [RACK1_HUMAN]	6.89755e+08	5.14006e+07
Ras-related protein Rab-10 OS=Homo sapiens OX=9606 GN=RAB10 PE=1 SV=1 - [RAB10_HUMAN]	6.85248e+08	4.79032e+07
60S ribosomal protein L27 OS=Homo sapiens OX=9606 GN=RPL27 PE=1 SV=2 - [RL27_HUMAN]	6.84753e+08	9.78333e+07
Heterogeneous nuclear ribonucleoprotein H OS=Homo sapiens OX=9606 GN=HNRNPH1 PE=1 SV=1 - [E9PCY7_HUMAN]	6.84488e+08	6.18967e+07
Eukaryotic initiation factor 4A-III OS=Homo sapiens OX=9606 GN=EIF4A3 PE=1 SV=4 - [IF4A3_HUMAN]	6.78584e+08	3.99124e+07
Unconventional myosin-XVIIIa OS=Homo sapiens OX=9606 GN=MYO18A PE=1 SV=1 - [A0A0D9SFK2_HUMAN]	6.78338e+08	6.99946e+07
T-complex protein 1 subunit eta OS=Homo sapiens OX=9606 GN=CCT7 PE=1 SV=2 - [TCPH_HUMAN]	677162414	6.08242e+07
Peroxiredoxin-6 OS=Homo sapiens OX=9606 GN=PRDX6 PE=1 SV=3 - [PRDX6_HUMAN]	675586457	5.61392e+07
Myosin regulatory light polypeptide 9 OS=Homo sapiens OX=9606 GN=MYL9 PE=1 SV=4 - [MYL9_HUMAN]	6.75337e+08	9.34553e+07
Clathrin heavy chain 1 OS=Homo sapiens OX=9606 GN=CLTC PE=1 SV=5 - [CLH1_HUMAN]	6.74797e+08	6.70722e+07
Prelamin-A/C OS=Homo sapiens OX=9606 GN=LMNA PE=1 SV=1 - [Q3BDU5_HUMAN]	6.72772e+08	4.58111e+07
Prelamin-A/C OS=Homo sapiens OX=9606 GN=LMNA PE=1 SV=1 - [LMNA_HUMAN]	6.72772e+08	4.58111e+07
60S ribosomal protein L13a OS=Homo sapiens OX=9606 GN=RPL13A PE=1 SV=2 - [RL13A_HUMAN]	6.71452e+08	6.53113e+07
C-1-tetrahydrofolate synthase, cytoplasmic OS=Homo sapiens OX=9606 GN=MTHFD1 PE=1 SV=2 - [V9GYY3_HUMAN]	6.54562e+08	1.9302e+07
Ras-related protein Rab-8A OS=Homo sapiens OX=9606 GN=RAB8A PE=1 SV=1 - [RAB8A_HUMAN]	650125030	6.98604e+07
40S ribosomal protein S27 OS=Homo sapiens OX=9606 GN=RPS27 PE=1 SV=3 - [RS27_HUMAN]	648037878	5.0688e+07
Calreticulin OS=Homo sapiens OX=9606 GN=CALR PE=1 SV=1 - [CALR_HUMAN]	6.4698e+08	4.07891e+07
Ubiquitin-like modifier-activating enzyme 1 OS=Homo sapiens OX=9606 GN=UBA1 PE=1 SV=3 - [UBA1_HUMAN]	6.4083e+08	2.73209e+07
ADP-ribosylation factor 5 OS=Homo sapiens OX=9606 GN=ARF5 PE=1 SV=2 - [ARF5_HUMAN]	6.29772e+08	4.53233e+07
ATP-citrate synthase OS=Homo sapiens OX=9606 GN=ACLY PE=1 SV=3 - [ACLY_HUMAN]	629164653	2.52056e+07
ADP-ribosylation factor 4 OS=Homo sapiens OX=9606 GN=ARF4 PE=1 SV=3 - [ARF4_HUMAN]	6.25522e+08	4.61005e+07
Protein SHQ1 homolog (Fragment) OS=Homo sapiens OX=9606 GN=SHQ1 PE=1 SV=8 - [C9J6N3_HUMAN]	622097945	4.9927e+07
Heterogeneous nuclear ribonucleoprotein F OS=Homo sapiens OX=9606 GN=HNRNPF PE=1 SV=3 - [HNRPF_HUMAN]	619665280	5.33341e+07
Phosphate carrier protein, mitochondrial OS=Homo sapiens OX=9606 GN=SLC25A3 PE=1 SV=1 - [F8VVM2_HUMAN]	6.19311e+08	3.83069e+07
Inorganic pyrophosphatase OS=Homo sapiens OX=9606 GN=PPA1 PE=1 SV=2 - [IPYR_HUMAN]	6.19087e+08	2.28726e+07
Elongation factor Tu, mitochondrial OS=Homo sapiens OX=9606 GN=TUFM PE=1 SV=2 - [EFTU_HUMAN]	6.18891e+08	6.26435e+07
Prohibitin OS=Homo sapiens OX=9606 GN=PHB PE=1 SV=1 - [PHB_HUMAN]	6.16292e+08	4.99545e+07
40S ribosomal protein S13 OS=Homo sapiens OX=9606 GN=RPS13 PE=1 SV=2 - [RS13_HUMAN]	6.13545e+08	5.40514e+07
T-complex protein 1 subunit epsilon OS=Homo sapiens OX=9606 GN=CCT5 PE=1 SV=1 - [TCPE_HUMAN]	609682899	4.34009e+07
Matrin-3 OS=Homo sapiens OX=9606 GN=MATR3 PE=1 SV=1 - [A0A0R4J2E8_HUMAN]	5.99245e+08	3.96475e+07
60S ribosomal protein L17 (Fragment) OS=Homo sapiens OX=9606 GN=RPL17 PE=1 SV=1 - [A0A087WXM6_HUMAN]	5.94304e+08	9.55215e+07
Actin-related protein 2/3 complex subunit 3 OS=Homo sapiens OX=9606 GN=ARPC3 PE=1 SV=3 - [ARPC3_HUMAN]	5.9257e+08	5.40677e+07
40S ribosomal protein S15 OS=Homo sapiens OX=9606 GN=RPS15 PE=1 SV=2 - [RS15_HUMAN]	5.9177e+08	3.05963e+07
Src substrate cortactin OS=Homo sapiens OX=9606 GN=CTTN PE=1 SV=2 - [SRC8_HUMAN]	5.87978e+08	4.77838e+07
60S ribosomal protein L18a OS=Homo sapiens OX=9606 GN=RPL18A PE=1 SV=2 - [RL18A_HUMAN]	5.87899e+08	6.64276e+07
Very-long-chain (3R)-3-hydroxyacyl-CoA dehydratase 3 OS=Homo sapiens OX=9606 GN=HACD3 PE=1 SV=2 - [HACD3_HUMAN]	5.8641e+08	3.6971e+07
Delta-1-pyrroline-5-carboxylate synthase OS=Homo sapiens OX=9606 GN=ALDH18A1 PE=1 SV=2 - [P5CS_HUMAN]	584923322	1.91143e+07
ATP-dependent RNA helicase A OS=Homo sapiens OX=9606 GN=DHX9 PE=1 SV=4 - [DHX9_HUMAN]	5.78709e+08	39551507
Protein disulfide-isomerase A6 OS=Homo sapiens OX=9606 GN=PDIA6 PE=1 SV=1 - [PDIA6_HUMAN]	5.77816e+08	2.30055e+07
60S ribosomal protein L27a OS=Homo sapiens OX=9606 GN=RPL27A PE=1 SV=1 - [E9PLL6_HUMAN]	5.66879e+08	1.11337e+08
60S ribosomal protein L31 OS=Homo sapiens OX=9606 GN=RPL31 PE=1 SV=1 - [RL31_HUMAN]	5.64544e+08	6.66627e+07
Splicing factor, proline- and glutamine-rich (Fragment) OS=Homo sapiens OX=9606 GN=SFPQ PE=1 SV=1 - [H0Y9K7_HUMAN]	553728271	4.05335e+07
Heterogeneous nuclear ribonucleoprotein D0 (Fragment) OS=Homo sapiens OX=9606 GN=HNRNPD PE=1 SV=8 - [H0Y8G5_HUMAN]	5.5055e+08	4.95491e+07
Acylglycerol kinase, mitochondrial OS=Homo sapiens OX=9606 GN=AGK PE=1 SV=1 - [A0A3B3IUC9_HUMAN]	547951216	0
40S ribosomal protein S27-like OS=Homo sapiens OX=9606 GN=RPS27L PE=1 SV=3 - [RS27L_HUMAN]	5.47533e+08	3.74172e+07
60S ribosomal protein L29 OS=Homo sapiens OX=9606 GN=RPL29 PE=1 SV=2 - [RL29_HUMAN]	5.46945e+08	8.33601e+07
RNA helicase OS=Homo sapiens OX=9606 GN=DDX3X PE=1 SV=1 - [A0A2R8Y5G6_HUMAN]	5.44849e+08	5.19515e+07
Nucleolar RNA helicase 2 OS=Homo sapiens OX=9606 GN=DDX21 PE=1 SV=5 - [DDX21_HUMAN]	544544511	6.13305e+07
60S ribosomal protein L9 OS=Homo sapiens OX=9606 GN=RPL9 PE=1 SV=1 - [RL9_HUMAN]	5.39954e+08	5.0297e+07
Ras-related protein Rab-13 OS=Homo sapiens OX=9606 GN=RAB13 PE=1 SV=1 - [RAB13_HUMAN]	538827106	6.78161e+07
Ras-related protein Rab-6A OS=Homo sapiens OX=9606 GN=RAB6A PE=1 SV=3 - [RAB6A_HUMAN]	5.31198e+08	7.19048e+07
Keratin, type II cytoskeletal 78 OS=Homo sapiens OX=9606 GN=KRT78 PE=1 SV=2 - [K2C78_HUMAN]	5.28682e+08	6.39391e+07
Pre-mRNA-splicing factor ATP-dependent RNA helicase DHX15 OS=Homo sapiens OX=9606 GN=DHX15 PE=1 SV=2 - [DHX15_HUMAN]	5.2126e+08	3.1502e+07
GMP synthase [glutamine-hydrolyzing] OS=Homo sapiens OX=9606 GN=GMPS PE=1 SV=1 - [GUAA_HUMAN]	5.19147e+08	6.07076e+07
Thioredoxin-dependent peroxide reductase, mitochondrial OS=Homo sapiens OX=9606 GN=PRDX3 PE=1 SV=3 - [PRDX3_HUMAN]	5.15144e+08	1.74002e+07
Non-POU domain-containing octamer-binding protein (Fragment) OS=Homo sapiens OX=9606 GN=NONO PE=1 SV=8 - [H7C367_HUMAN]	5.10912e+08	4.93371e+07
Transitional endoplasmic reticulum ATPase OS=Homo sapiens OX=9606 GN=VCP PE=1 SV=4 - [TERA_HUMAN]	509014779	3.13922e+07
Heat shock 70 kDa protein 4 OS=Homo sapiens OX=9606 GN=HSPA4 PE=1 SV=4 - [HSP74_HUMAN]	5.05603e+08	4.18308e+07
Protein disulfide-isomerase A3 OS=Homo sapiens OX=9606 GN=PDIA3 PE=1 SV=4 - [PDIA3_HUMAN]	5.01999e+08	1.82444e+07
Heterogeneous nuclear ribonucleoprotein H2 OS=Homo sapiens OX=9606 GN=HNRNPH2 PE=1 SV=1 - [HNRH2_HUMAN]	4.99994e+08	6.06259e+07
40S ribosomal protein S11 OS=Homo sapiens OX=9606 GN=RPS11 PE=1 SV=3 - [RS11_HUMAN]	4.98054e+08	6.75068e+07
T-complex protein 1 subunit alpha OS=Homo sapiens OX=9606 GN=TCP1 PE=1 SV=1 - [TCPA_HUMAN]	4.9678e+08	3.59016e+07
60S ribosomal protein L28 OS=Homo sapiens OX=9606 GN=RPL28 PE=1 SV=3 - [RL28_HUMAN]	4.87151e+08	9.19969e+07
Heterogeneous nuclear ribonucleoprotein R OS=Homo sapiens OX=9606 GN=HNRNPR PE=1 SV=1 - [HNRPR_HUMAN]	4.76306e+08	4.03896e+07
Glucose-6-phosphate isomerase OS=Homo sapiens OX=9606 GN=GPI PE=1 SV=4 - [G6PI_HUMAN]	4.7552e+08	2.55317e+07
60S ribosomal protein L12 OS=Homo sapiens OX=9606 GN=RPL12 PE=1 SV=1 - [RL12_HUMAN]	4.69716e+08	2.76949e+07
Ras-related protein Rab-14 OS=Homo sapiens OX=9606 GN=RAB14 PE=1 SV=4 - [RAB14_HUMAN]	4.66532e+08	3.3417e+07
Sodium/potassium-transporting ATPase subunit alpha-1 OS=Homo sapiens OX=9606 GN=ATP1A1 PE=1 SV=1 - [AT1A1_HUMAN]	4.61592e+08	2.97851e+07
116 kDa U5 small nuclear ribonucleoprotein component OS=Homo sapiens OX=9606 GN=EFTUD2 PE=1 SV=1 - [U5S1_HUMAN]	4.56217e+08	2.77961e+07
Proliferating cell nuclear antigen OS=Homo sapiens OX=9606 GN=PCNA PE=1 SV=1 - [PCNA_HUMAN]	4.55211e+08	1.86035e+07
Leucine-rich repeat-containing protein 59 OS=Homo sapiens OX=9606 GN=LRRC59 PE=1 SV=1 - [LRC59_HUMAN]	4.54593e+08	2.99773e+07
40S ribosomal protein S24 OS=Homo sapiens OX=9606 GN=RPS24 PE=1 SV=1 - [A0A2R8Y849_HUMAN]	4.51954e+08	4.75701e+07
Triosephosphate isomerase OS=Homo sapiens OX=9606 GN=TPI1 PE=1 SV=4 - [TPIS_HUMAN]	4.49901e+08	8.2494e+06
Unconventional myosin-Vc OS=Homo sapiens OX=9606 GN=MYO5C PE=1 SV=2 - [MYO5C_HUMAN]	4.47454e+08	4.44088e+07
Insulin-like growth factor 2 mRNA-binding protein 1 OS=Homo sapiens OX=9606 GN=IGF2BP1 PE=1 SV=2 - [IF2B1_HUMAN]	443566965	6.3471e+07
Nucleosome assembly protein 1-like 1 (Fragment) OS=Homo sapiens OX=9606 GN=NAP1L1 PE=1 SV=1 - [F8W020_HUMAN]	4.43353e+08	3.02443e+07
Heterogeneous nuclear ribonucleoprotein A0 OS=Homo sapiens OX=9606 GN=HNRNPA0 PE=1 SV=1 - [ROA0_HUMAN]	4.4089e+08	5.85717e+07
10 kDa heat shock protein, mitochondrial OS=Homo sapiens OX=9606 GN=HSPE1 PE=1 SV=2 - [CH10_HUMAN]	4.40526e+08	1.76584e+07
Interleukin enhancer-binding factor 3 OS=Homo sapiens OX=9606 GN=ILF3 PE=1 SV=3 - [ILF3_HUMAN]	4.32396e+08	3.63074e+07
Prostaglandin E synthase 3 OS=Homo sapiens OX=9606 GN=PTGES3 PE=1 SV=1 - [TEBP_HUMAN]	4.3158e+08	1.03089e+07
Polypyrimidine tract-binding protein 1 OS=Homo sapiens OX=9606 GN=PTBP1 PE=1 SV=4 - [A6NLN1_HUMAN]	4.30526e+08	2.78076e+07
Retinoic acid-induced protein 3 OS=Homo sapiens OX=9606 GN=GPRC5A PE=1 SV=1 - [A0A3B3ITN8_HUMAN]	4.29729e+08	6.05772e+07
Neuroblast differentiation-associated protein AHNAK OS=Homo sapiens OX=9606 GN=AHNAK PE=1 SV=2 - [AHNK_HUMAN]	4.28968e+08	5.06715e+07
40S ribosomal protein SA (Fragment) OS=Homo sapiens OX=9606 GN=RPSA PE=1 SV=8 - [C9J9K3_HUMAN]	4.28835e+08	1.59186e+07
Nuclear migration protein nudC OS=Homo sapiens OX=9606 GN=NUDC PE=1 SV=1 - [NUDC_HUMAN]	4.25268e+08	3.8569e+07
X-ray repair cross-complementing protein 5 OS=Homo sapiens OX=9606 GN=XRCC5 PE=1 SV=3 - [XRCC5_HUMAN]	4.25041e+08	4.58615e+07
60S ribosomal protein L36 OS=Homo sapiens OX=9606 GN=RPL36 PE=1 SV=3 - [RL36_HUMAN]	4.23166e+08	8.25103e+07
Calcyclin-binding protein OS=Homo sapiens OX=9606 GN=CACYBP PE=1 SV=2 - [CYBP_HUMAN]	4.23127e+08	1.74021e+07
WD repeat-containing protein 1 OS=Homo sapiens OX=9606 GN=WDR1 PE=1 SV=4 - [WDR1_HUMAN]	4.21857e+08	2.53704e+07
X-ray repair cross-complementing protein 6 OS=Homo sapiens OX=9606 GN=XRCC6 PE=1 SV=2 - [XRCC6_HUMAN]	4.1178e+08	4.92704e+07
Pre-mRNA-processing factor 19 OS=Homo sapiens OX=9606 GN=PRPF19 PE=1 SV=1 - [PRP19_HUMAN]	4.10979e+08	3.8421e+07
RuvB-like 2 OS=Homo sapiens OX=9606 GN=RUVBL2 PE=1 SV=3 - [RUVB2_HUMAN]	407262830	3.36428e+07
Filamin-A OS=Homo sapiens OX=9606 GN=FLNA PE=1 SV=4 - [FLNA_HUMAN]	4.06468e+08	4.58385e+07
Splicing factor U2AF 65 kDa subunit OS=Homo sapiens OX=9606 GN=U2AF2 PE=1 SV=4 - [U2AF2_HUMAN]	4.06387e+08	3.69982e+07
Macrophage migration inhibitory factor OS=Homo sapiens OX=9606 GN=MIF PE=1 SV=4 - [MIF_HUMAN]	405165324	1.76136e+07
Heterogeneous nuclear ribonucleoprotein L OS=Homo sapiens OX=9606 GN=HNRNPL PE=1 SV=2 - [HNRPL_HUMAN]	4.04426e+08	4.10847e+07
Peptidyl-prolyl cis-trans isomerase FKBP4 OS=Homo sapiens OX=9606 GN=FKBP4 PE=1 SV=3 - [FKBP4_HUMAN]	4.02601e+08	3.35979e+07
Polypyrimidine tract-binding protein 3 (Fragment) OS=Homo sapiens OX=9606 GN=PTBP3 PE=1 SV=7 - [X6R242_HUMAN]	402041810	1.16427e+07
Threonine--tRNA ligase 1, cytoplasmic OS=Homo sapiens OX=9606 GN=TARS1 PE=1 SV=3 - [SYTC_HUMAN]	4.00782e+08	1.94412e+07
Eukaryotic translation initiation factor 5A-1 OS=Homo sapiens OX=9606 GN=EIF5A PE=1 SV=2 - [IF5A1_HUMAN]	4.005e+08	1.13204e+07
Aspartate aminotransferase, mitochondrial OS=Homo sapiens OX=9606 GN=GOT2 PE=1 SV=3 - [AATM_HUMAN]	3.99741e+08	1.80782e+07
Heterogeneous nuclear ribonucleoprotein Q OS=Homo sapiens OX=9606 GN=SYNCRIP PE=1 SV=2 - [HNRPQ_HUMAN]	3.99612e+08	3.6753e+07
Serine/arginine-rich splicing factor 5 OS=Homo sapiens OX=9606 GN=SRSF5 PE=1 SV=1 - [SRSF5_HUMAN]	3.99097e+08	2.57222e+07
Rho GDP-dissociation inhibitor 1 (Fragment) OS=Homo sapiens OX=9606 GN=ARHGDIA PE=1 SV=8 - [J3KTF8_HUMAN]	3.98421e+08	1.52406e+07
Guanine nucleotide-binding protein G(I)/G(S)/G(T) subunit beta-1 OS=Homo sapiens OX=9606 GN=GNB1 PE=1 SV=3 - [GBB1_HUMAN]	3.96192e+08	6.18163e+07
60S ribosomal protein L30 (Fragment) OS=Homo sapiens OX=9606 GN=RPL30 PE=1 SV=1 - [E5RI99_HUMAN]	3.95278e+08	2.88695e+07
Malate dehydrogenase, cytoplasmic OS=Homo sapiens OX=9606 GN=MDH1 PE=1 SV=4 - [MDHC_HUMAN]	3.94197e+08	1.59297e+07
Histone-binding protein RBBP4 OS=Homo sapiens OX=9606 GN=RBBP4 PE=1 SV=3 - [RBBP4_HUMAN]	391651481	4.4047e+07
60S ribosomal protein L32 (Fragment) OS=Homo sapiens OX=9606 GN=RPL32 PE=1 SV=1 - [D3YTB1_HUMAN]	3.91562e+08	4.6744e+07
Multifunctional protein ADE2 OS=Homo sapiens OX=9606 GN=PAICS PE=1 SV=3 - [PUR6_HUMAN]	3.89603e+08	3.82325e+07
Serine/arginine-rich-splicing factor 7 OS=Homo sapiens OX=9606 GN=SRSF7 PE=1 SV=1 - [A0A0B4J1Z1_HUMAN]	3.8866e+08	5.0652e+07
Lamina-associated polypeptide 2, isoforms beta/gamma OS=Homo sapiens OX=9606 GN=TMPO PE=1 SV=2 - [LAP2B_HUMAN]	3.88559e+08	2.83319e+07
Lamina-associated polypeptide 2, isoform alpha OS=Homo sapiens OX=9606 GN=TMPO PE=1 SV=2 - [LAP2A_HUMAN]	3.88559e+08	2.55721e+07
Serine hydroxymethyltransferase, mitochondrial OS=Homo sapiens OX=9606 GN=SHMT2 PE=1 SV=3 - [GLYM_HUMAN]	3.88144e+08	2.9148e+07
Dolichyl-diphosphooligosaccharide--protein glycosyltransferase 48 kDa subunit OS=Homo sapiens OX=9606 GN=DDOST PE=1 SV=1 - [A0A0C4DGS1_HUMAN]	3.8734e+08	1.55592e+07
Guanine nucleotide-binding protein G(i) subunit alpha-2 OS=Homo sapiens OX=9606 GN=GNAI2 PE=1 SV=3 - [GNAI2_HUMAN]	3.85514e+08	4.846e+07
Cytochrome c oxidase subunit 2 OS=Homo sapiens OX=9606 GN=MT-CO2 PE=1 SV=1 - [COX2_HUMAN]	3.82042e+08	1.95795e+07
Ras GTPase-activating-like protein IQGAP1 OS=Homo sapiens OX=9606 GN=IQGAP1 PE=1 SV=1 - [IQGA1_HUMAN]	3.81845e+08	1.78701e+07
Protein ERGIC-53 OS=Homo sapiens OX=9606 GN=LMAN1 PE=1 SV=2 - [LMAN1_HUMAN]	379666574	2.35616e+07
40S ribosomal protein S18 OS=Homo sapiens OX=9606 GN=RPS18 PE=1 SV=3 - [RS18_HUMAN]	378963244	2.60346e+07
Inosine-5'-monophosphate dehydrogenase 2 OS=Homo sapiens OX=9606 GN=IMPDH2 PE=1 SV=2 - [IMDH2_HUMAN]	3.75593e+08	2.19851e+07
Vacuolar protein sorting-associated protein 35 OS=Homo sapiens OX=9606 GN=VPS35 PE=1 SV=2 - [VPS35_HUMAN]	3.73961e+08	1.29803e+07
Superoxide dismutase [Cu-Zn] OS=Homo sapiens OX=9606 GN=SOD1 PE=1 SV=2 - [SODC_HUMAN]	3.73952e+08	0
Far upstream element-binding protein 2 OS=Homo sapiens OX=9606 GN=KHSRP PE=1 SV=1 - [A0A087WTP3_HUMAN]	3.7351e+08	2.0424e+07
Guanine nucleotide-binding protein G(s) subunit alpha isoforms short OS=Homo sapiens OX=9606 GN=GNAS PE=1 SV=1 - [GNAS2_HUMAN]	3.69998e+08	2.98891e+07
Glutamine--tRNA ligase OS=Homo sapiens OX=9606 GN=QARS1 PE=1 SV=1 - [SYQ_HUMAN]	367527690	1.25917e+07
Actin-depolymerizing factor OS=Homo sapiens OX=9606 GN=DSTN PE=1 SV=1 - [F6RFD5_HUMAN]	367344436	23425661
40S ribosomal protein S10 OS=Homo sapiens OX=9606 GN=RPS10 PE=1 SV=1 - [RS10_HUMAN]	3.6526e+08	1.68218e+07
Cyclin-dependent kinase 2 OS=Homo sapiens OX=9606 GN=CDK2 PE=1 SV=1 - [E7ESI2_HUMAN]	364928160	2.88907e+07
60S acidic ribosomal protein P0 OS=Homo sapiens OX=9606 GN=RPLP0 PE=1 SV=1 - [F8VWS0_HUMAN]	3.6393e+08	1.7026e+07
Small nuclear ribonucleoprotein G OS=Homo sapiens OX=9606 GN=SNRPG PE=1 SV=1 - [Q49AN9_HUMAN]	362759144	0
Polyadenylate-binding protein OS=Homo sapiens OX=9606 GN=PABPC4 PE=1 SV=1 - [B1ANR0_HUMAN]	3.55484e+08	3.79479e+07
Annexin A2 OS=Homo sapiens OX=9606 GN=ANXA2 PE=1 SV=2 - [ANXA2_HUMAN]	3.54979e+08	2.16491e+07
Actin-related protein 2/3 complex subunit 1B OS=Homo sapiens OX=9606 GN=ARPC1B PE=1 SV=3 - [ARC1B_HUMAN]	3.54062e+08	2.93461e+07
Proteasome subunit alpha type OS=Homo sapiens OX=9606 GN=PSMA6 PE=1 SV=1 - [G3V3U4_HUMAN]	3.52504e+08	1.14253e+07
60S ribosomal protein L35a OS=Homo sapiens OX=9606 GN=RPL35A PE=1 SV=2 - [RL35A_HUMAN]	3.51433e+08	5.68513e+07
Myosin phosphatase Rho-interacting protein OS=Homo sapiens OX=9606 GN=MPRIP PE=1 SV=1 - [A0A494BZV2_HUMAN]	3.50284e+08	56594106
Guanine nucleotide-binding protein G(i) subunit alpha-3 OS=Homo sapiens OX=9606 GN=GNAI3 PE=1 SV=3 - [GNAI3_HUMAN]	3.50108e+08	4.56329e+07
Voltage-dependent anion-selective channel protein 3 OS=Homo sapiens OX=9606 GN=VDAC3 PE=1 SV=1 - [VDAC3_HUMAN]	3.49016e+08	1.89658e+07
Carbonic anhydrase 2 OS=Homo sapiens OX=9606 GN=CA2 PE=1 SV=2 - [CAH2_HUMAN]	3.48845e+08	5.36243e+06
Insulin-like growth factor 2 mRNA-binding protein 3 OS=Homo sapiens OX=9606 GN=IGF2BP3 PE=1 SV=2 - [IF2B3_HUMAN]	3.4787e+08	2.60358e+07
Serine/arginine-rich splicing factor 1 OS=Homo sapiens OX=9606 GN=SRSF1 PE=1 SV=2 - [SRSF1_HUMAN]	346827347	3.91181e+07
Y-box-binding protein 1 OS=Homo sapiens OX=9606 GN=YBX1 PE=1 SV=3 - [YBOX1_HUMAN]	3.44596e+08	5.32837e+07
DNA replication licensing factor MCM7 OS=Homo sapiens OX=9606 GN=MCM7 PE=1 SV=4 - [MCM7_HUMAN]	3.4015e+08	2.49441e+07
Peptidyl-prolyl cis-trans isomerase B OS=Homo sapiens OX=9606 GN=PPIB PE=1 SV=2 - [PPIB_HUMAN]	3.37812e+08	0
Alpha-actinin-1 OS=Homo sapiens OX=9606 GN=ACTN1 PE=1 SV=2 - [ACTN1_HUMAN]	3.37598e+08	2.96399e+07
Hepatoma-derived growth factor OS=Homo sapiens OX=9606 GN=HDGF PE=1 SV=1 - [HDGF_HUMAN]	3.37501e+08	1.10275e+07
Lupus La protein OS=Homo sapiens OX=9606 GN=SSB PE=1 SV=2 - [LA_HUMAN]	3.35768e+08	3.87189e+07
60S ribosomal protein L38 (Fragment) OS=Homo sapiens OX=9606 GN=RPL38 PE=1 SV=1 - [J3KSP2_HUMAN]	335429199	1.42501e+07
DNA replication licensing factor MCM2 OS=Homo sapiens OX=9606 GN=MCM2 PE=1 SV=4 - [MCM2_HUMAN]	3.33276e+08	4.96455e+07
40S ribosomal protein S25 OS=Homo sapiens OX=9606 GN=RPS25 PE=1 SV=1 - [RS25_HUMAN]	3.3289e+08	1.741e+07
Proteasome subunit alpha type-7 OS=Homo sapiens OX=9606 GN=PSMA7 PE=1 SV=1 - [PSA7_HUMAN]	332091742	2.47361e+07
Serine/threonine-protein phosphatase PP1-alpha catalytic subunit OS=Homo sapiens OX=9606 GN=PPP1CA PE=1 SV=1 - [PP1A_HUMAN]	3.31586e+08	1.67901e+07
Serine/threonine-protein phosphatase OS=Homo sapiens OX=9606 GN=PPP1CC PE=1 SV=1 - [F8VYE8_HUMAN]	3.31586e+08	2.18232e+07
Serine/threonine-protein phosphatase PP1-beta catalytic subunit OS=Homo sapiens OX=9606 GN=PPP1CB PE=1 SV=3 - [PP1B_HUMAN]	3.31586e+08	2.03502e+07
Ras GTPase-activating protein-binding protein 1 OS=Homo sapiens OX=9606 GN=G3BP1 PE=1 SV=1 - [G3BP1_HUMAN]	3.29004e+08	2.88029e+07
Gem-associated protein 4 OS=Homo sapiens OX=9606 GN=GEMIN4 PE=1 SV=1 - [I3L2C7_HUMAN]	329000817	0
Small nuclear ribonucleoprotein Sm D1 OS=Homo sapiens OX=9606 GN=SNRPD1 PE=1 SV=1 - [SMD1_HUMAN]	3.25781e+08	2.66319e+07
Solute carrier family 2, facilitated glucose transporter member 7 OS=Homo sapiens OX=9606 GN=SLC2A7 PE=1 SV=2 - [GTR7_HUMAN]	322295270	0
Desmoglein-2 OS=Homo sapiens OX=9606 GN=DSG2 PE=1 SV=2 - [DSG2_HUMAN]	3.2122e+08	4.49826e+07
Interleukin enhancer-binding factor 2 OS=Homo sapiens OX=9606 GN=ILF2 PE=1 SV=1 - [B4DY09_HUMAN]	3.20255e+08	2.17441e+07
Aspartate--tRNA ligase, cytoplasmic OS=Homo sapiens OX=9606 GN=DARS1 PE=1 SV=2 - [SYDC_HUMAN]	3.18006e+08	2.81098e+07
Nascent polypeptide-associated complex subunit alpha OS=Homo sapiens OX=9606 GN=NACA PE=1 SV=1 - [F8VZJ2_HUMAN]	3.17067e+08	1.12159e+07
Eukaryotic translation initiation factor 1A, X-chromosomal OS=Homo sapiens OX=9606 GN=EIF1AX PE=1 SV=2 - [IF1AX_HUMAN]	3.1657e+08	1.28848e+07
D-3-phosphoglycerate dehydrogenase OS=Homo sapiens OX=9606 GN=PHGDH PE=1 SV=1 - [A0A286YFA2_HUMAN]	3.1536e+08	1.23627e+07
Serine/arginine-rich splicing factor 3 OS=Homo sapiens OX=9606 GN=SRSF3 PE=1 SV=1 - [SRSF3_HUMAN]	3.15151e+08	5.05733e+07
Adenylate kinase 2, mitochondrial OS=Homo sapiens OX=9606 GN=AK2 PE=1 SV=1 - [F8W1A4_HUMAN]	3.14615e+08	1.00575e+07
60S ribosomal protein L39 OS=Homo sapiens OX=9606 GN=RPL39 PE=1 SV=2 - [RL39_HUMAN]	313162548	3.59487e+07
Cullin-associated NEDD8-dissociated protein 1 OS=Homo sapiens OX=9606 GN=CAND1 PE=1 SV=2 - [CAND1_HUMAN]	3.12894e+08	2.72298e+07
Neurite extension and migration factor OS=Homo sapiens OX=9606 GN=NEXMIF PE=1 SV=1 - [A0A2R8YEQ5_HUMAN]	312222315	0
Protein mago nashi homolog 2 OS=Homo sapiens OX=9606 GN=MAGOHB PE=3 SV=1 - [F5H3U9_HUMAN]	3.12143e+08	0
Protein disulfide-isomerase OS=Homo sapiens OX=9606 GN=P4HB PE=1 SV=3 - [PDIA1_HUMAN]	3.10961e+08	1.90516e+07
Unconventional myosin-Ib (Fragment) OS=Homo sapiens OX=9606 GN=MYO1B PE=1 SV=1 - [C9K0I9_HUMAN]	3.10761e+08	4.26061e+07
Lactoylglutathione lyase OS=Homo sapiens OX=9606 GN=GLO1 PE=1 SV=4 - [LGUL_HUMAN]	3.07919e+08	5.44743e+06
Pyruvate dehydrogenase E1 component subunit alpha, somatic form, mitochondrial OS=Homo sapiens OX=9606 GN=PDHA1 PE=1 SV=3 - [ODPA_HUMAN]	3.07323e+08	1.69901e+07
Protein disulfide-isomerase A3 (Fragment) OS=Homo sapiens OX=9606 GN=PDIA3 PE=1 SV=1 - [H7BZJ3_HUMAN]	3.07261e+08	1.90374e+07
Plasminogen activator inhibitor 1 RNA-binding protein OS=Homo sapiens OX=9606 GN=SERBP1 PE=1 SV=2 - [PAIRB_HUMAN]	3.06328e+08	3.99831e+07
Heat shock protein beta-1 OS=Homo sapiens OX=9606 GN=HSPB1 PE=1 SV=1 - [A0A6Q8PFK8_HUMAN]	3.06281e+08	2.66812e+07
RuvB-like 1 OS=Homo sapiens OX=9606 GN=RUVBL1 PE=1 SV=1 - [RUVB1_HUMAN]	3.06063e+08	3.4539e+07
Tubulin-specific chaperone A OS=Homo sapiens OX=9606 GN=TBCA PE=1 SV=1 - [E5RIW3_HUMAN]	305187223	4.80028e+06
E3 ubiquitin-protein ligase TRIP12 OS=Homo sapiens OX=9606 GN=TRIP12 PE=1 SV=1 - [TRIPC_HUMAN]	304475334	0
Bifunctional purine biosynthesis protein ATIC OS=Homo sapiens OX=9606 GN=ATIC PE=1 SV=3 - [PUR9_HUMAN]	3.02976e+08	6.99197e+06
Dolichyl-diphosphooligosaccharide--protein glycosyltransferase subunit 2 OS=Homo sapiens OX=9606 GN=RPN2 PE=1 SV=3 - [RPN2_HUMAN]	3.01962e+08	2.94343e+07
X antigen family member 1 OS=Homo sapiens OX=9606 GN=XAGE1A PE=1 SV=3 - [XAGE1_HUMAN]	2.99874e+08	0
Nicotinamide phosphoribosyltransferase OS=Homo sapiens OX=9606 GN=NAMPT PE=1 SV=1 - [NAMPT_HUMAN]	297365995	0
Dolichyl-diphosphooligosaccharide--protein glycosyltransferase subunit 1 OS=Homo sapiens OX=9606 GN=RPN1 PE=1 SV=1 - [RPN1_HUMAN]	2.95133e+08	13185755
Tropomodulin-3 OS=Homo sapiens OX=9606 GN=TMOD3 PE=1 SV=1 - [TMOD3_HUMAN]	293153673	2.33083e+07
Proteasome subunit beta type-6 OS=Homo sapiens OX=9606 GN=PSMB6 PE=1 SV=4 - [PSB6_HUMAN]	292163950	2.76081e+07
Proteasome subunit beta type-1 OS=Homo sapiens OX=9606 GN=PSMB1 PE=1 SV=2 - [PSB1_HUMAN]	2.89898e+08	1.53244e+07
Plastin-3 OS=Homo sapiens OX=9606 GN=PLS3 PE=1 SV=1 - [A0A0A0MSQ0_HUMAN]	288906222	5.70202e+06
Trifunctional purine biosynthetic protein adenosine-3 OS=Homo sapiens OX=9606 GN=GART PE=1 SV=1 - [PUR2_HUMAN]	2.88149e+08	1.07346e+07
Insulin-like growth factor 2 mRNA-binding protein 2 OS=Homo sapiens OX=9606 GN=IGF2BP2 PE=1 SV=2 - [IF2B2_HUMAN]	2.84798e+08	3.75874e+07
Importin subunit beta-1 OS=Homo sapiens OX=9606 GN=KPNB1 PE=1 SV=2 - [IMB1_HUMAN]	2.83354e+08	1.97915e+07
Ras-related protein Rab-5C OS=Homo sapiens OX=9606 GN=RAB5C PE=1 SV=2 - [RAB5C_HUMAN]	2.81845e+08	2.08354e+07
RNA-binding protein 39 OS=Homo sapiens OX=9606 GN=RBM39 PE=1 SV=2 - [RBM39_HUMAN]	2.80406e+08	2.61609e+07
RNA-binding protein FUS OS=Homo sapiens OX=9606 GN=FUS PE=1 SV=1 - [FUS_HUMAN]	2.77111e+08	19854437
DNA helicase (Fragment) OS=Homo sapiens OX=9606 GN=MCM4 PE=1 SV=9 - [E5RG31_HUMAN]	2.76677e+08	2.38497e+07
Trifunctional enzyme subunit alpha, mitochondrial OS=Homo sapiens OX=9606 GN=HADHA PE=1 SV=2 - [ECHA_HUMAN]	276353579	2.55355e+07
Heterogeneous nuclear ribonucleoprotein A/B OS=Homo sapiens OX=9606 GN=HNRNPAB PE=1 SV=1 - [D6R9P3_HUMAN]	275956441	3.089e+07
Fucose mutarotase OS=Homo sapiens OX=9606 GN=FUOM PE=1 SV=2 - [FUCM_HUMAN]	2.75704e+08	1.80507e+07
Actin-related protein 2/3 complex subunit 1A OS=Homo sapiens OX=9606 GN=ARPC1A PE=1 SV=2 - [ARC1A_HUMAN]	2.7541e+08	3.21234e+07
Modulator of apoptosis 1 OS=Homo sapiens OX=9606 GN=MOAP1 PE=1 SV=1 - [MOAP1_HUMAN]	275218044	0
Ankycorbin OS=Homo sapiens OX=9606 GN=RAI14 PE=1 SV=2 - [RAI14_HUMAN]	274454572	2.61501e+07
Protein disulfide-isomerase A4 OS=Homo sapiens OX=9606 GN=PDIA4 PE=1 SV=2 - [PDIA4_HUMAN]	2.74221e+08	1.43731e+07
RNA-binding motif protein, X chromosome OS=Homo sapiens OX=9606 GN=RBMX PE=1 SV=3 - [RBMX_HUMAN]	2.72863e+08	4.1192e+07
Serine/threonine-protein phosphatase 2A catalytic subunit beta isoform OS=Homo sapiens OX=9606 GN=PPP2CB PE=1 SV=1 - [PP2AB_HUMAN]	2.72266e+08	1.1322e+07
Flap endonuclease 1 OS=Homo sapiens OX=9606 GN=FEN1 PE=1 SV=1 - [FEN1_HUMAN]	2.7002e+08	2.57787e+07
Sideroflexin-1 OS=Homo sapiens OX=9606 GN=SFXN1 PE=1 SV=4 - [SFXN1_HUMAN]	2.68954e+08	7.15904e+06
60 kDa poly(U)-binding-splicing factor (Fragment) OS=Homo sapiens OX=9606 GN=PUF60 PE=1 SV=1 - [A0A0J9YYL3_HUMAN]	2.68367e+08	2.54223e+07
KH domain-containing, RNA-binding, signal transduction-associated protein 1 OS=Homo sapiens OX=9606 GN=KHDRBS1 PE=1 SV=1 - [KHDR1_HUMAN]	2.68023e+08	2.05331e+07
Elongation factor 1-delta (Fragment) OS=Homo sapiens OX=9606 GN=EEF1D PE=1 SV=1 - [E9PK01_HUMAN]	2.67925e+08	1.237e+07
Heterogeneous nuclear ribonucleoproteins C1/C2 OS=Homo sapiens OX=9606 GN=HNRNPC PE=1 SV=1 - [G3V576_HUMAN]	2.67667e+08	33634089
Pyruvate dehydrogenase E1 component subunit beta, mitochondrial OS=Homo sapiens OX=9606 GN=PDHB PE=1 SV=3 - [ODPB_HUMAN]	2.67364e+08	18668090
RNA cytosine C(5)-methyltransferase NSUN2 OS=Homo sapiens OX=9606 GN=NSUN2 PE=1 SV=2 - [NSUN2_HUMAN]	2.66272e+08	2.32254e+07
Reticulon OS=Homo sapiens OX=9606 GN=RTN4 PE=1 SV=1 - [F8W914_HUMAN]	264393925	1.27444e+07
LIM and SH3 domain protein 1 (Fragment) OS=Homo sapiens OX=9606 GN=LASP1 PE=1 SV=1 - [C9J9W2_HUMAN]	2.63333e+08	4.19619e+06
Proteasome subunit beta type-5 OS=Homo sapiens OX=9606 GN=PSMB5 PE=1 SV=3 - [PSB5_HUMAN]	2.63051e+08	1.28583e+07
Adenylyl cyclase-associated protein 1 OS=Homo sapiens OX=9606 GN=CAP1 PE=1 SV=5 - [CAP1_HUMAN]	2.62641e+08	1.91247e+07
DNA replication licensing factor MCM6 OS=Homo sapiens OX=9606 GN=MCM6 PE=1 SV=1 - [MCM6_HUMAN]	262156884	1.77012e+07
Hypoxanthine-guanine phosphoribosyltransferase OS=Homo sapiens OX=9606 GN=HPRT1 PE=1 SV=2 - [HPRT_HUMAN]	2.61943e+08	7.2712e+06
Glutamate dehydrogenase 1, mitochondrial OS=Homo sapiens OX=9606 GN=GLUD1 PE=1 SV=2 - [DHE3_HUMAN]	2.6185e+08	2.07351e+07
Tyrosine-protein kinase OS=Homo sapiens OX=9606 GN=LCK PE=1 SV=1 - [Q573B4_HUMAN]	261688991	3.51511e+07
SH3 domain-binding glutamic acid-rich-like protein 2 OS=Homo sapiens OX=9606 GN=SH3BGRL2 PE=1 SV=2 - [SH3L2_HUMAN]	2.60855e+08	2.14167e+07
Small nuclear ribonucleoprotein Sm D3 OS=Homo sapiens OX=9606 GN=SNRPD3 PE=1 SV=1 - [SMD3_HUMAN]	260228155	1.86357e+07
Ubiquitin-conjugating enzyme E2 N OS=Homo sapiens OX=9606 GN=UBE2N PE=1 SV=1 - [UBE2N_HUMAN]	2.58717e+08	9.48161e+06
Eukaryotic translation initiation factor 3 subunit A OS=Homo sapiens OX=9606 GN=EIF3A PE=1 SV=1 - [EIF3A_HUMAN]	258489186	1.91493e+07
U1 small nuclear ribonucleoprotein A OS=Homo sapiens OX=9606 GN=SNRPA PE=1 SV=3 - [SNRPA_HUMAN]	258244789	1.51523e+07
Surfeit locus protein 4 OS=Homo sapiens OX=9606 GN=SURF4 PE=1 SV=1 - [Q5T8U5_HUMAN]	2.58114e+08	1.16589e+07
Ubiquitin-conjugating enzyme E2 variant 1 OS=Homo sapiens OX=9606 GN=UBE2V1 PE=1 SV=2 - [UB2V1_HUMAN]	256912161	0
40S ribosomal protein S17 OS=Homo sapiens OX=9606 GN=RPS17 PE=1 SV=2 - [RS17_HUMAN]	2.54471e+08	2.03326e+07
Unconventional myosin-Vb OS=Homo sapiens OX=9606 GN=MYO5B PE=1 SV=3 - [MYO5B_HUMAN]	2.536e+08	4.29031e+07
Ubiquitin-conjugating enzyme E2 L5 OS=Homo sapiens OX=9606 GN=UBE2L5 PE=2 SV=1 - [UB2L5_HUMAN]	253427678	0
Cytosolic acyl coenzyme A thioester hydrolase OS=Homo sapiens OX=9606 GN=ACOT7 PE=1 SV=3 - [BACH_HUMAN]	253095112	6.48111e+06
40S ribosomal protein S12 OS=Homo sapiens OX=9606 GN=RPS12 PE=1 SV=3 - [RS12_HUMAN]	2.53029e+08	1.44595e+07
PDZ domain-containing protein 11 OS=Homo sapiens OX=9606 GN=PDZD11 PE=1 SV=2 - [PDZ11_HUMAN]	2.52767e+08	0
Serine/arginine-rich-splicing factor 4 (Fragment) OS=Homo sapiens OX=9606 GN=SRSF4 PE=1 SV=1 - [A0A0D9SEM4_HUMAN]	2.52403e+08	2.31189e+07
Glucosidase 2 subunit beta OS=Homo sapiens OX=9606 GN=PRKCSH PE=1 SV=2 - [GLU2B_HUMAN]	2.52118e+08	2.68717e+07
RNA-splicing ligase RtcB homolog OS=Homo sapiens OX=9606 GN=RTCB PE=1 SV=1 - [RTCB_HUMAN]	2.51968e+08	1.61367e+07
6-phosphogluconate dehydrogenase, decarboxylating OS=Homo sapiens OX=9606 GN=PGD PE=1 SV=3 - [6PGD_HUMAN]	250807640	1.06562e+07
Mitochondrial import receptor subunit TOM40 homolog OS=Homo sapiens OX=9606 GN=TOMM40 PE=1 SV=1 - [TOM40_HUMAN]	2.50424e+08	1.88179e+07
Succinate dehydrogenase [ubiquinone] flavoprotein subunit, mitochondrial OS=Homo sapiens OX=9606 GN=SDHA PE=1 SV=2 - [SDHA_HUMAN]	2.50306e+08	1.57477e+07
Eukaryotic translation initiation factor 3 subunit G OS=Homo sapiens OX=9606 GN=EIF3G PE=1 SV=2 - [EIF3G_HUMAN]	2.48067e+08	1.64273e+07
Splicing factor 3A subunit 1 OS=Homo sapiens OX=9606 GN=SF3A1 PE=1 SV=1 - [SF3A1_HUMAN]	2.48019e+08	2.2002e+07
Tyrosine-protein kinase Yes OS=Homo sapiens OX=9606 GN=YES1 PE=1 SV=3 - [YES_HUMAN]	2.47977e+08	3.16974e+07
60S ribosomal protein L34 OS=Homo sapiens OX=9606 GN=RPL34 PE=1 SV=3 - [RL34_HUMAN]	247538253	4.03458e+07
Reticulocalbin-1 OS=Homo sapiens OX=9606 GN=RCN1 PE=1 SV=1 - [RCN1_HUMAN]	2.45861e+08	1.40632e+07
Creatine kinase U-type, mitochondrial OS=Homo sapiens OX=9606 GN=CKMT1A PE=1 SV=1 - [KCRU_HUMAN]	2.45175e+08	1.14154e+07
Activator of 90 kDa heat shock protein ATPase homolog 1 (Fragment) OS=Homo sapiens OX=9606 GN=AHSA1 PE=1 SV=1 - [H0YJ63_HUMAN]	245042550	1.55027e+07
Splicing factor 3B subunit 2 OS=Homo sapiens OX=9606 GN=SF3B2 PE=1 SV=2 - [SF3B2_HUMAN]	2.44754e+08	2.03415e+07
Cytoplasmic dynein 1 heavy chain 1 OS=Homo sapiens OX=9606 GN=DYNC1H1 PE=1 SV=5 - [DYHC1_HUMAN]	2.44528e+08	2.28171e+07
Leucine-rich PPR motif-containing protein, mitochondrial OS=Homo sapiens OX=9606 GN=LRPPRC PE=1 SV=3 - [LPPRC_HUMAN]	244481703	2.39218e+07
Tyrosine-protein kinase Fyn OS=Homo sapiens OX=9606 GN=FYN PE=1 SV=3 - [FYN_HUMAN]	2.44005e+08	3.16974e+07
Spectrin alpha chain, non-erythrocytic 1 OS=Homo sapiens OX=9606 GN=SPTAN1 PE=1 SV=3 - [SPTN1_HUMAN]	2.41895e+08	2.20281e+07
Histone-binding protein RBBP7 OS=Homo sapiens OX=9606 GN=RBBP7 PE=1 SV=1 - [E9PC52_HUMAN]	2.41445e+08	3.34995e+07
Splicing factor 1 OS=Homo sapiens OX=9606 GN=SF1 PE=1 SV=4 - [SF01_HUMAN]	2.41119e+08	1.16526e+07
Ras-related C3 botulinum toxin substrate 1 OS=Homo sapiens OX=9606 GN=RAC1 PE=1 SV=1 - [RAC1_HUMAN]	2.40613e+08	1.77749e+07
Elongation factor 1-beta OS=Homo sapiens OX=9606 GN=EEF1B2 PE=1 SV=3 - [EF1B_HUMAN]	2.39808e+08	9.65214e+06
Aminopeptidase OS=Homo sapiens OX=9606 GN=NPEPPS PE=1 SV=1 - [E9PLK3_HUMAN]	2.39615e+08	1.38064e+07
Histidine triad nucleotide-binding protein 1 OS=Homo sapiens OX=9606 GN=HINT1 PE=1 SV=1 - [D6RE99_HUMAN]	238352538	0
Bifunctional glutamate/proline--tRNA ligase OS=Homo sapiens OX=9606 GN=EPRS1 PE=1 SV=5 - [SYEP_HUMAN]	2.37555e+08	2.24275e+07
40S ribosomal protein S19 OS=Homo sapiens OX=9606 GN=RPS19 PE=1 SV=2 - [RS19_HUMAN]	2.3742e+08	8.33334e+06
Thyroid hormone receptor-associated protein 3 OS=Homo sapiens OX=9606 GN=THRAP3 PE=1 SV=1 - [A0A3B3ITZ9_HUMAN]	2.3681e+08	1.15736e+07
26S proteasome non-ATPase regulatory subunit 3 OS=Homo sapiens OX=9606 GN=PSMD3 PE=1 SV=2 - [PSMD3_HUMAN]	236332397	2.2209e+07
Proteasome subunit beta type-4 OS=Homo sapiens OX=9606 GN=PSMB4 PE=1 SV=4 - [PSB4_HUMAN]	2.36245e+08	2.21841e+07
Rootletin (Fragment) OS=Homo sapiens OX=9606 GN=CROCC PE=1 SV=2 - [B1AKD8_HUMAN]	2.35958e+08	9.7353e+06
Nucleosome assembly protein 1-like 4 OS=Homo sapiens OX=9606 GN=NAP1L4 PE=1 SV=1 - [NP1L4_HUMAN]	2.35821e+08	1.21588e+07
Ras-related protein Rap-1b OS=Homo sapiens OX=9606 GN=RAP1B PE=1 SV=1 - [RAP1B_HUMAN]	2.33808e+08	1.27699e+07
Transgelin-2 OS=Homo sapiens OX=9606 GN=TAGLN2 PE=1 SV=3 - [TAGL2_HUMAN]	2.33723e+08	9.64252e+06
Fructose-bisphosphate aldolase C OS=Homo sapiens OX=9606 GN=ALDOC PE=1 SV=2 - [ALDOC_HUMAN]	2.32742e+08	2.23064e+07
Cell division control protein 42 homolog OS=Homo sapiens OX=9606 GN=CDC42 PE=1 SV=2 - [CDC42_HUMAN]	232569414	1.16071e+07
Enoyl-CoA delta isomerase 1, mitochondrial OS=Homo sapiens OX=9606 GN=ECI1 PE=1 SV=1 - [ECI1_HUMAN]	2.32237e+08	8.06096e+06
Protein NipSnap homolog 1 (Fragment) OS=Homo sapiens OX=9606 GN=NIPSNAP1 PE=1 SV=1 - [H7C2U6_HUMAN]	2.32008e+08	0
Ornithine aminotransferase, mitochondrial OS=Homo sapiens OX=9606 GN=OAT PE=1 SV=1 - [OAT_HUMAN]	2.31702e+08	9.38469e+06
Small nuclear ribonucleoprotein E OS=Homo sapiens OX=9606 GN=SNRPE PE=1 SV=1 - [RUXE_HUMAN]	231161829	2.22429e+07
Y-box-binding protein 3 OS=Homo sapiens OX=9606 GN=YBX3 PE=1 SV=4 - [YBOX3_HUMAN]	231008642	4.05713e+07
Protein RCC2 OS=Homo sapiens OX=9606 GN=RCC2 PE=1 SV=2 - [RCC2_HUMAN]	230262043	7.4579e+06
DNA damage-binding protein 1 OS=Homo sapiens OX=9606 GN=DDB1 PE=1 SV=1 - [DDB1_HUMAN]	2.29879e+08	1.95812e+07
Eukaryotic translation initiation factor 3 subunit B OS=Homo sapiens OX=9606 GN=EIF3B PE=1 SV=3 - [EIF3B_HUMAN]	229772438	2.25652e+07
Rho-related GTP-binding protein RhoC (Fragment) OS=Homo sapiens OX=9606 GN=RHOC PE=1 SV=1 - [E9PQH6_HUMAN]	227946491	1.39945e+07
26S proteasome regulatory subunit 7 OS=Homo sapiens OX=9606 GN=PSMC2 PE=1 SV=3 - [PRS7_HUMAN]	2.27093e+08	1.55047e+07
Cell cycle and apoptosis regulator protein 2 OS=Homo sapiens OX=9606 GN=CCAR2 PE=1 SV=2 - [CCAR2_HUMAN]	2.26944e+08	7.47951e+06
Filamin-B OS=Homo sapiens OX=9606 GN=FLNB PE=1 SV=2 - [FLNB_HUMAN]	2.26892e+08	2.32041e+07
Cell division cycle 2, G1 to S and G2 to M, isoform CRA_a OS=Homo sapiens OX=9606 GN=CDK1 PE=1 SV=1 - [A0A024QZP7_HUMAN]	2.26306e+08	3.2032e+07
Methionine--tRNA ligase, cytoplasmic OS=Homo sapiens OX=9606 GN=MARS1 PE=1 SV=2 - [SYMC_HUMAN]	2.26072e+08	1.64079e+07
Liprin-alpha-1 (Fragment) OS=Homo sapiens OX=9606 GN=PPFIA1 PE=1 SV=8 - [H0YDW2_HUMAN]	224771464	0
Arginine--tRNA ligase, cytoplasmic OS=Homo sapiens OX=9606 GN=RARS1 PE=1 SV=2 - [SYRC_HUMAN]	2.24609e+08	2.08606e+07
Hydroxymethylglutaryl-CoA synthase, cytoplasmic OS=Homo sapiens OX=9606 GN=HMGCS1 PE=1 SV=2 - [HMCS1_HUMAN]	224593826	1.84505e+07
Lysine--tRNA ligase OS=Homo sapiens OX=9606 GN=KARS1 PE=1 SV=3 - [SYK_HUMAN]	2.24238e+08	9968695
26S proteasome non-ATPase regulatory subunit 1 OS=Homo sapiens OX=9606 GN=PSMD1 PE=1 SV=2 - [PSMD1_HUMAN]	2.24236e+08	1.38153e+07
26S proteasome regulatory subunit 6A OS=Homo sapiens OX=9606 GN=PSMC3 PE=1 SV=1 - [E9PM69_HUMAN]	223566552	1.86024e+07
DNA replication licensing factor MCM5 OS=Homo sapiens OX=9606 GN=MCM5 PE=1 SV=5 - [MCM5_HUMAN]	2.22725e+08	2.5375e+07
Serine/arginine-rich-splicing factor 6 OS=Homo sapiens OX=9606 GN=SRSF6 PE=1 SV=1 - [A0A590UJK4_HUMAN]	2.21622e+08	2.33192e+07
Poly(rC)-binding protein 2 (Fragment) OS=Homo sapiens OX=9606 GN=PCBP2 PE=1 SV=1 - [H3BRU6_HUMAN]	2.20548e+08	1.29449e+07
Poly(A)-specific ribonuclease OS=Homo sapiens OX=9606 GN=CNOT8 PE=1 SV=1 - [B7Z9U0_HUMAN]	2.19447e+08	0
GTP-binding protein SAR1a OS=Homo sapiens OX=9606 GN=SAR1A PE=1 SV=1 - [SAR1A_HUMAN]	218916261	1.58117e+07
Importin subunit alpha-1 OS=Homo sapiens OX=9606 GN=KPNA2 PE=1 SV=1 - [IMA1_HUMAN]	2.18828e+08	1.21485e+07
Transforming protein RhoA OS=Homo sapiens OX=9606 GN=RHOA PE=1 SV=1 - [RHOA_HUMAN]	2.17658e+08	1.62503e+07
Hsp90 co-chaperone Cdc37 OS=Homo sapiens OX=9606 GN=CDC37 PE=1 SV=1 - [CDC37_HUMAN]	2.17411e+08	1.53904e+07
Protein arginine N-methyltransferase 1 OS=Homo sapiens OX=9606 GN=PRMT1 PE=1 SV=1 - [E9PKG1_HUMAN]	217388193	1.58038e+07
Twinfilin-1 OS=Homo sapiens OX=9606 GN=TWF1 PE=1 SV=3 - [TWF1_HUMAN]	2.16686e+08	2.13015e+07
Heat shock protein 105 kDa OS=Homo sapiens OX=9606 GN=HSPH1 PE=1 SV=1 - [HS105_HUMAN]	2.16517e+08	1.20346e+07
Rab GDP dissociation inhibitor beta OS=Homo sapiens OX=9606 GN=GDI2 PE=1 SV=2 - [GDIB_HUMAN]	2.16501e+08	2.26252e+07
40S ribosomal protein S28 OS=Homo sapiens OX=9606 GN=RPS28 PE=1 SV=1 - [RS28_HUMAN]	216039415	9.41812e+06
Obg-like ATPase 1 OS=Homo sapiens OX=9606 GN=OLA1 PE=1 SV=2 - [OLA1_HUMAN]	2.15503e+08	2.98331e+06
ATP synthase F(0) complex subunit B1, mitochondrial OS=Homo sapiens OX=9606 GN=ATP5PB PE=1 SV=1 - [Q5QNZ2_HUMAN]	2.1526e+08	1.64648e+07
Protein NDRG1 OS=Homo sapiens OX=9606 GN=NDRG1 PE=1 SV=1 - [NDRG1_HUMAN]	2.14659e+08	0
Poly(rC)-binding protein 1 OS=Homo sapiens OX=9606 GN=PCBP1 PE=1 SV=2 - [PCBP1_HUMAN]	2.14576e+08	1.06257e+07
Ras-related protein Rab-7a OS=Homo sapiens OX=9606 GN=RAB7A PE=1 SV=1 - [RAB7A_HUMAN]	2.14495e+08	1.3258e+07
Cytosol aminopeptidase OS=Homo sapiens OX=9606 GN=LAP3 PE=1 SV=3 - [AMPL_HUMAN]	2.14076e+08	5.86231e+06
Eukaryotic translation initiation factor 4 gamma 1 OS=Homo sapiens OX=9606 GN=EIF4G1 PE=1 SV=1 - [E7EX73_HUMAN]	2.13932e+08	1.94635e+07
ATP-dependent RNA helicase DDX1 OS=Homo sapiens OX=9606 GN=DDX1 PE=1 SV=2 - [DDX1_HUMAN]	213907584	1.41678e+07
Eukaryotic peptide chain release factor subunit 1 OS=Homo sapiens OX=9606 GN=ETF1 PE=1 SV=1 - [B7Z7P8_HUMAN]	2.12035e+08	1.01002e+07
Parkinson disease protein 7 OS=Homo sapiens OX=9606 GN=PARK7 PE=1 SV=2 - [PARK7_HUMAN]	2.11796e+08	1.73517e+07
Cyclin-dependent kinase 4 (Fragment) OS=Homo sapiens OX=9606 GN=CDK4 PE=1 SV=1 - [F8VXD2_HUMAN]	2.10557e+08	2.83327e+07
Dihydrolipoyl dehydrogenase, mitochondrial OS=Homo sapiens OX=9606 GN=DLD PE=1 SV=2 - [DLDH_HUMAN]	2.09473e+08	2.13107e+07
Leucyl-tRNA synthetase OS=Homo sapiens OX=9606 GN=LARS1 PE=1 SV=1 - [A0A6I8PS05_HUMAN]	2.09196e+08	1.43176e+07
Spectrin beta chain, non-erythrocytic 1 OS=Homo sapiens OX=9606 GN=SPTBN1 PE=1 SV=2 - [SPTB2_HUMAN]	2.08219e+08	1.70177e+07
Signal sequence receptor subunit gamma OS=Homo sapiens OX=9606 GN=SSR3 PE=1 SV=1 - [C9JA28_HUMAN]	2.0775e+08	1.6641e+07
U1 small nuclear ribonucleoprotein 70 kDa OS=Homo sapiens OX=9606 GN=SNRNP70 PE=1 SV=2 - [RU17_HUMAN]	2.07692e+08	2.16929e+07
Ras-related protein Rab-5B OS=Homo sapiens OX=9606 GN=RAB5B PE=1 SV=1 - [RAB5B_HUMAN]	2.07621e+08	1.84317e+07
Adenine phosphoribosyltransferase (Fragment) OS=Homo sapiens OX=9606 GN=APRT PE=1 SV=8 - [H3BQF1_HUMAN]	2.07428e+08	0
Splicing factor 3B subunit 3 OS=Homo sapiens OX=9606 GN=SF3B3 PE=1 SV=4 - [SF3B3_HUMAN]	2.07063e+08	3.33338e+07
Tyrosine--tRNA ligase, cytoplasmic OS=Homo sapiens OX=9606 GN=YARS1 PE=1 SV=4 - [SYYC_HUMAN]	2.06814e+08	1.32275e+07
DAZ-associated protein 1 (Fragment) OS=Homo sapiens OX=9606 GN=DAZAP1 PE=1 SV=2 - [K7EQ02_HUMAN]	206675778	5.25659e+06
Exportin-1 OS=Homo sapiens OX=9606 GN=XPO1 PE=1 SV=1 - [XPO1_HUMAN]	205377182	2.22404e+07
Sarcoplasmic/endoplasmic reticulum calcium ATPase 2 OS=Homo sapiens OX=9606 GN=ATP2A2 PE=1 SV=1 - [AT2A2_HUMAN]	205015312	2.07066e+07
Serine/threonine-protein phosphatase 2A 65 kDa regulatory subunit A alpha isoform OS=Homo sapiens OX=9606 GN=PPP2R1A PE=1 SV=1 - [B3KQV6_HUMAN]	2.03885e+08	5.3281e+06
Rab GDP dissociation inhibitor alpha OS=Homo sapiens OX=9606 GN=GDI1 PE=1 SV=2 - [GDIA_HUMAN]	2.03833e+08	0
Cytochrome b-c1 complex subunit 1, mitochondrial OS=Homo sapiens OX=9606 GN=UQCRC1 PE=1 SV=3 - [QCR1_HUMAN]	2.03726e+08	6.98372e+06
Serine-threonine kinase receptor-associated protein OS=Homo sapiens OX=9606 GN=STRAP PE=1 SV=1 - [STRAP_HUMAN]	2.0323e+08	1.53757e+07
CTP synthase OS=Homo sapiens OX=9606 GN=CTPS1 PE=1 SV=1 - [A0A3B3IRI2_HUMAN]	2.02917e+08	8.91514e+06
Small nuclear ribonucleoprotein Sm D2 OS=Homo sapiens OX=9606 GN=SNRPD2 PE=1 SV=1 - [SMD2_HUMAN]	2.0287e+08	2.33932e+07
Protein DEK OS=Homo sapiens OX=9606 GN=DEK PE=1 SV=1 - [DEK_HUMAN]	2.0278e+08	1.44164e+07
Serine/arginine-rich splicing factor 9 OS=Homo sapiens OX=9606 GN=SRSF9 PE=1 SV=1 - [SRSF9_HUMAN]	202097850	1.21202e+07
Flotillin OS=Homo sapiens OX=9606 GN=FLOT2 PE=1 SV=1 - [J3QLD9_HUMAN]	201505969	34945580
Ran-specific GTPase-activating protein OS=Homo sapiens OX=9606 GN=RANBP1 PE=1 SV=1 - [RANG_HUMAN]	2.01256e+08	0
Heterogeneous nuclear ribonucleoprotein D-like OS=Homo sapiens OX=9606 GN=HNRNPDL PE=1 SV=1 - [A0A087WUK2_HUMAN]	198511968	2.25635e+07
Importin-7 OS=Homo sapiens OX=9606 GN=IPO7 PE=1 SV=1 - [IPO7_HUMAN]	198505733	1.10669e+07
Glutamate receptor 4 (Fragment) OS=Homo sapiens OX=9606 GN=GRIA4 PE=4 SV=1 - [H0YDL4_HUMAN]	198408254	0
Ribosome biogenesis protein BRX1 homolog OS=Homo sapiens OX=9606 GN=BRIX1 PE=1 SV=2 - [BRX1_HUMAN]	1.96917e+08	1.13342e+07
ATPase family AAA domain-containing protein 3A OS=Homo sapiens OX=9606 GN=ATAD3A PE=1 SV=2 - [ATD3A_HUMAN]	1.96411e+08	2.62896e+07
Asparagine--tRNA ligase, cytoplasmic OS=Homo sapiens OX=9606 GN=NARS1 PE=1 SV=1 - [SYNC_HUMAN]	1.96206e+08	4.48681e+06
ATPase family AAA domain-containing protein 3B OS=Homo sapiens OX=9606 GN=ATAD3B PE=1 SV=1 - [ATD3B_HUMAN]	196129155	2.62896e+07
NADH-cytochrome b5 reductase 3 OS=Homo sapiens OX=9606 GN=CYB5R3 PE=1 SV=3 - [NB5R3_HUMAN]	195578987	9.09496e+06
Stomatin-like protein 2, mitochondrial OS=Homo sapiens OX=9606 GN=STOML2 PE=1 SV=1 - [STML2_HUMAN]	1.95334e+08	1.20005e+07
Unconventional myosin-Vb (Fragment) OS=Homo sapiens OX=9606 GN=MYO5B PE=1 SV=1 - [A0A0A0MR36_HUMAN]	1.94935e+08	2.95826e+07
Pre-mRNA-processing-splicing factor 8 OS=Homo sapiens OX=9606 GN=PRPF8 PE=1 SV=2 - [PRP8_HUMAN]	1.94832e+08	1.37566e+07
UBX domain-containing protein 1 OS=Homo sapiens OX=9606 GN=UBXN1 PE=1 SV=1 - [A0A087WTZ5_HUMAN]	192892323	0
Delta(14)-sterol reductase LBR OS=Homo sapiens OX=9606 GN=LBR PE=1 SV=2 - [LBR_HUMAN]	1.92424e+08	1.76913e+07
Sodium/potassium-transporting ATPase subunit beta-3 (Fragment) OS=Homo sapiens OX=9606 GN=ATP1B3 PE=1 SV=1 - [H7C547_HUMAN]	1.91333e+08	0
Splicing factor 3B subunit 1 OS=Homo sapiens OX=9606 GN=SF3B1 PE=1 SV=3 - [SF3B1_HUMAN]	1.91019e+08	2.18734e+07
Coatomer subunit alpha OS=Homo sapiens OX=9606 GN=COPA PE=1 SV=2 - [COPA_HUMAN]	1.90756e+08	1.47285e+07
S-formylglutathione hydrolase OS=Homo sapiens OX=9606 GN=ESD PE=1 SV=2 - [U3KQT1_HUMAN]	1.90574e+08	6.1424e+06
Apoptosis-inducing factor 1, mitochondrial OS=Homo sapiens OX=9606 GN=AIFM1 PE=1 SV=1 - [A0A6Q8PFM5_HUMAN]	1.90426e+08	2.29311e+07
Peroxisomal multifunctional enzyme type 2 OS=Homo sapiens OX=9606 GN=HSD17B4 PE=1 SV=1 - [A0A2R8YD50_HUMAN]	1.89665e+08	8.55497e+06
Eukaryotic translation initiation factor 6 OS=Homo sapiens OX=9606 GN=EIF6 PE=1 SV=1 - [IF6_HUMAN]	1.89375e+08	6.52268e+06
Histone deacetylase 2 OS=Homo sapiens OX=9606 GN=HDAC2 PE=1 SV=2 - [HDAC2_HUMAN]	1.89284e+08	1.67477e+07
Dihydrolipoyllysine-residue succinyltransferase component of 2-oxoglutarate dehydrogenase complex, mitochondrial OS=Homo sapiens OX=9606 GN=DLST PE=1 SV=4 - [ODO2_HUMAN]	1.89026e+08	2.27032e+07
Dihydropyrimidinase-related protein 2 OS=Homo sapiens OX=9606 GN=DPYSL2 PE=1 SV=1 - [DPYL2_HUMAN]	1.88593e+08	7.60267e+06
Putative RNA-binding protein Luc7-like 2 OS=Homo sapiens OX=9606 GN=LUC7L2 PE=1 SV=2 - [LC7L2_HUMAN]	1.88453e+08	3.63713e+07
Eukaryotic translation initiation factor 3 subunit D OS=Homo sapiens OX=9606 GN=EIF3D PE=1 SV=1 - [EIF3D_HUMAN]	1.8839e+08	1.6023e+07
DNA excision repair protein ERCC-6-like 2 OS=Homo sapiens OX=9606 GN=ERCC6L2 PE=1 SV=1 - [A0A590UJ07_HUMAN]	185994906	0
Ras-related protein Rab-11A (Fragment) OS=Homo sapiens OX=9606 GN=RAB11A PE=4 SV=1 - [H3BMH2_HUMAN]	1.85406e+08	1.0501e+07
Tyrosine-protein kinase Lyn OS=Homo sapiens OX=9606 GN=LYN PE=1 SV=3 - [LYN_HUMAN]	1.85224e+08	2.17783e+07
General transcription factor II-I OS=Homo sapiens OX=9606 GN=GTF2I PE=1 SV=2 - [GTF2I_HUMAN]	1.85158e+08	9.70773e+06
Peptidyl-prolyl cis-trans isomerase FKBP3 OS=Homo sapiens OX=9606 GN=FKBP3 PE=1 SV=1 - [FKBP3_HUMAN]	1.85121e+08	6.20428e+06
Electron transfer flavoprotein subunit alpha, mitochondrial OS=Homo sapiens OX=9606 GN=ETFA PE=1 SV=1 - [ETFA_HUMAN]	184439867	4.53917e+06
SUMO-activating enzyme subunit 2 OS=Homo sapiens OX=9606 GN=UBA2 PE=1 SV=2 - [SAE2_HUMAN]	1.83722e+08	1.62819e+07
Phosphatidylethanolamine-binding protein 1 OS=Homo sapiens OX=9606 GN=PEBP1 PE=1 SV=3 - [PEBP1_HUMAN]	1.83508e+08	0
LIM domain and actin-binding protein 1 OS=Homo sapiens OX=9606 GN=LIMA1 PE=1 SV=1 - [LIMA1_HUMAN]	1.83141e+08	1.58015e+07
Eukaryotic translation initiation factor 3 subunit E OS=Homo sapiens OX=9606 GN=EIF3E PE=1 SV=1 - [EIF3E_HUMAN]	1.82955e+08	1.95487e+07
Delta(3,5)-Delta(2,4)-dienoyl-CoA isomerase, mitochondrial OS=Homo sapiens OX=9606 GN=ECH1 PE=1 SV=2 - [ECH1_HUMAN]	1.82576e+08	9.98381e+06
Protein SET OS=Homo sapiens OX=9606 GN=SET PE=1 SV=1 - [A0A0C4DFV9_HUMAN]	1.82412e+08	7.80717e+06
Filamin-C OS=Homo sapiens OX=9606 GN=FLNC PE=1 SV=3 - [FLNC_HUMAN]	1.82162e+08	2.31188e+07
Eukaryotic translation initiation factor 3 subunit I OS=Homo sapiens OX=9606 GN=EIF3I PE=1 SV=1 - [EIF3I_HUMAN]	1.80841e+08	1.34242e+07
Peptidylprolyl isomerase OS=Homo sapiens OX=9606 GN=FKBP1A PE=1 SV=1 - [Q1JUQ5_HUMAN]	1.80533e+08	0
Casein kinase II subunit beta OS=Homo sapiens OX=9606 GN=CSNK2B PE=1 SV=1 - [CSK2B_HUMAN]	180473489	0
Coatomer subunit beta OS=Homo sapiens OX=9606 GN=COPB1 PE=1 SV=3 - [COPB_HUMAN]	179356116	1.04894e+07
MICOS complex subunit MIC60 OS=Homo sapiens OX=9606 GN=IMMT PE=1 SV=2 - [B9A067_HUMAN]	178967630	1.62296e+07
Electron transfer flavoprotein subunit beta OS=Homo sapiens OX=9606 GN=ETFB PE=1 SV=3 - [ETFB_HUMAN]	1.78573e+08	6.42175e+06
Translocon-associated protein subunit delta OS=Homo sapiens OX=9606 GN=SSR4 PE=1 SV=1 - [SSRD_HUMAN]	1.77234e+08	1.95697e+07
26S proteasome non-ATPase regulatory subunit 2 OS=Homo sapiens OX=9606 GN=PSMD2 PE=1 SV=3 - [PSMD2_HUMAN]	1.76591e+08	1.64505e+07
Leucine-rich repeat flightless-interacting protein 2 OS=Homo sapiens OX=9606 GN=LRRFIP2 PE=1 SV=1 - [LRRF2_HUMAN]	1.7555e+08	1.20484e+07
Proteasome subunit beta type-2 OS=Homo sapiens OX=9606 GN=PSMB2 PE=1 SV=1 - [PSB2_HUMAN]	1.75178e+08	7.31446e+06
Heterogeneous nuclear ribonucleoprotein U-like protein 1 OS=Homo sapiens OX=9606 GN=HNRNPUL1 PE=1 SV=1 - [A0A0A0MRA5_HUMAN]	1.74922e+08	1.63422e+07
Trifunctional enzyme subunit beta, mitochondrial OS=Homo sapiens OX=9606 GN=HADHB PE=1 SV=3 - [ECHB_HUMAN]	1.74581e+08	1.65963e+07
Cytochrome b-c1 complex subunit 2, mitochondrial OS=Homo sapiens OX=9606 GN=UQCRC2 PE=1 SV=1 - [H3BRG4_HUMAN]	1.73133e+08	4.35577e+06
Microsomal signal peptidase 12 kDa subunit OS=Homo sapiens OX=9606 GN=SPCS1 PE=1 SV=1 - [A0A5F9YFS9_HUMAN]	1.73034e+08	0
Ras-related protein Rab-2A OS=Homo sapiens OX=9606 GN=RAB2A PE=1 SV=1 - [RAB2A_HUMAN]	1.72152e+08	8.39204e+06
Transmembrane protein 33 (Fragment) OS=Homo sapiens OX=9606 GN=TMEM33 PE=1 SV=1 - [D6RAA6_HUMAN]	171533428	1.66051e+07
Eukaryotic translation initiation factor 2 subunit 1 OS=Homo sapiens OX=9606 GN=EIF2S1 PE=1 SV=3 - [IF2A_HUMAN]	1.69904e+08	2.81962e+07
40S ribosomal protein S5 (Fragment) OS=Homo sapiens OX=9606 GN=RPS5 PE=1 SV=1 - [M0R0F0_HUMAN]	1.69858e+08	1.01276e+07
60S ribosomal protein L7-like 1 (Fragment) OS=Homo sapiens OX=9606 GN=RPL7L1 PE=1 SV=2 - [R4GMU7_HUMAN]	1.69366e+08	0
Signal recognition particle 9 kDa protein OS=Homo sapiens OX=9606 GN=SRP9 PE=1 SV=1 - [Q6P2S0_HUMAN]	168837206	0
Hexokinase OS=Homo sapiens OX=9606 GN=HK2 PE=1 SV=1 - [E9PB90_HUMAN]	168690011	1.39496e+07
Ribosomal L1 domain-containing protein 1 OS=Homo sapiens OX=9606 GN=RSL1D1 PE=1 SV=3 - [RL1D1_HUMAN]	1.68354e+08	1.92992e+07
Dihydrolipoyllysine-residue acetyltransferase component of pyruvate dehydrogenase complex, mitochondrial OS=Homo sapiens OX=9606 GN=DLAT PE=1 SV=3 - [ODP2_HUMAN]	1.68298e+08	1.55646e+07
Chloride intracellular channel protein 1 OS=Homo sapiens OX=9606 GN=CLIC1 PE=1 SV=4 - [CLIC1_HUMAN]	1.67744e+08	5.15387e+06
Tropomodulin-1 OS=Homo sapiens OX=9606 GN=TMOD1 PE=1 SV=1 - [TMOD1_HUMAN]	167723262	1.35259e+07
Single-stranded DNA-binding protein, mitochondrial OS=Homo sapiens OX=9606 GN=SSBP1 PE=1 SV=1 - [SSBP_HUMAN]	1.67684e+08	2.00652e+07
Serine/arginine-rich splicing factor 2 (Fragment) OS=Homo sapiens OX=9606 GN=SRSF2 PE=1 SV=1 - [J3QL05_HUMAN]	1.67611e+08	1.85754e+07
DNA polymerase alpha subunit B OS=Homo sapiens OX=9606 GN=POLA2 PE=1 SV=2 - [DPOA2_HUMAN]	167583143	0
Actin-related protein 2/3 complex subunit 5-like protein OS=Homo sapiens OX=9606 GN=ARPC5L PE=1 SV=1 - [ARP5L_HUMAN]	167351922	0
Far upstream element-binding protein 1 OS=Homo sapiens OX=9606 GN=FUBP1 PE=1 SV=3 - [FUBP1_HUMAN]	1.66996e+08	7.52626e+06
COX4I1 protein OS=Homo sapiens OX=9606 GN=COX4I1 PE=1 SV=1 - [Q86WV2_HUMAN]	1.66571e+08	0
Glutathione S-transferase omega-1 OS=Homo sapiens OX=9606 GN=GSTO1 PE=1 SV=2 - [GSTO1_HUMAN]	1.66455e+08	0
26S proteasome non-ATPase regulatory subunit 14 OS=Homo sapiens OX=9606 GN=PSMD14 PE=1 SV=1 - [PSDE_HUMAN]	165278561	1.10129e+07
Histone deacetylase 1 OS=Homo sapiens OX=9606 GN=HDAC1 PE=1 SV=1 - [HDAC1_HUMAN]	1.65065e+08	1.8187e+07
RNA-binding protein 8A (Fragment) OS=Homo sapiens OX=9606 GN=RBM8A PE=1 SV=1 - [A0A0J9YW13_HUMAN]	1.6436e+08	8759589
26S proteasome non-ATPase regulatory subunit 11 OS=Homo sapiens OX=9606 GN=PSMD11 PE=1 SV=3 - [PSD11_HUMAN]	163765624	1.3946e+07
Splicing factor U2AF 35 kDa subunit-like protein OS=Homo sapiens OX=9606 GN=U2AF1L5 PE=1 SV=1 - [U2AF5_HUMAN]	1.63421e+08	1.65322e+07
U5 small nuclear ribonucleoprotein 200 kDa helicase OS=Homo sapiens OX=9606 GN=SNRNP200 PE=1 SV=2 - [U520_HUMAN]	1.63326e+08	1.32718e+07
Annexin A6 OS=Homo sapiens OX=9606 GN=ANXA6 PE=1 SV=3 - [ANXA6_HUMAN]	1.62647e+08	0
Meiosis 1 arrest protein OS=Homo sapiens OX=9606 GN=M1AP PE=1 SV=1 - [M1AP_HUMAN]	162505570	0
Tubulin--tyrosine ligase-like protein 12 OS=Homo sapiens OX=9606 GN=TTLL12 PE=1 SV=2 - [TTL12_HUMAN]	1.61474e+08	0
NADH dehydrogenase [ubiquinone] iron-sulfur protein 3, mitochondrial OS=Homo sapiens OX=9606 GN=NDUFS3 PE=1 SV=1 - [NDUS3_HUMAN]	159687924	0
Phosphatidylinositol transfer protein beta isoform (Fragment) OS=Homo sapiens OX=9606 GN=PITPNB PE=1 SV=8 - [B3KYB7_HUMAN]	1.59559e+08	4.97837e+06
Hypoxia up-regulated protein 1 OS=Homo sapiens OX=9606 GN=HYOU1 PE=1 SV=1 - [A0A087X054_HUMAN]	1.58751e+08	7.29046e+06
Splicing factor 3B subunit 4 OS=Homo sapiens OX=9606 GN=SF3B4 PE=1 SV=1 - [SF3B4_HUMAN]	1.58674e+08	15920758
Microtubule-associated protein RP/EB family member 1 OS=Homo sapiens OX=9606 GN=MAPRE1 PE=1 SV=3 - [MARE1_HUMAN]	158532554	0
Aconitate hydratase, mitochondrial OS=Homo sapiens OX=9606 GN=ACO2 PE=1 SV=2 - [ACON_HUMAN]	1.58512e+08	4.41416e+06
Mitochondrial 2-oxoglutarate/malate carrier protein (Fragment) OS=Homo sapiens OX=9606 GN=SLC25A11 PE=1 SV=1 - [I3L1P8_HUMAN]	1.58323e+08	1.29994e+07
Spermidine synthase OS=Homo sapiens OX=9606 GN=SRM PE=1 SV=1 - [SPEE_HUMAN]	158036415	0
Heat shock 70 kDa protein 4L OS=Homo sapiens OX=9606 GN=HSPA4L PE=1 SV=1 - [E9PDE8_HUMAN]	157548237	1.28886e+07
Lamin-B2 OS=Homo sapiens OX=9606 GN=LMNB2 PE=1 SV=4 - [LMNB2_HUMAN]	157332379	2.96884e+07
Double-stranded RNA-specific adenosine deaminase OS=Homo sapiens OX=9606 GN=ADAR PE=1 SV=4 - [DSRAD_HUMAN]	1.57239e+08	9.04211e+06
Diadenosine tetraphosphate synthetase OS=Homo sapiens OX=9606 GN=GARS1 PE=1 SV=1 - [A0A6Q8PGW4_HUMAN]	1.57192e+08	8.74885e+06
60S ribosomal protein L37 OS=Homo sapiens OX=9606 GN=RPL37 PE=1 SV=2 - [RL37_HUMAN]	157163152	0
EF-hand domain-containing protein D2 OS=Homo sapiens OX=9606 GN=EFHD2 PE=1 SV=1 - [EFHD2_HUMAN]	156550556	7.87437e+06
Septin-7 OS=Homo sapiens OX=9606 GN=SEPTIN7 PE=1 SV=2 - [G3V1Q4_HUMAN]	1.5643e+08	1.11393e+07
NAD(P) transhydrogenase, mitochondrial OS=Homo sapiens OX=9606 GN=NNT PE=1 SV=1 - [A0A590UJM2_HUMAN]	1.56179e+08	6.40391e+06
Histone acetyltransferase type B catalytic subunit OS=Homo sapiens OX=9606 GN=HAT1 PE=1 SV=1 - [HAT1_HUMAN]	1.56109e+08	8.33198e+06
S-adenosylmethionine synthase isoform type-2 OS=Homo sapiens OX=9606 GN=MAT2A PE=1 SV=1 - [METK2_HUMAN]	1.55922e+08	1.2789e+07
ATPase inhibitor, mitochondrial OS=Homo sapiens OX=9606 GN=ATP5IF1 PE=1 SV=1 - [ATIF1_HUMAN]	1.55865e+08	773949
Glutathione reductase, mitochondrial OS=Homo sapiens OX=9606 GN=GSR PE=1 SV=2 - [GSHR_HUMAN]	1.5581e+08	5.84212e+06
Guanine nucleotide-binding protein-like 3 OS=Homo sapiens OX=9606 GN=GNL3 PE=1 SV=2 - [GNL3_HUMAN]	1.55794e+08	1.3459e+07
Protein arginine N-methyltransferase 5 OS=Homo sapiens OX=9606 GN=PRMT5 PE=1 SV=4 - [ANM5_HUMAN]	1.55336e+08	1.15276e+07
Proteasome subunit alpha type-3 OS=Homo sapiens OX=9606 GN=PSMA3 PE=1 SV=2 - [PSA3_HUMAN]	155309547	8.78643e+06
SUMO-activating enzyme subunit 1 OS=Homo sapiens OX=9606 GN=SAE1 PE=1 SV=1 - [SAE1_HUMAN]	1.55074e+08	7.37142e+06
Eukaryotic translation initiation factor 3 subunit C OS=Homo sapiens OX=9606 GN=EIF3C PE=1 SV=1 - [EIF3C_HUMAN]	1.54831e+08	1.51023e+07
Septin-2 OS=Homo sapiens OX=9606 GN=SEPTIN2 PE=1 SV=1 - [SEPT2_HUMAN]	1.5418e+08	1.46291e+07
Transcription factor E2-alpha (Fragment) OS=Homo sapiens OX=9606 GN=TCF3 PE=1 SV=2 - [K7EMM4_HUMAN]	154091448	0
Protein flightless-1 homolog OS=Homo sapiens OX=9606 GN=FLII PE=1 SV=1 - [J3KS54_HUMAN]	1.53807e+08	9.91806e+06
Proteasome subunit alpha type (Fragment) OS=Homo sapiens OX=9606 GN=PSMA4 PE=1 SV=8 - [H0YMZ1_HUMAN]	1.53237e+08	3.03727e+07
Ribosome maturation protein SBDS OS=Homo sapiens OX=9606 GN=SBDS PE=1 SV=1 - [F8WE72_HUMAN]	152774009	0
Pericentriolar material 1 protein OS=Homo sapiens OX=9606 GN=PCM1 PE=1 SV=1 - [A0A5H1ZRS1_HUMAN]	152143657	0
Eukaryotic translation initiation factor 2 subunit 2 OS=Homo sapiens OX=9606 GN=EIF2S2 PE=1 SV=2 - [IF2B_HUMAN]	1.51928e+08	1.8954e+07
Dihydropyrimidinase-related protein 1 OS=Homo sapiens OX=9606 GN=CRMP1 PE=1 SV=1 - [E9PD68_HUMAN]	1.51756e+08	1.06825e+07
Probable rRNA-processing protein EBP2 OS=Homo sapiens OX=9606 GN=EBNA1BP2 PE=1 SV=2 - [EBP2_HUMAN]	1.51308e+08	1.17079e+07
RNA transcription, translation and transport factor protein OS=Homo sapiens OX=9606 GN=RTRAF PE=1 SV=1 - [RTRAF_HUMAN]	1.50834e+08	7.53194e+06
DNA topoisomerase 1 OS=Homo sapiens OX=9606 GN=TOP1 PE=1 SV=2 - [TOP1_HUMAN]	1.50056e+08	1.85349e+07
Aldo-keto reductase family 1 member B1 OS=Homo sapiens OX=9606 GN=AKR1B1 PE=1 SV=1 - [E9PCX2_HUMAN]	1.49668e+08	0
Serpin H1 OS=Homo sapiens OX=9606 GN=SERPINH1 PE=1 SV=2 - [SERPH_HUMAN]	1.49147e+08	9.45876e+06
PDZ and LIM domain protein 1 OS=Homo sapiens OX=9606 GN=PDLIM1 PE=1 SV=4 - [PDLI1_HUMAN]	1.48682e+08	1.15597e+07
Phosphoribosylformylglycinamidine synthase OS=Homo sapiens OX=9606 GN=PFAS PE=1 SV=4 - [PUR4_HUMAN]	1.48563e+08	0
26S proteasome regulatory subunit 10B OS=Homo sapiens OX=9606 GN=PSMC6 PE=1 SV=1 - [PRS10_HUMAN]	1.48538e+08	1.13383e+07
BTB/POZ domain-containing protein KCTD12 OS=Homo sapiens OX=9606 GN=KCTD12 PE=1 SV=1 - [KCD12_HUMAN]	1.48224e+08	1.00228e+07
26S proteasome non-ATPase regulatory subunit 12 OS=Homo sapiens OX=9606 GN=PSMD12 PE=1 SV=3 - [PSD12_HUMAN]	148055849	1.18169e+07
NADH dehydrogenase (Ubiquinone) 1 alpha subcomplex, 10, 42kDa, isoform CRA_c OS=Homo sapiens OX=9606 GN=NDUFA10 PE=1 SV=1 - [Q8N1B9_HUMAN]	147000732	6.7118e+06
60 kDa SS-A/Ro ribonucleoprotein OS=Homo sapiens OX=9606 GN=RO60 PE=1 SV=2 - [RO60_HUMAN]	1.46953e+08	3.32612e+06
Delta(14)-sterol reductase TM7SF2 (Fragment) OS=Homo sapiens OX=9606 GN=TM7SF2 PE=1 SV=1 - [H0YEN6_HUMAN]	1.46704e+08	0
60S ribosomal protein L37a OS=Homo sapiens OX=9606 GN=RPL37A PE=1 SV=1 - [C9J4Z3_HUMAN]	1.46655e+08	2.57791e+07
Translational activator of cytochrome c oxidase 1 OS=Homo sapiens OX=9606 GN=TACO1 PE=1 SV=1 - [TACO1_HUMAN]	146495423	0
Endoplasmic reticulum resident protein 29 OS=Homo sapiens OX=9606 GN=ERP29 PE=1 SV=4 - [ERP29_HUMAN]	146477456	0
ELAV-like protein 1 OS=Homo sapiens OX=9606 GN=ELAVL1 PE=1 SV=2 - [ELAV1_HUMAN]	1.46059e+08	1.71135e+07
ATP synthase subunit a OS=Homo sapiens OX=9606 GN=MT-ATP6 PE=1 SV=1 - [ATP6_HUMAN]	1.45881e+08	0
Mitochondrial-processing peptidase subunit beta OS=Homo sapiens OX=9606 GN=PMPCB PE=1 SV=2 - [MPPB_HUMAN]	145848452	5.02694e+06
Coatomer subunit gamma-1 OS=Homo sapiens OX=9606 GN=COPG1 PE=1 SV=1 - [COPG1_HUMAN]	1.45844e+08	8.56661e+06
Glutamate-rich WD repeat-containing protein 1 (Fragment) OS=Homo sapiens OX=9606 GN=GRWD1 PE=1 SV=1 - [M0QX71_HUMAN]	145823464	8.18634e+06
Short/branched chain specific acyl-CoA dehydrogenase, mitochondrial OS=Homo sapiens OX=9606 GN=ACADSB PE=1 SV=1 - [ACDSB_HUMAN]	142980526	0
ATP-dependent DNA/RNA helicase DHX36 (Fragment) OS=Homo sapiens OX=9606 GN=DHX36 PE=1 SV=1 - [A0A0G2JRP3_HUMAN]	142724592	0
Mast/stem cell growth factor receptor Kit OS=Homo sapiens OX=9606 GN=KIT PE=1 SV=1 - [KIT_HUMAN]	1.42544e+08	0
High mobility group protein B1 OS=Homo sapiens OX=9606 GN=HMGB1 PE=1 SV=1 - [Q5T7C4_HUMAN]	141901625	6.45557e+06
rRNA 2'-O-methyltransferase fibrillarin (Fragment) OS=Homo sapiens OX=9606 GN=FBL PE=1 SV=1 - [M0R0P1_HUMAN]	1.41311e+08	2.17192e+07
Calcium-regulated heat-stable protein 1 OS=Homo sapiens OX=9606 GN=CARHSP1 PE=1 SV=2 - [CHSP1_HUMAN]	141185293	0
Copine-1 (Fragment) OS=Homo sapiens OX=9606 GN=CPNE1 PE=1 SV=1 - [H0Y524_HUMAN]	1.3912e+08	0
ATP synthase subunit e, mitochondrial OS=Homo sapiens OX=9606 GN=ATP5ME PE=1 SV=2 - [ATP5I_HUMAN]	1.38497e+08	2.12373e+07
Septin-8 OS=Homo sapiens OX=9606 GN=SEPTIN8 PE=1 SV=1 - [A0A087X142_HUMAN]	138449263	4.69591e+06
Mitotic checkpoint protein BUB3 OS=Homo sapiens OX=9606 GN=BUB3 PE=1 SV=1 - [BUB3_HUMAN]	138386554	1.08311e+07
FAS-associated factor 2 OS=Homo sapiens OX=9606 GN=FAF2 PE=1 SV=2 - [FAF2_HUMAN]	1.38343e+08	0
Proteasome subunit alpha type-1 OS=Homo sapiens OX=9606 GN=PSMA1 PE=1 SV=1 - [PSA1_HUMAN]	1.38086e+08	2.11567e+07
Mitochondrial import inner membrane translocase subunit TIM50 OS=Homo sapiens OX=9606 GN=TIMM50 PE=1 SV=2 - [TIM50_HUMAN]	1.3789e+08	8.98564e+06
Thioredoxin domain-containing protein 5 OS=Homo sapiens OX=9606 GN=TXNDC5 PE=1 SV=2 - [TXND5_HUMAN]	137734516	1.13213e+07
Synaptic vesicle membrane protein VAT-1 homolog OS=Homo sapiens OX=9606 GN=VAT1 PE=1 SV=2 - [VAT1_HUMAN]	137202589	1.9037e+07
Nuclear autoantigenic sperm protein OS=Homo sapiens OX=9606 GN=NASP PE=1 SV=2 - [NASP_HUMAN]	1.36859e+08	2.97658e+06
Kinesin-1 heavy chain OS=Homo sapiens OX=9606 GN=KIF5B PE=1 SV=1 - [KINH_HUMAN]	1.36758e+08	1.55802e+07
Small nuclear ribonucleoprotein-associated protein N (Fragment) OS=Homo sapiens OX=9606 GN=SNRPN PE=1 SV=1 - [J3QLE5_HUMAN]	1.36521e+08	9.06898e+06
Acetyl-CoA acetyltransferase, mitochondrial OS=Homo sapiens OX=9606 GN=ACAT1 PE=1 SV=1 - [THIL_HUMAN]	1.36108e+08	5.84651e+06
Leukotriene A-4 hydrolase OS=Homo sapiens OX=9606 GN=LTA4H PE=1 SV=2 - [LKHA4_HUMAN]	1.35831e+08	7.51448e+06
Cysteine and histidine-rich domain-containing protein 1 OS=Homo sapiens OX=9606 GN=CHORDC1 PE=1 SV=2 - [CHRD1_HUMAN]	1.35632e+08	0
Aflatoxin B1 aldehyde reductase member 2 (Fragment) OS=Homo sapiens OX=9606 GN=AKR7A2 PE=1 SV=1 - [H3BLU7_HUMAN]	1.35403e+08	0
Glia maturation factor beta OS=Homo sapiens OX=9606 GN=GMFB PE=1 SV=2 - [GMFB_HUMAN]	1.35394e+08	0
Cytochrome c oxidase subunit 5B, mitochondrial OS=Homo sapiens OX=9606 GN=COX5B PE=1 SV=2 - [COX5B_HUMAN]	135366690	0
Carbonyl reductase [NADPH] 1 OS=Homo sapiens OX=9606 GN=CBR1 PE=1 SV=1 - [E9PQ63_HUMAN]	1.35365e+08	0
Coatomer subunit epsilon OS=Homo sapiens OX=9606 GN=COPE PE=1 SV=3 - [COPE_HUMAN]	1.34631e+08	8851080
Complex I-20kD OS=Homo sapiens OX=9606 GN=NDUFS7 PE=1 SV=1 - [F5H5N1_HUMAN]	134621499	8.07822e+06
Nuclear ubiquitous casein and cyclin-dependent kinase substrate 1 OS=Homo sapiens OX=9606 GN=NUCKS1 PE=1 SV=1 - [NUCKS_HUMAN]	134169340	8954438
Reticulon-3 OS=Homo sapiens OX=9606 GN=RTN3 PE=1 SV=2 - [RTN3_HUMAN]	1.34139e+08	8.50509e+06
DNA mismatch repair protein Msh6 OS=Homo sapiens OX=9606 GN=MSH6 PE=1 SV=2 - [MSH6_HUMAN]	1.34101e+08	8.94022e+06
RNA-binding protein 14 OS=Homo sapiens OX=9606 GN=RBM14 PE=1 SV=2 - [RBM14_HUMAN]	1.33776e+08	1.98697e+07
Annexin (Fragment) OS=Homo sapiens OX=9606 GN=ANXA1 PE=1 SV=1 - [Q5T3N0_HUMAN]	1.33696e+08	0
Proteasome chain 13 (Fragment) OS=Homo sapiens OX=9606 GN=PSMB3 PE=1 SV=1 - [A0A087WUL2_HUMAN]	133511481	1.32675e+07
DnaJ homolog subfamily C member 7 (Fragment) OS=Homo sapiens OX=9606 GN=DNAJC7 PE=1 SV=1 - [A0A6I8PRZ0_HUMAN]	1.32854e+08	1.12064e+07
Splicing factor 3A subunit 2 (Fragment) OS=Homo sapiens OX=9606 GN=SF3A2 PE=1 SV=2 - [K7EMT0_HUMAN]	132853071	8.81538e+06
5'-3' exoribonuclease 1 (Fragment) OS=Homo sapiens OX=9606 GN=XRN1 PE=1 SV=1 - [H7C5E4_HUMAN]	132806709	0
Serine--tRNA ligase, cytoplasmic OS=Homo sapiens OX=9606 GN=SARS1 PE=1 SV=3 - [SYSC_HUMAN]	1.32584e+08	0
Hsc70-interacting protein (Fragment) OS=Homo sapiens OX=9606 GN=ST13 PE=1 SV=1 - [H7C3I1_HUMAN]	132232838	6.17178e+06
Cleavage and polyadenylation specificity factor subunit 6 OS=Homo sapiens OX=9606 GN=CPSF6 PE=1 SV=1 - [F8WJN3_HUMAN]	1.31807e+08	1.05095e+07
Transcription factor A, mitochondrial (Fragment) OS=Homo sapiens OX=9606 GN=TFAM PE=1 SV=1 - [H7BYN3_HUMAN]	1.31345e+08	9.55367e+06
Isoleucine--tRNA ligase, cytoplasmic OS=Homo sapiens OX=9606 GN=IARS1 PE=1 SV=2 - [SYIC_HUMAN]	1.31035e+08	1.547e+07
Secretory carrier-associated membrane protein 3 OS=Homo sapiens OX=9606 GN=SCAMP3 PE=1 SV=3 - [SCAM3_HUMAN]	131004180	6.73256e+06
Transmembrane emp24 domain-containing protein 10 OS=Homo sapiens OX=9606 GN=TMED10 PE=1 SV=2 - [TMEDA_HUMAN]	1.30952e+08	9.96782e+06
Ubiquitin carboxyl-terminal hydrolase 14 OS=Homo sapiens OX=9606 GN=USP14 PE=1 SV=3 - [UBP14_HUMAN]	1.30152e+08	0
Septin-9 OS=Homo sapiens OX=9606 GN=SEPTIN9 PE=1 SV=2 - [SEPT9_HUMAN]	1.29318e+08	1.17238e+07
TAR DNA-binding protein 43 (Fragment) OS=Homo sapiens OX=9606 GN=TARDBP PE=1 SV=1 - [A0A087WX29_HUMAN]	1.29159e+08	8.07245e+06
CAAX prenyl protease 1 homolog OS=Homo sapiens OX=9606 GN=ZMPSTE24 PE=1 SV=2 - [FACE1_HUMAN]	129126553	0
BRCA2 and CDKN1A-interacting protein OS=Homo sapiens OX=9606 GN=BCCIP PE=1 SV=1 - [BCCIP_HUMAN]	1.29124e+08	0
Alanine--tRNA ligase OS=Homo sapiens OX=9606 GN=AARS1 PE=1 SV=1 - [A0A6Q8PGR9_HUMAN]	1.28621e+08	0
U2 small nuclear ribonucleoprotein B'' OS=Homo sapiens OX=9606 GN=SNRPB2 PE=1 SV=1 - [RU2B_HUMAN]	1.28582e+08	1.69254e+07
Solute carrier family 2, facilitated glucose transporter member 3 OS=Homo sapiens OX=9606 GN=SLC2A3 PE=1 SV=1 - [GTR3_HUMAN]	1.28489e+08	1.01919e+07
Malignant T-cell-amplified sequence 1 OS=Homo sapiens OX=9606 GN=MCTS1 PE=1 SV=1 - [MCTS1_HUMAN]	1.28266e+08	1.3982e+06
Alpha-1,4 glucan phosphorylase OS=Homo sapiens OX=9606 GN=PYGL PE=1 SV=1 - [E9PK47_HUMAN]	1.28263e+08	0
Paraspeckle component 1 OS=Homo sapiens OX=9606 GN=PSPC1 PE=1 SV=1 - [PSPC1_HUMAN]	1.2803e+08	6.70388e+06
Pachytene checkpoint protein 2 homolog OS=Homo sapiens OX=9606 GN=TRIP13 PE=1 SV=2 - [PCH2_HUMAN]	1.27774e+08	1.42011e+07
Regulator of nonsense transcripts 1 OS=Homo sapiens OX=9606 GN=UPF1 PE=1 SV=2 - [RENT1_HUMAN]	127751893	4.6554e+06
Purine nucleoside phosphorylase OS=Homo sapiens OX=9606 GN=PNP PE=1 SV=2 - [PNPH_HUMAN]	1.27634e+08	4.02549e+06
26S proteasome non-ATPase regulatory subunit 4 OS=Homo sapiens OX=9606 GN=PSMD4 PE=1 SV=1 - [PSMD4_HUMAN]	1.27604e+08	9.3101e+06
T cell receptor alpha variable 18 OS=Homo sapiens OX=9606 GN=TRAV18 PE=3 SV=1 - [TVA18_HUMAN]	126879129	0
Dolichol-phosphate mannosyltransferase subunit 1 OS=Homo sapiens OX=9606 GN=DPM1 PE=1 SV=1 - [DPM1_HUMAN]	1.26636e+08	6.42089e+06
BUB3-interacting and GLEBS motif-containing protein ZNF207 OS=Homo sapiens OX=9606 GN=ZNF207 PE=1 SV=1 - [ZN207_HUMAN]	1.26491e+08	9.99861e+06
DnaJ homolog subfamily A member 1 OS=Homo sapiens OX=9606 GN=DNAJA1 PE=1 SV=2 - [DNJA1_HUMAN]	1.26478e+08	6.62448e+06
NEDD8-conjugating enzyme Ubc12 OS=Homo sapiens OX=9606 GN=UBE2M PE=1 SV=1 - [UBC12_HUMAN]	1.26219e+08	1.02386e+07
Cellular retinoic acid-binding protein 2 (Fragment) OS=Homo sapiens OX=9606 GN=CRABP2 PE=1 SV=1 - [Q5SYZ4_HUMAN]	1.26102e+08	0
ATP synthase membrane subunit f OS=Homo sapiens OX=9606 GN=ATP5MF-PTCD1 PE=3 SV=2 - [C9JJT5_HUMAN]	1.26088e+08	8.9237e+06
60S acidic ribosomal protein P1 OS=Homo sapiens OX=9606 GN=RPLP1 PE=1 SV=1 - [RLA1_HUMAN]	1.25896e+08	0
Microtubule-associated protein 4 OS=Homo sapiens OX=9606 GN=MAP4 PE=1 SV=3 - [MAP4_HUMAN]	1.25655e+08	1.2785e+07
DnaJ homolog subfamily C member 8 OS=Homo sapiens OX=9606 GN=DNAJC8 PE=1 SV=2 - [DNJC8_HUMAN]	125387832	0
Nuclear pore complex protein Nup50 OS=Homo sapiens OX=9606 GN=NUP50 PE=1 SV=2 - [NUP50_HUMAN]	1.25344e+08	6.65428e+06
Sialic acid synthase (Fragment) OS=Homo sapiens OX=9606 GN=NANS PE=1 SV=1 - [Q5TBR0_HUMAN]	125153773	0
V-type proton ATPase subunit d 1 (Fragment) OS=Homo sapiens OX=9606 GN=ATP6V0D1 PE=1 SV=1 - [J3QL14_HUMAN]	124919962	10584229
Eukaryotic translation initiation factor 5B OS=Homo sapiens OX=9606 GN=EIF5B PE=1 SV=1 - [A0A087WUT6_HUMAN]	1.24266e+08	7.94406e+06
MICOS complex subunit MIC19 OS=Homo sapiens OX=9606 GN=CHCHD3 PE=1 SV=1 - [MIC19_HUMAN]	1.24098e+08	1.62448e+07
28 kDa heat- and acid-stable phosphoprotein OS=Homo sapiens OX=9606 GN=PDAP1 PE=1 SV=1 - [HAP28_HUMAN]	123794721	5.70077e+06
Minor histocompatibility antigen H13 OS=Homo sapiens OX=9606 GN=HM13 PE=1 SV=1 - [HM13_HUMAN]	1.23215e+08	1.81408e+07
Serine/threonine-protein phosphatase 2A 55 kDa regulatory subunit B alpha isoform OS=Homo sapiens OX=9606 GN=PPP2R2A PE=1 SV=1 - [2ABA_HUMAN]	1.23183e+08	1.02407e+07
Ras-related protein Ral-A OS=Homo sapiens OX=9606 GN=RALA PE=1 SV=1 - [RALA_HUMAN]	1.22874e+08	0
Vacuolar protein sorting-associated protein 35 OS=Homo sapiens OX=9606 GN=VPS35 PE=1 SV=1 - [A0A1W2PP10_HUMAN]	122184003	1.68444e+07
Bcl-2-associated transcription factor 1 OS=Homo sapiens OX=9606 GN=BCLAF1 PE=1 SV=2 - [BCLF1_HUMAN]	1.22141e+08	1.4432e+07
Luc7-like protein 3 OS=Homo sapiens OX=9606 GN=LUC7L3 PE=1 SV=2 - [LC7L3_HUMAN]	1.21991e+08	1.00945e+07
CAP-Gly domain-containing linker protein 1 (Fragment) OS=Homo sapiens OX=9606 GN=CLIP1 PE=1 SV=1 - [A0A3B3ISJ8_HUMAN]	1.21949e+08	0
Very-long-chain enoyl-CoA reductase OS=Homo sapiens OX=9606 GN=TECR PE=1 SV=1 - [TECR_HUMAN]	1.21923e+08	1.01007e+07
Succinyl-CoA:3-ketoacid coenzyme A transferase 1, mitochondrial OS=Homo sapiens OX=9606 GN=OXCT1 PE=1 SV=1 - [E9PDW2_HUMAN]	121794935	0
Cytochrome c (Fragment) OS=Homo sapiens OX=9606 GN=CYCS PE=1 SV=1 - [C9JFR7_HUMAN]	1.21611e+08	0
Proteasome subunit beta type-7 OS=Homo sapiens OX=9606 GN=PSMB7 PE=1 SV=1 - [PSB7_HUMAN]	1.21407e+08	9.83524e+06
Hydroxyacyl-coenzyme A dehydrogenase, mitochondrial (Fragment) OS=Homo sapiens OX=9606 GN=HADH PE=1 SV=1 - [A0A1W2PNM1_HUMAN]	1.21164e+08	0
Protein transport protein Sec61 subunit alpha isoform 1 OS=Homo sapiens OX=9606 GN=SEC61A1 PE=1 SV=2 - [S61A1_HUMAN]	1.21158e+08	1.60358e+07
Calcium-binding mitochondrial carrier protein Aralar2 OS=Homo sapiens OX=9606 GN=SLC25A13 PE=1 SV=2 - [CMC2_HUMAN]	120953664	7.56078e+06
Transmembrane emp24 domain-containing protein 9 OS=Homo sapiens OX=9606 GN=TMED9 PE=1 SV=2 - [TMED9_HUMAN]	120752630	0
Transformer-2 protein homolog alpha OS=Homo sapiens OX=9606 GN=TRA2A PE=1 SV=1 - [TRA2A_HUMAN]	120680134	1.08321e+07
Chromobox protein homolog 3 OS=Homo sapiens OX=9606 GN=CBX3 PE=1 SV=4 - [CBX3_HUMAN]	1.20547e+08	1.33194e+07
Splicing factor 3A subunit 3 OS=Homo sapiens OX=9606 GN=SF3A3 PE=1 SV=1 - [SF3A3_HUMAN]	1.20322e+08	1.33297e+07
RNA-binding protein EWS OS=Homo sapiens OX=9606 GN=EWSR1 PE=1 SV=1 - [B0QYK0_HUMAN]	1.20249e+08	17688928
Proteasome activator complex subunit 3 OS=Homo sapiens OX=9606 GN=PSME3 PE=1 SV=1 - [B3KQ25_HUMAN]	1.20244e+08	0
eIF-2-alpha kinase activator GCN1 OS=Homo sapiens OX=9606 GN=GCN1 PE=1 SV=6 - [GCN1_HUMAN]	1.20203e+08	1.02055e+07
26S proteasome non-ATPase regulatory subunit 6 OS=Homo sapiens OX=9606 GN=PSMD6 PE=1 SV=1 - [PSMD6_HUMAN]	1.19616e+08	7.23092e+06
Transportin-1 OS=Homo sapiens OX=9606 GN=TNPO1 PE=1 SV=2 - [TNPO1_HUMAN]	1.19541e+08	8.34473e+06
Quinone oxidoreductase OS=Homo sapiens OX=9606 GN=CRYZ PE=1 SV=1 - [QOR_HUMAN]	1.19372e+08	0
Inositol-3-phosphate synthase 1 OS=Homo sapiens OX=9606 GN=ISYNA1 PE=1 SV=1 - [INO1_HUMAN]	119243650	0
Proteasome subunit alpha type-5 OS=Homo sapiens OX=9606 GN=PSMA5 PE=1 SV=3 - [PSA5_HUMAN]	118974105	0
Breast cancer type 1 susceptibility protein (Fragment) OS=Homo sapiens OX=9606 GN=BRCA1 PE=1 SV=1 - [A0A2R8Y587_HUMAN]	118933992	0
Pre-mRNA-processing factor 40 homolog A OS=Homo sapiens OX=9606 GN=PRPF40A PE=1 SV=2 - [PR40A_HUMAN]	118732792	3.32378e+06
Glucosamine-6-phosphate isomerase (Fragment) OS=Homo sapiens OX=9606 GN=GNPDA1 PE=1 SV=1 - [D6RAY7_HUMAN]	118412660	0
Ribonucleoside-diphosphate reductase large subunit OS=Homo sapiens OX=9606 GN=RRM1 PE=1 SV=1 - [RIR1_HUMAN]	1.18398e+08	8.94443e+06
ATP-dependent 6-phosphofructokinase, platelet type OS=Homo sapiens OX=9606 GN=PFKP PE=1 SV=2 - [PFKAP_HUMAN]	1.18061e+08	1.00553e+07
Methylosome protein 50 OS=Homo sapiens OX=9606 GN=WDR77 PE=1 SV=1 - [MEP50_HUMAN]	1.17563e+08	1.16057e+07
DNA-(apurinic or apyrimidinic site) endonuclease (Fragment) OS=Homo sapiens OX=9606 GN=APEX1 PE=1 SV=1 - [G3V3M6_HUMAN]	1.1712e+08	7.51538e+06
Staphylococcal nuclease domain-containing protein 1 OS=Homo sapiens OX=9606 GN=SND1 PE=1 SV=1 - [SND1_HUMAN]	116086547	1.0866e+07
Delta(24)-sterol reductase OS=Homo sapiens OX=9606 GN=DHCR24 PE=1 SV=2 - [DHC24_HUMAN]	115821004	0
Glycylpeptide N-tetradecanoyltransferase 1 OS=Homo sapiens OX=9606 GN=NMT1 PE=1 SV=2 - [NMT1_HUMAN]	1.15811e+08	4.29514e+06
Zinc finger protein 106 (Fragment) OS=Homo sapiens OX=9606 GN=ZNF106 PE=1 SV=1 - [H3BNX5_HUMAN]	115787588	0
Catenin beta-1 OS=Homo sapiens OX=9606 GN=CTNNB1 PE=1 SV=1 - [A0A2R8Y804_HUMAN]	1.15728e+08	1.29178e+07
Small ubiquitin-related modifier 2 OS=Homo sapiens OX=9606 GN=SUMO2 PE=1 SV=3 - [SUMO2_HUMAN]	1.15548e+08	0
V-type proton ATPase subunit E 1 (Fragment) OS=Homo sapiens OX=9606 GN=ATP6V1E1 PE=1 SV=1 - [C9J8H1_HUMAN]	115377346	2.52181e+06
Hexokinase-1 OS=Homo sapiens OX=9606 GN=HK1 PE=1 SV=3 - [HXK1_HUMAN]	1.15323e+08	3.83225e+06
ATP synthase subunit gamma, mitochondrial OS=Homo sapiens OX=9606 GN=ATP5F1C PE=1 SV=1 - [ATPG_HUMAN]	1.14925e+08	1.1052e+07
Eukaryotic translation initiation factor 3 subunit J OS=Homo sapiens OX=9606 GN=EIF3J PE=1 SV=2 - [EIF3J_HUMAN]	114907968	9.70886e+06
RNA-binding protein with serine-rich domain 1 OS=Homo sapiens OX=9606 GN=RNPS1 PE=1 SV=2 - [H3BV80_HUMAN]	1.14818e+08	1.6128e+07
Probable ATP-dependent RNA helicase DDX46 OS=Homo sapiens OX=9606 GN=DDX46 PE=1 SV=2 - [DDX46_HUMAN]	1.14753e+08	1.10349e+07
Serine/threonine-protein phosphatase PGAM5, mitochondrial OS=Homo sapiens OX=9606 GN=PGAM5 PE=1 SV=2 - [PGAM5_HUMAN]	114616872	1.03501e+07
Transcription factor BTF3 OS=Homo sapiens OX=9606 GN=BTF3 PE=1 SV=1 - [BTF3_HUMAN]	1.14521e+08	0
Cytochrome c oxidase subunit 6C OS=Homo sapiens OX=9606 GN=COX6C PE=1 SV=2 - [COX6C_HUMAN]	1.14456e+08	9.48947e+06
Alcohol dehydrogenase class-3 OS=Homo sapiens OX=9606 GN=ADH5 PE=1 SV=4 - [ADHX_HUMAN]	1.14409e+08	0
40S ribosomal protein S21 OS=Homo sapiens OX=9606 GN=RPS21 PE=1 SV=1 - [Q8WVC2_HUMAN]	114213350	5.15518e+06
Uncharacterized protein (Fragment) OS=Homo sapiens OX=9606 PE=1 SV=1 - [H0YHG0_HUMAN]	114043032	1.5855e+07
Exportin-5 OS=Homo sapiens OX=9606 GN=XPO5 PE=1 SV=1 - [XPO5_HUMAN]	1.13768e+08	7.53722e+06
Myb-binding protein 1A (Fragment) OS=Homo sapiens OX=9606 GN=MYBBP1A PE=1 SV=1 - [I3L1L3_HUMAN]	1.13764e+08	1.15878e+07
CDGSH iron-sulfur domain-containing protein 2 OS=Homo sapiens OX=9606 GN=CISD2 PE=1 SV=1 - [A0A2R8Y540_HUMAN]	113664384	0
Cytosolic non-specific dipeptidase OS=Homo sapiens OX=9606 GN=CNDP2 PE=1 SV=2 - [CNDP2_HUMAN]	113553803	8.1665e+06
Aspartate carbamoyltransferase OS=Homo sapiens OX=9606 GN=CAD PE=1 SV=1 - [F8VPD4_HUMAN]	1.13363e+08	9.71629e+06
Long-chain-fatty-acid--CoA ligase 4 OS=Homo sapiens OX=9606 GN=ACSL4 PE=1 SV=2 - [ACSL4_HUMAN]	113223287	6.56776e+06
Probable ATP-dependent RNA helicase DDX23 OS=Homo sapiens OX=9606 GN=DDX23 PE=1 SV=3 - [DDX23_HUMAN]	113057472	6.83957e+06
Tryptophan--tRNA ligase, cytoplasmic OS=Homo sapiens OX=9606 GN=WARS1 PE=1 SV=2 - [SYWC_HUMAN]	1.12798e+08	6.23354e+06
Protein transport protein SEC23 OS=Homo sapiens OX=9606 GN=SEC23A PE=1 SV=1 - [F5H365_HUMAN]	1.12738e+08	9.41052e+06
DNA helicase (Fragment) OS=Homo sapiens OX=9606 GN=CHD4 PE=1 SV=1 - [A0A2R8Y425_HUMAN]	1.12354e+08	1.2515e+07
Translation initiation factor eIF-2B subunit delta OS=Homo sapiens OX=9606 GN=EIF2B4 PE=1 SV=1 - [A0A087WTA5_HUMAN]	1.12309e+08	4.78735e+06
SUMO-conjugating enzyme UBC9 (Fragment) OS=Homo sapiens OX=9606 GN=UBE2I PE=1 SV=2 - [H3BPC4_HUMAN]	112222744	0
THO complex subunit 4 OS=Homo sapiens OX=9606 GN=ALYREF PE=1 SV=3 - [THOC4_HUMAN]	1.12171e+08	13035224
Exportin-T OS=Homo sapiens OX=9606 GN=XPOT PE=1 SV=2 - [XPOT_HUMAN]	1.12021e+08	4.79674e+06
Rae1 protein homolog (Fragment) OS=Homo sapiens OX=9606 GN=RAE1 PE=1 SV=1 - [B0QZ36_HUMAN]	111894360	0
Tricarboxylate transport protein, mitochondrial OS=Homo sapiens OX=9606 GN=SLC25A1 PE=1 SV=2 - [TXTP_HUMAN]	1.1153e+08	6.98223e+06
Cytochrome c oxidase polypeptide Va OS=Homo sapiens OX=9606 GN=COX5A PE=1 SV=1 - [H3BRM5_HUMAN]	111172575	0
Mannosyl-oligosaccharide glucosidase OS=Homo sapiens OX=9606 GN=MOGS PE=1 SV=1 - [A0A3B3IRW2_HUMAN]	1.11112e+08	0
Ras GTPase-activating protein-binding protein 2 OS=Homo sapiens OX=9606 GN=G3BP2 PE=1 SV=2 - [G3BP2_HUMAN]	110932389	1.12465e+07
Cathepsin D OS=Homo sapiens OX=9606 GN=CTSD PE=1 SV=1 - [A0A1B0GW44_HUMAN]	1.10663e+08	7.00415e+06
Eukaryotic translation initiation factor 3 subunit F OS=Homo sapiens OX=9606 GN=EIF3F PE=1 SV=1 - [EIF3F_HUMAN]	1.10616e+08	7.41837e+06
ADP-ribosylation factor-like protein 1 OS=Homo sapiens OX=9606 GN=ARL1 PE=1 SV=1 - [ARL1_HUMAN]	1.10535e+08	1.32352e+07
PRA1 family protein 3 OS=Homo sapiens OX=9606 GN=ARL6IP5 PE=1 SV=1 - [PRAF3_HUMAN]	1.10257e+08	5.59792e+06
Eukaryotic translation initiation factor 4E OS=Homo sapiens OX=9606 GN=EIF4E PE=1 SV=2 - [IF4E_HUMAN]	1.10248e+08	5.50492e+06
Deoxyuridine 5'-triphosphate nucleotidohydrolase OS=Homo sapiens OX=9606 GN=DUT PE=1 SV=1 - [H0YNW5_HUMAN]	1.10124e+08	0
Developmentally-regulated GTP-binding protein 1 OS=Homo sapiens OX=9606 GN=DRG1 PE=1 SV=1 - [DRG1_HUMAN]	109988728	9.46505e+06
Vesicle-fusing ATPase OS=Homo sapiens OX=9606 GN=NSF PE=1 SV=1 - [I3L0N3_HUMAN]	1.09752e+08	6.83851e+06
Echinoderm microtubule-associated protein-like 4 OS=Homo sapiens OX=9606 GN=EML4 PE=1 SV=3 - [EMAL4_HUMAN]	109660272	8.27154e+06
Adenylosuccinate lyase OS=Homo sapiens OX=9606 GN=ADSL PE=1 SV=1 - [A0A1B0GTJ7_HUMAN]	1.09508e+08	6.57206e+06
Cold shock domain-containing protein E1 OS=Homo sapiens OX=9606 GN=CSDE1 PE=1 SV=2 - [CSDE1_HUMAN]	1.09306e+08	4.44916e+06
Acyl-coenzyme A thioesterase 9, mitochondrial OS=Homo sapiens OX=9606 GN=ACOT9 PE=1 SV=2 - [ACOT9_HUMAN]	1.09282e+08	1.11369e+07
Heterogeneous nuclear ribonucleoprotein H3 OS=Homo sapiens OX=9606 GN=HNRNPH3 PE=1 SV=2 - [HNRH3_HUMAN]	1.08994e+08	1.29256e+07
Cullin-2 OS=Homo sapiens OX=9606 GN=CUL2 PE=1 SV=2 - [CUL2_HUMAN]	108814130	6.91716e+06
Metastasis-associated protein MTA2 OS=Homo sapiens OX=9606 GN=MTA2 PE=1 SV=1 - [MTA2_HUMAN]	1.08694e+08	9.65493e+06
Cellular nucleic acid-binding protein OS=Homo sapiens OX=9606 GN=CNBP PE=1 SV=1 - [CNBP_HUMAN]	1.08673e+08	1.49644e+07
Nucleolar complex protein 3 homolog OS=Homo sapiens OX=9606 GN=NOC3L PE=1 SV=1 - [NOC3L_HUMAN]	107154873	1.04106e+07
Eukaryotic translation initiation factor 4B OS=Homo sapiens OX=9606 GN=EIF4B PE=1 SV=2 - [IF4B_HUMAN]	1.06859e+08	9.63715e+06
Ubiquitinyl hydrolase 1 OS=Homo sapiens OX=9606 GN=OTUB1 PE=1 SV=1 - [F5GYN4_HUMAN]	1.06535e+08	0
Asparagine synthetase [glutamine-hydrolyzing] OS=Homo sapiens OX=9606 GN=ASNS PE=1 SV=4 - [ASNS_HUMAN]	1.06182e+08	0
Sigma intracellular receptor 2 OS=Homo sapiens OX=9606 GN=TMEM97 PE=1 SV=1 - [SGMR2_HUMAN]	1.06102e+08	0
Aspartate aminotransferase, cytoplasmic OS=Homo sapiens OX=9606 GN=GOT1 PE=1 SV=3 - [AATC_HUMAN]	1.061e+08	0
3-hydroxyacyl-CoA dehydrogenase type-2 OS=Homo sapiens OX=9606 GN=HSD17B10 PE=1 SV=3 - [HCD2_HUMAN]	1.05705e+08	0
DnaJ homolog subfamily C member 13 OS=Homo sapiens OX=9606 GN=DNAJC13 PE=1 SV=5 - [DJC13_HUMAN]	105372327	0
Procollagen galactosyltransferase 1 OS=Homo sapiens OX=9606 GN=COLGALT1 PE=1 SV=1 - [GT251_HUMAN]	1.05347e+08	1.95243e+06
Monocarboxylate transporter 1 OS=Homo sapiens OX=9606 GN=SLC16A1 PE=1 SV=3 - [MOT1_HUMAN]	1.0511e+08	4.08589e+06
Ubiquitin carboxyl-terminal hydrolase 5 OS=Homo sapiens OX=9606 GN=USP5 PE=1 SV=2 - [UBP5_HUMAN]	1.04956e+08	7.67977e+06
Dihydrofolate reductase OS=Homo sapiens OX=9606 GN=DHFR PE=1 SV=2 - [DYR_HUMAN]	1.0475e+08	9.39407e+06
Eukaryotic peptide chain release factor GTP-binding subunit ERF3A (Fragment) OS=Homo sapiens OX=9606 GN=GSPT1 PE=1 SV=1 - [H3BR35_HUMAN]	104490715	8.23297e+06
Stathmin OS=Homo sapiens OX=9606 GN=STMN1 PE=1 SV=3 - [STMN1_HUMAN]	1.03834e+08	1.19188e+07
Very-long-chain 3-oxoacyl-CoA reductase OS=Homo sapiens OX=9606 GN=HSD17B12 PE=1 SV=2 - [DHB12_HUMAN]	103813436	7408210
ADP-ribosylation factor-like protein 8A OS=Homo sapiens OX=9606 GN=ARL8A PE=1 SV=1 - [ARL8A_HUMAN]	1.03739e+08	6.73467e+06
Vesicle-associated membrane protein-associated protein A OS=Homo sapiens OX=9606 GN=VAPA PE=1 SV=3 - [VAPA_HUMAN]	1.03492e+08	0
Exosome RNA helicase MTR4 OS=Homo sapiens OX=9606 GN=MTREX PE=1 SV=3 - [MTREX_HUMAN]	1.03438e+08	8.27247e+06
Isocitrate dehydrogenase [NAD] subunit alpha, mitochondrial OS=Homo sapiens OX=9606 GN=IDH3A PE=1 SV=1 - [IDH3A_HUMAN]	103205968	0
Probable 28S rRNA (cytosine(4447)-C(5))-methyltransferase OS=Homo sapiens OX=9606 GN=NOP2 PE=1 SV=2 - [NOP2_HUMAN]	1.02867e+08	1.09439e+07
Extended synaptotagmin-1 OS=Homo sapiens OX=9606 GN=ESYT1 PE=1 SV=1 - [ESYT1_HUMAN]	1.02792e+08	4.38137e+06
Structural maintenance of chromosomes protein 1A OS=Homo sapiens OX=9606 GN=SMC1A PE=1 SV=2 - [SMC1A_HUMAN]	1.02625e+08	1.96381e+07
Diablo homolog, mitochondrial OS=Homo sapiens OX=9606 GN=DIABLO PE=1 SV=1 - [A0A024RBT2_HUMAN]	102439548	0
AP-2 complex subunit beta OS=Homo sapiens OX=9606 GN=AP2B1 PE=1 SV=1 - [AP2B1_HUMAN]	102282996	8.09861e+06
Talin-1 OS=Homo sapiens OX=9606 GN=TLN1 PE=1 SV=3 - [TLN1_HUMAN]	1.0159e+08	4.69649e+06
EF-hand domain-containing protein D1 OS=Homo sapiens OX=9606 GN=EFHD1 PE=1 SV=1 - [EFHD1_HUMAN]	101579867	8.20792e+06
DNA mismatch repair protein OS=Homo sapiens OX=9606 GN=MSH2 PE=1 SV=1 - [A0A2R8YFH0_HUMAN]	1.01509e+08	9.06188e+06
Centromere-associated protein E OS=Homo sapiens OX=9606 GN=CENPE PE=1 SV=1 - [A0A087X0P0_HUMAN]	1.0127e+08	0
Succinate--CoA ligase [ADP/GDP-forming] subunit alpha, mitochondrial OS=Homo sapiens OX=9606 GN=SUCLG1 PE=1 SV=1 - [A0A494C0D1_HUMAN]	1.01192e+08	0
Eukaryotic translation initiation factor 3 subunit L OS=Homo sapiens OX=9606 GN=EIF3L PE=1 SV=1 - [EIF3L_HUMAN]	1.00754e+08	1.36356e+07
Phenylalanine--tRNA ligase alpha subunit OS=Homo sapiens OX=9606 GN=FARSA PE=1 SV=3 - [SYFA_HUMAN]	1.00752e+08	5.67791e+06
Catenin delta-1 OS=Homo sapiens OX=9606 GN=CTNND1 PE=1 SV=1 - [A0A669KB62_HUMAN]	1.00619e+08	0
S-phase kinase-associated protein 1 OS=Homo sapiens OX=9606 GN=SKP1 PE=1 SV=1 - [E5RJR5_HUMAN]	100446780	8.70342e+06
High density lipoprotein binding protein (Vigilin), isoform CRA_a OS=Homo sapiens OX=9606 GN=HDLBP PE=1 SV=1 - [A0A024R4E5_HUMAN]	1.00182e+08	7.26013e+06
Cell division cycle 5-like protein OS=Homo sapiens OX=9606 GN=CDC5L PE=1 SV=2 - [CDC5L_HUMAN]	100036728	1.76414e+07
Leucine-rich repeat flightless-interacting protein 1 OS=Homo sapiens OX=9606 GN=LRRFIP1 PE=1 SV=2 - [LRRF1_HUMAN]	99775564	7.12226e+06
NADH-ubiquinone oxidoreductase 75 kDa subunit, mitochondrial OS=Homo sapiens OX=9606 GN=NDUFS1 PE=1 SV=1 - [B4DJ81_HUMAN]	9.96573e+07	7.70317e+06
Nucleoprotein TPR OS=Homo sapiens OX=9606 GN=TPR PE=1 SV=3 - [TPR_HUMAN]	9.92495e+07	9.7532e+06
Glycerol-3-phosphate dehydrogenase, mitochondrial OS=Homo sapiens OX=9606 GN=GPD2 PE=1 SV=3 - [GPDM_HUMAN]	98961766	3.48935e+06
V-type proton ATPase subunit B, brain isoform (Fragment) OS=Homo sapiens OX=9606 GN=ATP6V1B2 PE=1 SV=1 - [H0YC04_HUMAN]	9.89332e+07	9.50947e+06
Dual-specificity mitogen-activated protein kinase kinase 2 OS=Homo sapiens OX=9606 GN=MAP2K2 PE=1 SV=1 - [G5E9C7_HUMAN]	98814073	7.31542e+06
SWI/SNF complex subunit SMARCC2 OS=Homo sapiens OX=9606 GN=SMARCC2 PE=1 SV=1 - [SMRC2_HUMAN]	9.88085e+07	8.97887e+06
SWI/SNF complex subunit SMARCC1 OS=Homo sapiens OX=9606 GN=SMARCC1 PE=1 SV=3 - [SMRC1_HUMAN]	9.88085e+07	8.85507e+06
Tubulin-folding cofactor B OS=Homo sapiens OX=9606 GN=TBCB PE=1 SV=1 - [K7EK42_HUMAN]	98370723	0
Tetratricopeptide repeat protein 1 (Fragment) OS=Homo sapiens OX=9606 GN=TTC1 PE=1 SV=1 - [H0YB37_HUMAN]	9.82668e+07	0
Protein PRRC2A OS=Homo sapiens OX=9606 GN=PRRC2A PE=1 SV=3 - [PRC2A_HUMAN]	98132560	4.08618e+06
Protein PRRC2C OS=Homo sapiens OX=9606 GN=PRRC2C PE=1 SV=1 - [E7EPN9_HUMAN]	98132560	6.06555e+06
Macoilin OS=Homo sapiens OX=9606 GN=MACO1 PE=1 SV=1 - [MACOI_HUMAN]	97776277	0
V-type proton ATPase catalytic subunit A OS=Homo sapiens OX=9606 GN=ATP6V1A PE=1 SV=2 - [VATA_HUMAN]	9.73293e+07	1.58481e+06
Nuclear pore membrane glycoprotein 210 OS=Homo sapiens OX=9606 GN=NUP210 PE=1 SV=3 - [PO210_HUMAN]	9.7241e+07	5.04739e+06
Nuclear pore complex protein Nup93 OS=Homo sapiens OX=9606 GN=NUP93 PE=1 SV=2 - [NUP93_HUMAN]	9.7227e+07	1.29256e+07
Zinc finger and SCAN domain-containing protein 21 OS=Homo sapiens OX=9606 GN=ZSCAN21 PE=1 SV=2 - [G3V1M0_HUMAN]	9.69327e+07	0
Ribonucleoside-diphosphate reductase subunit M2 (Fragment) OS=Homo sapiens OX=9606 GN=RRM2 PE=1 SV=1 - [C9JXC1_HUMAN]	9.65502e+07	8.0638e+06
Leucine-rich repeat-containing protein 47 OS=Homo sapiens OX=9606 GN=LRRC47 PE=1 SV=1 - [LRC47_HUMAN]	9.63978e+07	0
Phosphoserine aminotransferase OS=Homo sapiens OX=9606 GN=PSAT1 PE=1 SV=2 - [SERC_HUMAN]	95869109	0
Protein SGT1 homolog OS=Homo sapiens OX=9606 GN=SUGT1 PE=1 SV=3 - [SGT1_HUMAN]	9.56588e+07	0
Band 4.1-like protein 2 OS=Homo sapiens OX=9606 GN=EPB41L2 PE=1 SV=1 - [E9PII3_HUMAN]	9.56533e+07	6.66932e+06
AP-2 complex subunit mu OS=Homo sapiens OX=9606 GN=AP2M1 PE=1 SV=1 - [A0A087WY71_HUMAN]	9.55995e+07	7.45655e+06
Adenylate cyclase OS=Homo sapiens OX=9606 GN=ADCY5 PE=1 SV=1 - [B3KWA8_HUMAN]	9.55581e+07	0
Activated RNA polymerase II transcriptional coactivator p15 OS=Homo sapiens OX=9606 GN=SUB1 PE=1 SV=3 - [TCP4_HUMAN]	9.54088e+07	0
Elongation factor Ts, mitochondrial OS=Homo sapiens OX=9606 GN=TSFM PE=1 SV=2 - [EFTS_HUMAN]	9.51134e+07	0
28S ribosomal protein S22, mitochondrial (Fragment) OS=Homo sapiens OX=9606 GN=MRPS22 PE=1 SV=1 - [H7C5F2_HUMAN]	94877034	0
Coatomer subunit beta' OS=Homo sapiens OX=9606 GN=COPB2 PE=1 SV=2 - [COPB2_HUMAN]	9.45968e+07	1.22357e+07
Copine-3 OS=Homo sapiens OX=9606 GN=CPNE3 PE=1 SV=1 - [CPNE3_HUMAN]	9.44491e+07	1.12671e+07
Pyridoxal kinase OS=Homo sapiens OX=9606 GN=PDXK PE=1 SV=1 - [F2Z2Y4_HUMAN]	9.44393e+07	0
Zinc finger CCCH domain-containing protein 18 OS=Homo sapiens OX=9606 GN=ZC3H18 PE=1 SV=2 - [ZCH18_HUMAN]	94294458	12010462
Serine/threonine-protein phosphatase OS=Homo sapiens OX=9606 GN=PPP5C PE=1 SV=1 - [A8MU39_HUMAN]	9.41117e+07	6.55727e+06
Parafibromin OS=Homo sapiens OX=9606 GN=CDC73 PE=1 SV=1 - [A0A2R8YHB3_HUMAN]	93822204	0
UDP-N-acetylhexosamine pyrophosphorylase OS=Homo sapiens OX=9606 GN=UAP1 PE=1 SV=3 - [UAP1_HUMAN]	9.37074e+07	0
AP-3 complex subunit beta-1 OS=Homo sapiens OX=9606 GN=AP3B1 PE=1 SV=3 - [AP3B1_HUMAN]	93307417	7.98222e+06
Dolichyl-diphosphooligosaccharide--protein glycosyltransferase subunit STT3A OS=Homo sapiens OX=9606 GN=STT3A PE=1 SV=2 - [STT3A_HUMAN]	9.32147e+07	0
BolA-like protein 2 OS=Homo sapiens OX=9606 GN=BOLA2 PE=1 SV=1 - [BOLA2_HUMAN]	9.31503e+07	0
WD repeat-containing protein 18 (Fragment) OS=Homo sapiens OX=9606 GN=WDR18 PE=1 SV=1 - [U3KQC1_HUMAN]	9.29121e+07	0
Translationally-controlled tumor protein OS=Homo sapiens OX=9606 GN=TPT1 PE=1 SV=1 - [TCTP_HUMAN]	92898508	0
Coactivator-associated arginine methyltransferase 1 (Fragment) OS=Homo sapiens OX=9606 GN=CARM1 PE=1 SV=1 - [K7EQA8_HUMAN]	92236641	4.61447e+06
Treacle protein (Fragment) OS=Homo sapiens OX=9606 GN=TCOF1 PE=1 SV=1 - [A0A3B3IS06_HUMAN]	9.2114e+07	8.65718e+06
Cytoplasmic FMR1-interacting protein 2 OS=Homo sapiens OX=9606 GN=CYFIP2 PE=1 SV=1 - [E7EW33_HUMAN]	9.21116e+07	1.47926e+06
Cytoplasmic FMR1-interacting protein 1 OS=Homo sapiens OX=9606 GN=CYFIP1 PE=1 SV=1 - [CYFP1_HUMAN]	9.21116e+07	0
Platelet-activating factor acetylhydrolase IB subunit alpha2 OS=Homo sapiens OX=9606 GN=PAFAH1B2 PE=1 SV=1 - [PA1B2_HUMAN]	91769514	0
Protein phosphatase 1 regulatory subunit 12A OS=Homo sapiens OX=9606 GN=PPP1R12A PE=1 SV=1 - [MYPT1_HUMAN]	9.15575e+07	6.82984e+06
Glutaredoxin-3 OS=Homo sapiens OX=9606 GN=GLRX3 PE=1 SV=2 - [GLRX3_HUMAN]	91473797	0
Medium-chain specific acyl-CoA dehydrogenase, mitochondrial OS=Homo sapiens OX=9606 GN=ACADM PE=1 SV=1 - [B7Z9I1_HUMAN]	91446819	0
Protein RER1 (Fragment) OS=Homo sapiens OX=9606 GN=RER1 PE=1 SV=1 - [Q5T092_HUMAN]	91433172	0
Microtubule-associated protein 1B OS=Homo sapiens OX=9606 GN=MAP1B PE=1 SV=2 - [MAP1B_HUMAN]	9.13047e+07	6.39498e+06
Aldedh domain-containing protein (Fragment) OS=Homo sapiens OX=9606 PE=4 SV=4 - [F8VP50_HUMAN]	9.1275e+07	0
Interferon-induced, double-stranded RNA-activated protein kinase OS=Homo sapiens OX=9606 GN=EIF2AK2 PE=1 SV=2 - [E2AK2_HUMAN]	9.10884e+07	0
YTH domain-containing family protein 2 OS=Homo sapiens OX=9606 GN=YTHDF2 PE=1 SV=2 - [YTHD2_HUMAN]	9.06453e+07	1.09544e+07
Protein transport protein Sec24C OS=Homo sapiens OX=9606 GN=SEC24C PE=1 SV=1 - [G5EA31_HUMAN]	90453198	5.38109e+06
4-trimethylaminobutyraldehyde dehydrogenase OS=Homo sapiens OX=9606 GN=ALDH9A1 PE=1 SV=3 - [AL9A1_HUMAN]	9.03526e+07	0
Cell division cycle and apoptosis regulator protein 1 OS=Homo sapiens OX=9606 GN=CCAR1 PE=1 SV=1 - [F5H3E1_HUMAN]	90324918	0
Thymidylate synthase OS=Homo sapiens OX=9606 GN=TYMS PE=1 SV=3 - [TYSY_HUMAN]	90268750	4.02972e+06
7-dehydrocholesterol reductase OS=Homo sapiens OX=9606 GN=DHCR7 PE=1 SV=1 - [DHCR7_HUMAN]	9.0216e+07	4990725
Mitochondrial proton/calcium exchanger protein OS=Homo sapiens OX=9606 GN=LETM1 PE=1 SV=1 - [LETM1_HUMAN]	9.01118e+07	8.11783e+06
RNA-binding protein Raly (Fragment) OS=Homo sapiens OX=9606 GN=RALY PE=1 SV=8 - [Q5QPM0_HUMAN]	8.9891e+07	5.23598e+06
RNA-binding protein 4 (Fragment) OS=Homo sapiens OX=9606 GN=RBM4 PE=1 SV=1 - [E9PB51_HUMAN]	8.9874e+07	0
H/ACA ribonucleoprotein complex subunit DKC1 OS=Homo sapiens OX=9606 GN=DKC1 PE=1 SV=3 - [DKC1_HUMAN]	89541967	0
Coatomer subunit delta OS=Homo sapiens OX=9606 GN=ARCN1 PE=1 SV=1 - [COPD_HUMAN]	8.92525e+07	7.78217e+06
YTH domain family, member 3, isoform CRA_a OS=Homo sapiens OX=9606 GN=YTHDF3 PE=1 SV=1 - [A0A024R7W5_HUMAN]	8.89082e+07	0
Proteasome subunit alpha type-2 OS=Homo sapiens OX=9606 GN=PSMA2 PE=1 SV=2 - [PSA2_HUMAN]	8.88396e+07	0
2,4-dienoyl-CoA reductase, mitochondrial (Fragment) OS=Homo sapiens OX=9606 GN=DECR1 PE=1 SV=1 - [E5RJD2_HUMAN]	87966994	0
Ataxin-10 OS=Homo sapiens OX=9606 GN=ATXN10 PE=1 SV=1 - [ATX10_HUMAN]	8.74457e+07	2.48327e+06
Basic leucine zipper and W2 domain-containing protein 1 OS=Homo sapiens OX=9606 GN=BZW1 PE=1 SV=1 - [BZW1_HUMAN]	87281094	0
Phenylalanine--tRNA ligase beta subunit OS=Homo sapiens OX=9606 GN=FARSB PE=1 SV=3 - [SYFB_HUMAN]	8.7275e+07	6.07876e+06
Glutamine--fructose-6-phosphate transaminase (isomerizing) OS=Homo sapiens OX=9606 GN=GFPT1 PE=1 SV=1 - [A0A6I8PTT9_HUMAN]	8.72625e+07	5.44539e+06
Serine/threonine-protein kinase PAK 3 (Fragment) OS=Homo sapiens OX=9606 GN=PAK3 PE=1 SV=1 - [B1AKS5_HUMAN]	8.7232e+07	0
Structural maintenance of chromosomes protein OS=Homo sapiens OX=9606 GN=SMC4 PE=1 SV=1 - [E9PD53_HUMAN]	8.72018e+07	1.2312e+07
Transmembrane protein 109 OS=Homo sapiens OX=9606 GN=TMEM109 PE=1 SV=1 - [TM109_HUMAN]	87184529	0
Histone H1.10 OS=Homo sapiens OX=9606 GN=H1-10 PE=1 SV=1 - [H1X_HUMAN]	8.70695e+07	1.33014e+07
Zinc finger protein 845 OS=Homo sapiens OX=9606 GN=ZNF845 PE=1 SV=3 - [ZN845_HUMAN]	8.66302e+07	0
La-related protein 1 OS=Homo sapiens OX=9606 GN=LARP1 PE=1 SV=2 - [LARP1_HUMAN]	8.63863e+07	8.32694e+06
Isocitrate dehydrogenase [NADP] cytoplasmic OS=Homo sapiens OX=9606 GN=IDH1 PE=1 SV=2 - [IDHC_HUMAN]	8.62542e+07	0
Casein kinase II subunit alpha OS=Homo sapiens OX=9606 GN=CSNK2A1 PE=1 SV=1 - [A0A2R8Y5A0_HUMAN]	8.55373e+07	0
FACT complex subunit SPT16 OS=Homo sapiens OX=9606 GN=SUPT16H PE=1 SV=1 - [SP16H_HUMAN]	8.54994e+07	7.26865e+06
Eukaryotic translation initiation factor 3 subunit H OS=Homo sapiens OX=9606 GN=EIF3H PE=1 SV=1 - [A0A087WZK9_HUMAN]	8.53087e+07	1.50581e+07
Peptidyl-prolyl cis-trans isomerase (Fragment) OS=Homo sapiens OX=9606 GN=PIN1 PE=1 SV=1 - [K7EN45_HUMAN]	8.49627e+07	0
WD repeat-containing protein 61 (Fragment) OS=Homo sapiens OX=9606 GN=WDR61 PE=1 SV=1 - [H0YN81_HUMAN]	84855574	0
Formin-like protein 2 OS=Homo sapiens OX=9606 GN=FMNL2 PE=1 SV=3 - [FMNL2_HUMAN]	84584462	1.48531e+07
Growth factor receptor-bound protein 2 (Fragment) OS=Homo sapiens OX=9606 GN=GRB2 PE=1 SV=1 - [J3QLF6_HUMAN]	8.42974e+07	0
Transmembrane emp24 domain-containing protein 2 OS=Homo sapiens OX=9606 GN=TMED2 PE=1 SV=1 - [F5GX39_HUMAN]	8.42476e+07	9092971
Lysophosphatidylcholine acyltransferase 1 OS=Homo sapiens OX=9606 GN=LPCAT1 PE=1 SV=2 - [PCAT1_HUMAN]	8.378e+07	0
Huntingtin-interacting protein 1 OS=Homo sapiens OX=9606 GN=HIP1 PE=1 SV=5 - [HIP1_HUMAN]	83727076	0
ATP-binding cassette sub-family F member 1 OS=Homo sapiens OX=9606 GN=ABCF1 PE=1 SV=2 - [ABCF1_HUMAN]	8.33087e+07	6.94488e+06
Cell growth-regulating nucleolar protein OS=Homo sapiens OX=9606 GN=LYAR PE=1 SV=2 - [LYAR_HUMAN]	8.28394e+07	7.83572e+06
Actin-depolymerizing factor OS=Homo sapiens OX=9606 GN=GSN PE=1 SV=1 - [A0A0A0MS51_HUMAN]	8.21954e+07	7.67719e+06
Peptidyl-prolyl cis-trans isomerase FKBP5 OS=Homo sapiens OX=9606 GN=FKBP5 PE=1 SV=2 - [FKBP5_HUMAN]	8.20838e+07	0
Mitochondrial import receptor subunit TOM22 homolog OS=Homo sapiens OX=9606 GN=TOMM22 PE=1 SV=3 - [TOM22_HUMAN]	8.20579e+07	0
Translocation protein SEC63 homolog OS=Homo sapiens OX=9606 GN=SEC63 PE=1 SV=2 - [SEC63_HUMAN]	8.12414e+07	0
Activating signal cointegrator 1 complex subunit 3 OS=Homo sapiens OX=9606 GN=ASCC3 PE=1 SV=3 - [ASCC3_HUMAN]	81045006	0
Vacuolar protein sorting-associated protein 26A OS=Homo sapiens OX=9606 GN=VPS26A PE=1 SV=2 - [VP26A_HUMAN]	8.10283e+07	7101813
Nuclear pore complex protein Nup153 OS=Homo sapiens OX=9606 GN=NUP153 PE=1 SV=2 - [NU153_HUMAN]	80786642	1.21668e+07
NADH dehydrogenase [ubiquinone] 1 alpha subcomplex subunit 9, mitochondrial OS=Homo sapiens OX=9606 GN=NDUFA9 PE=1 SV=2 - [NDUA9_HUMAN]	8.05604e+07	7742794
Sorbitol dehydrogenase OS=Homo sapiens OX=9606 GN=SORD PE=1 SV=1 - [A0A6I8PIS1_HUMAN]	80539261	0
Nuclear mitotic apparatus protein 1 OS=Homo sapiens OX=9606 GN=NUMA1 PE=1 SV=1 - [A0A087WY61_HUMAN]	80537459	6.82179e+06
Dihydropyrimidinase-related protein 5 OS=Homo sapiens OX=9606 GN=DPYSL5 PE=1 SV=1 - [DPYL5_HUMAN]	8.05192e+07	0
Aldehyde dehydrogenase X, mitochondrial OS=Homo sapiens OX=9606 GN=ALDH1B1 PE=1 SV=3 - [AL1B1_HUMAN]	80497430	2.20662e+06
RNA-binding protein 12 OS=Homo sapiens OX=9606 GN=RBM12 PE=1 SV=1 - [RBM12_HUMAN]	8.04014e+07	0
Acetyl-CoA acetyltransferase, cytosolic OS=Homo sapiens OX=9606 GN=ACAT2 PE=1 SV=2 - [THIC_HUMAN]	7.98999e+07	0
Serine/arginine repetitive matrix protein 2 OS=Homo sapiens OX=9606 GN=SRRM2 PE=1 SV=2 - [SRRM2_HUMAN]	7.98864e+07	1.14028e+07
Leucine-rich repeat transmembrane protein FLRT1 OS=Homo sapiens OX=9606 GN=FLRT1 PE=1 SV=3 - [FLRT1_HUMAN]	7.97859e+07	0
Nucleolar complex protein 2 homolog OS=Homo sapiens OX=9606 GN=NOC2L PE=1 SV=4 - [NOC2L_HUMAN]	79678362	0
Ribose-phosphate pyrophosphokinase 1 OS=Homo sapiens OX=9606 GN=PRPS1 PE=1 SV=2 - [B1ALA9_HUMAN]	7.95402e+07	1.03566e+07
Transcription elongation factor A protein 1 OS=Homo sapiens OX=9606 GN=TCEA1 PE=1 SV=1 - [E5RJ93_HUMAN]	79484476	0
Mitogen-activated protein kinase 1 OS=Homo sapiens OX=9606 GN=MAPK1 PE=1 SV=3 - [MK01_HUMAN]	7.92325e+07	0
Ran GTPase-activating protein 1 OS=Homo sapiens OX=9606 GN=RANGAP1 PE=1 SV=1 - [RAGP1_HUMAN]	7.91866e+07	3.00278e+06
Tropomodulin-2 OS=Homo sapiens OX=9606 GN=TMOD2 PE=1 SV=1 - [TMOD2_HUMAN]	7.91768e+07	1.46351e+07
Valyl-tRNA synthetase (Fragment) OS=Homo sapiens OX=9606 GN=VARS1 PE=1 SV=1 - [A0A140T936_HUMAN]	7.88772e+07	6.16736e+06
Transcription elongation regulator 1 OS=Homo sapiens OX=9606 GN=TCERG1 PE=1 SV=1 - [G3V220_HUMAN]	78865270	5.99625e+06
Survival motor neuron protein OS=Homo sapiens OX=9606 GN=SMN1 PE=1 SV=1 - [B4DP61_HUMAN]	7.82682e+07	6.06143e+06
Nucleoplasmin-3 OS=Homo sapiens OX=9606 GN=NPM3 PE=1 SV=3 - [NPM3_HUMAN]	78190931	0
Myeloid-derived growth factor (Fragment) OS=Homo sapiens OX=9606 GN=MYDGF PE=1 SV=1 - [M0QXF7_HUMAN]	7.80688e+07	0
Lon protease homolog, mitochondrial OS=Homo sapiens OX=9606 GN=LONP1 PE=1 SV=1 - [K7EJE8_HUMAN]	7.79204e+07	3.13001e+06
26S proteasome non-ATPase regulatory subunit 13 (Fragment) OS=Homo sapiens OX=9606 GN=PSMD13 PE=1 SV=1 - [H0YD73_HUMAN]	7.78413e+07	0
Dipeptidyl peptidase 3 OS=Homo sapiens OX=9606 GN=DPP3 PE=1 SV=2 - [DPP3_HUMAN]	77119458	0
Four and a half LIM domains protein 1 (Fragment) OS=Homo sapiens OX=9606 GN=FHL1 PE=1 SV=1 - [A0A0D9SGB2_HUMAN]	7.70725e+07	1.16093e+07
Isochorismatase domain-containing protein 1 (Fragment) OS=Homo sapiens OX=9606 GN=ISOC1 PE=1 SV=1 - [D6RGE2_HUMAN]	77008772	0
Ubiquitin-conjugating enzyme E2 K (Fragment) OS=Homo sapiens OX=9606 GN=UBE2K PE=1 SV=1 - [D6RDM7_HUMAN]	7.69972e+07	0
Actin-like protein 6A OS=Homo sapiens OX=9606 GN=ACTL6A PE=1 SV=1 - [ACL6A_HUMAN]	7.64435e+07	1.1775e+07
Dynamin-1-like protein OS=Homo sapiens OX=9606 GN=DNM1L PE=1 SV=2 - [DNM1L_HUMAN]	7.63067e+07	2.63726e+06
AP-3 complex subunit delta (Fragment) OS=Homo sapiens OX=9606 GN=AP3D1 PE=1 SV=1 - [A0A2R8Y611_HUMAN]	7.60134e+07	7.24608e+06
Heterochromatin protein 1-binding protein 3 OS=Homo sapiens OX=9606 GN=HP1BP3 PE=1 SV=1 - [HP1B3_HUMAN]	75970881	11300171
CXXC motif containing zinc binding protein OS=Homo sapiens OX=9606 GN=CZIB PE=1 SV=1 - [CZIB_HUMAN]	7.59181e+07	0
Phospholipid-transporting ATPase ABCA1 OS=Homo sapiens OX=9606 GN=ABCA1 PE=1 SV=3 - [ABCA1_HUMAN]	75764714	0
DBIRD complex subunit ZNF326 OS=Homo sapiens OX=9606 GN=ZNF326 PE=1 SV=2 - [ZN326_HUMAN]	75658547	4.68749e+06
Cysteine and glycine-rich protein 1 OS=Homo sapiens OX=9606 GN=CSRP1 PE=1 SV=1 - [E9PP21_HUMAN]	74988518	0
Thioredoxin-related transmembrane protein 1 OS=Homo sapiens OX=9606 GN=TMX1 PE=1 SV=1 - [TMX1_HUMAN]	74727021	0
TBC1 domain family member 3I OS=Homo sapiens OX=9606 GN=TBC1D3I PE=4 SV=1 - [A0A0B4J2F4_HUMAN]	74691531	0
ATP-dependent RNA helicase DDX19A OS=Homo sapiens OX=9606 GN=DDX19A PE=1 SV=1 - [I3L0H8_HUMAN]	7.43061e+07	0
Phosphoacetylglucosamine mutase OS=Homo sapiens OX=9606 GN=PGM3 PE=1 SV=1 - [A0A494C0G1_HUMAN]	73940434	6.13509e+06
Melanoma antigen family D, 2, isoform CRA_d OS=Homo sapiens OX=9606 GN=MAGED2 PE=1 SV=1 - [Q5H907_HUMAN]	7.37697e+07	1.21586e+07
Cystatin-B OS=Homo sapiens OX=9606 GN=CSTB PE=1 SV=2 - [CYTB_HUMAN]	7.37222e+07	0
Vesicle-associated membrane protein-associated protein B/C OS=Homo sapiens OX=9606 GN=VAPB PE=1 SV=3 - [VAPB_HUMAN]	73631964	0
Core-binding factor subunit beta OS=Homo sapiens OX=9606 GN=CBFB PE=1 SV=1 - [J3KS23_HUMAN]	73617290	0
U2 small nuclear ribonucleoprotein A' (Fragment) OS=Homo sapiens OX=9606 GN=SNRPA1 PE=1 SV=1 - [H0YLR3_HUMAN]	73469772	0
Vacuole membrane protein 1 (Fragment) OS=Homo sapiens OX=9606 GN=VMP1 PE=1 SV=1 - [K7EPE7_HUMAN]	73183691	0
Peripheral-type benzodiazepine receptor (Fragment) OS=Homo sapiens OX=9606 GN=TSPO PE=1 SV=1 - [B1AH87_HUMAN]	73032090	0
Glyoxalase domain-containing protein 4 (Fragment) OS=Homo sapiens OX=9606 GN=GLOD4 PE=1 SV=1 - [I3L3Q4_HUMAN]	7.28535e+07	0
Adenylosuccinate synthetase isozyme 2 OS=Homo sapiens OX=9606 GN=ADSS2 PE=1 SV=3 - [PURA2_HUMAN]	72821133	737363
Putative zinc finger protein 66 OS=Homo sapiens OX=9606 GN=ZNF66 PE=5 SV=3 - [ZNF66_HUMAN]	7.28065e+07	0
AP-1 complex subunit beta-1 (Fragment) OS=Homo sapiens OX=9606 GN=AP1B1 PE=1 SV=1 - [C9J1E7_HUMAN]	7.27307e+07	8.09861e+06
Amidophosphoribosyltransferase OS=Homo sapiens OX=9606 GN=PPAT PE=1 SV=1 - [PUR1_HUMAN]	72649542	4785948
Isocitrate dehydrogenase [NAD] subunit beta, mitochondrial OS=Homo sapiens OX=9606 GN=IDH3B PE=1 SV=2 - [IDH3B_HUMAN]	72603089	7594785
Double-stranded RNA-binding protein Staufen homolog 1 OS=Homo sapiens OX=9606 GN=STAU1 PE=1 SV=1 - [A0A087X1A5_HUMAN]	7.24835e+07	5.06727e+06
Peptidase M20 domain-containing protein 2 OS=Homo sapiens OX=9606 GN=PM20D2 PE=1 SV=2 - [P20D2_HUMAN]	72433132	0
Erlin-2 (Fragment) OS=Homo sapiens OX=9606 GN=ERLIN2 PE=1 SV=1 - [E5RHW4_HUMAN]	7.23137e+07	1.1388e+07
N-alpha-acetyltransferase 50 OS=Homo sapiens OX=9606 GN=NAA50 PE=1 SV=1 - [A0A0D9SF32_HUMAN]	7.22e+07	7.61344e+06
RNA helicase OS=Homo sapiens OX=9606 GN=DHX30 PE=1 SV=1 - [H7BXY3_HUMAN]	7.21866e+07	6.09008e+06
Mitochondrial carrier homolog 2 (Fragment) OS=Homo sapiens OX=9606 GN=MTCH2 PE=1 SV=8 - [E9PIE4_HUMAN]	7.1987e+07	0
Pre-mRNA-processing factor 6 OS=Homo sapiens OX=9606 GN=PRPF6 PE=1 SV=1 - [PRP6_HUMAN]	7.17409e+07	7.90331e+06
Septin 11, isoform CRA_b OS=Homo sapiens OX=9606 GN=SEPTIN11 PE=1 SV=1 - [D6RGI3_HUMAN]	7.17299e+07	6.01095e+06
Haloacid dehalogenase-like hydrolase domain-containing 5 OS=Homo sapiens OX=9606 GN=HDHD5 PE=1 SV=1 - [HDHD5_HUMAN]	71084270	0
26S proteasome non-ATPase regulatory subunit 8 OS=Homo sapiens OX=9606 GN=PSMD8 PE=1 SV=1 - [K7EJC1_HUMAN]	70961039	0
28S ribosomal protein S9, mitochondrial OS=Homo sapiens OX=9606 GN=MRPS9 PE=1 SV=2 - [RT09_HUMAN]	7.05598e+07	4.48052e+06
Phosphoglucomutase-1 OS=Homo sapiens OX=9606 GN=PGM1 PE=1 SV=3 - [PGM1_HUMAN]	70396420	0
Nucleolar GTP-binding protein 1 OS=Homo sapiens OX=9606 GN=GTPBP4 PE=1 SV=3 - [NOG1_HUMAN]	7.02086e+07	8.34372e+06
RNA-binding protein 25 OS=Homo sapiens OX=9606 GN=RBM25 PE=1 SV=3 - [RBM25_HUMAN]	6.99828e+07	8.63023e+06
Proteasome adapter and scaffold protein ECM29 OS=Homo sapiens OX=9606 GN=ECPAS PE=1 SV=2 - [ECM29_HUMAN]	6.96796e+07	6668303
SRA stem-loop-interacting RNA-binding protein, mitochondrial OS=Homo sapiens OX=9606 GN=SLIRP PE=1 SV=1 - [A0A087WUN7_HUMAN]	69631550	0
Signal recognition particle subunit SRP72 OS=Homo sapiens OX=9606 GN=SRP72 PE=1 SV=3 - [SRP72_HUMAN]	6.94733e+07	3.47023e+06
Dynein light intermediate chain (Fragment) OS=Homo sapiens OX=9606 GN=DYNC1LI1 PE=1 SV=1 - [C9JGM7_HUMAN]	69324918	0
Mitochondrial-processing peptidase subunit alpha OS=Homo sapiens OX=9606 GN=PMPCA PE=1 SV=2 - [MPPA_HUMAN]	6.89622e+07	0
Nucleolar and coiled-body phosphoprotein 1 OS=Homo sapiens OX=9606 GN=NOLC1 PE=1 SV=2 - [NOLC1_HUMAN]	6.88824e+07	1.24276e+07
ATP-dependent DNA helicase Q1 OS=Homo sapiens OX=9606 GN=RECQL PE=1 SV=3 - [RECQ1_HUMAN]	68842951	9.16556e+06
Protein O-GlcNAcase OS=Homo sapiens OX=9606 GN=OGA PE=1 SV=2 - [OGA_HUMAN]	68435282	2.81829e+06
Profilin OS=Homo sapiens OX=9606 GN=PFN2 PE=1 SV=1 - [C9J0J7_HUMAN]	68206180	0
39S ribosomal protein L28, mitochondrial OS=Homo sapiens OX=9606 GN=MRPL28 PE=1 SV=4 - [RM28_HUMAN]	68195021	1.90756e+06
Nuclear pore complex protein Nup205 OS=Homo sapiens OX=9606 GN=NUP205 PE=1 SV=3 - [NU205_HUMAN]	67313320	3.06605e+06
Nucleolysin TIAR (Fragment) OS=Homo sapiens OX=9606 GN=TIAL1 PE=1 SV=1 - [E7ETJ9_HUMAN]	67018457	0
Tyrosine-protein phosphatase non-receptor type OS=Homo sapiens OX=9606 GN=PTPN1 PE=1 SV=1 - [B4DSN5_HUMAN]	6.69622e+07	0
Histone-lysine N-methyltransferase EHMT1 OS=Homo sapiens OX=9606 GN=EHMT1 PE=1 SV=1 - [A0A1B0GW12_HUMAN]	6.69537e+07	0
3-mercaptopyruvate sulfurtransferase OS=Homo sapiens OX=9606 GN=MPST PE=1 SV=3 - [THTM_HUMAN]	66650369	0
28S ribosomal protein S35, mitochondrial OS=Homo sapiens OX=9606 GN=MRPS35 PE=1 SV=1 - [RT35_HUMAN]	6.65739e+07	4.7645e+06
Nexilin OS=Homo sapiens OX=9606 GN=NEXN PE=1 SV=1 - [NEXN_HUMAN]	6.64452e+07	1.12101e+07
Acylamino-acid-releasing enzyme (Fragment) OS=Homo sapiens OX=9606 GN=APEH PE=1 SV=1 - [H7C393_HUMAN]	6.62943e+07	4.42638e+06
SWI/SNF-related matrix-associated actin-dependent regulator of chromatin subfamily B member 1 (Fragment) OS=Homo sapiens OX=9606 GN=SMARCB1 PE=1 SV=1 - [A0A0G2JSE9_HUMAN]	65848099	0
Programmed cell death protein 6 (Fragment) OS=Homo sapiens OX=9606 GN=PDCD6 PE=1 SV=1 - [H0Y9X3_HUMAN]	65778966	0
Aminopeptidase B (Fragment) OS=Homo sapiens OX=9606 GN=RNPEP PE=1 SV=1 - [A0A087WUS4_HUMAN]	65704646	0
Zinc finger protein 768 OS=Homo sapiens OX=9606 GN=ZNF768 PE=1 SV=2 - [H3BS42_HUMAN]	6.55942e+07	0
Isocitrate dehydrogenase [NADP], mitochondrial OS=Homo sapiens OX=9606 GN=IDH2 PE=1 SV=2 - [IDHP_HUMAN]	6.54959e+07	0
pre-rRNA 2'-O-ribose RNA methyltransferase FTSJ3 OS=Homo sapiens OX=9606 GN=FTSJ3 PE=1 SV=2 - [SPB1_HUMAN]	6.51191e+07	6.33495e+06
Ubiquitin-associated protein 2-like OS=Homo sapiens OX=9606 GN=UBAP2L PE=1 SV=2 - [F8W726_HUMAN]	6.50398e+07	3.91615e+06
Protein LSM12 homolog OS=Homo sapiens OX=9606 GN=LSM12 PE=1 SV=2 - [LSM12_HUMAN]	6.49054e+07	0
BAG family molecular chaperone regulator 2 OS=Homo sapiens OX=9606 GN=BAG2 PE=1 SV=1 - [BAG2_HUMAN]	6.48411e+07	4243183
Sorting nexin-2 OS=Homo sapiens OX=9606 GN=SNX2 PE=1 SV=2 - [SNX2_HUMAN]	6.4586e+07	0
NSFL1 cofactor p47 OS=Homo sapiens OX=9606 GN=NSFL1C PE=1 SV=2 - [NSF1C_HUMAN]	64459758	0
Coiled-coil domain-containing protein 124 OS=Homo sapiens OX=9606 GN=CCDC124 PE=1 SV=1 - [CC124_HUMAN]	64360526	6.53257e+06
Emerin OS=Homo sapiens OX=9606 GN=EMD PE=1 SV=1 - [EMD_HUMAN]	6.42165e+07	0
4F2 cell-surface antigen heavy chain OS=Homo sapiens OX=9606 GN=SLC3A2 PE=1 SV=1 - [F5GZS6_HUMAN]	6.39419e+07	0
cAMP-dependent protein kinase type II-alpha regulatory subunit (Fragment) OS=Homo sapiens OX=9606 GN=PRKAR2A PE=1 SV=1 - [H7C1L0_HUMAN]	63772307	0
Ribosomal RNA-processing protein 4 (Fragment) OS=Homo sapiens OX=9606 GN=EXOSC2 PE=1 SV=1 - [A3KFL1_HUMAN]	6.32781e+07	0
Mitochondrial import receptor subunit TOM70 OS=Homo sapiens OX=9606 GN=TOMM70 PE=1 SV=1 - [TOM70_HUMAN]	6.31358e+07	4295830
Calpain inhibitor OS=Homo sapiens OX=9606 GN=CAST PE=1 SV=1 - [E9PDE4_HUMAN]	6.3093e+07	0
E3 SUMO-protein ligase RanBP2 OS=Homo sapiens OX=9606 GN=RANBP2 PE=1 SV=2 - [RBP2_HUMAN]	6.30812e+07	5.56477e+06
E3 ubiquitin-protein ligase CHIP OS=Homo sapiens OX=9606 GN=STUB1 PE=1 SV=2 - [CHIP_HUMAN]	6.30049e+07	9.26288e+06
Coilin OS=Homo sapiens OX=9606 GN=COIL PE=1 SV=1 - [COIL_HUMAN]	62997603	4.81359e+06
Galactokinase (Fragment) OS=Homo sapiens OX=9606 GN=GALK1 PE=1 SV=1 - [K7EII7_HUMAN]	62310906	0
Zinc-hook domain-containing protein OS=Homo sapiens OX=9606 PE=3 SV=2 - [A0A1W2PQ90_HUMAN]	6.20082e+07	7.7765e+06
NACHT, LRR and PYD domains-containing protein 13 OS=Homo sapiens OX=9606 GN=NLRP13 PE=1 SV=1 - [A0A0C4DGQ4_HUMAN]	61987438	0
Adenylate kinase isoenzyme 1 OS=Homo sapiens OX=9606 GN=AK1 PE=1 SV=3 - [KAD1_HUMAN]	61761355	0
E3 ubiquitin-protein ligase RBX1 OS=Homo sapiens OX=9606 GN=RBX1 PE=1 SV=1 - [RBX1_HUMAN]	6.16625e+07	0
WD repeat-containing protein 82 OS=Homo sapiens OX=9606 GN=WDR82 PE=1 SV=1 - [WDR82_HUMAN]	61576442	2.99019e+06
Alpha-adducin OS=Homo sapiens OX=9606 GN=ADD1 PE=1 SV=1 - [A0A0A0MSR2_HUMAN]	6.14042e+07	7.02384e+06
Jupiter microtubule-associated homolog 2 (Fragment) OS=Homo sapiens OX=9606 GN=JPT2 PE=1 SV=1 - [H3BMT0_HUMAN]	61277683	7.09294e+06
Complex I-PDSW (Fragment) OS=Homo sapiens OX=9606 GN=NDUFB10 PE=1 SV=8 - [H3BV16_HUMAN]	61229170	0
Acid phosphatase OS=Homo sapiens OX=9606 GN=ACP1 PE=1 SV=1 - [D3YTI2_HUMAN]	6.1138e+07	0
C-terminal-binding protein 1 (Fragment) OS=Homo sapiens OX=9606 GN=CTBP1 PE=1 SV=1 - [E9PGB1_HUMAN]	6.10208e+07	0
ATP-binding cassette sub-family E member 1 OS=Homo sapiens OX=9606 GN=ABCE1 PE=1 SV=1 - [D6R9I9_HUMAN]	6.0996e+07	2.25098e+06
Spermine synthase OS=Homo sapiens OX=9606 GN=SMS PE=1 SV=2 - [SPSY_HUMAN]	60698290	0
NADH dehydrogenase [ubiquinone] 1 alpha subcomplex assembly factor 4 OS=Homo sapiens OX=9606 GN=NDUFAF4 PE=1 SV=1 - [NDUF4_HUMAN]	6.06808e+07	0
DNA ligase 1 OS=Homo sapiens OX=9606 GN=LIG1 PE=1 SV=1 - [B4E135_HUMAN]	6.06405e+07	0
UMP-CMP kinase OS=Homo sapiens OX=9606 GN=CMPK1 PE=1 SV=3 - [KCY_HUMAN]	6.06244e+07	0
Eukaryotic translation initiation factor 3 subunit M OS=Homo sapiens OX=9606 GN=EIF3M PE=1 SV=1 - [EIF3M_HUMAN]	6.06015e+07	0
Superoxide dismutase [Mn], mitochondrial OS=Homo sapiens OX=9606 GN=SOD2 PE=1 SV=3 - [SODM_HUMAN]	6.04875e+07	0
Cullin-4B OS=Homo sapiens OX=9606 GN=CUL4B PE=1 SV=1 - [A0A669KAX4_HUMAN]	60293369	5.59443e+06
NAD(P)H-hydrate epimerase OS=Homo sapiens OX=9606 GN=NAXE PE=1 SV=2 - [NNRE_HUMAN]	6.0284e+07	0
Glucose-induced degradation protein 8 homolog OS=Homo sapiens OX=9606 GN=GID8 PE=1 SV=1 - [GID8_HUMAN]	6.00997e+07	0
AP-3 complex subunit sigma-1 OS=Homo sapiens OX=9606 GN=AP3S1 PE=1 SV=1 - [AP3S1_HUMAN]	6.0076e+07	0
DNA primase large subunit OS=Homo sapiens OX=9606 GN=PRIM2 PE=1 SV=2 - [PRI2_HUMAN]	59954185	0
Ubiquitin carboxyl-terminal hydrolase (Fragment) OS=Homo sapiens OX=9606 GN=USP7 PE=1 SV=1 - [H3BND8_HUMAN]	59856929	5.24757e+06
39S ribosomal protein L44, mitochondrial OS=Homo sapiens OX=9606 GN=MRPL44 PE=1 SV=1 - [RM44_HUMAN]	59623543	1.36826e+06
AFG3-like protein 2 OS=Homo sapiens OX=9606 GN=AFG3L2 PE=1 SV=2 - [AFG32_HUMAN]	59413233	0
Ribosome biogenesis regulatory protein homolog OS=Homo sapiens OX=9606 GN=RRS1 PE=1 SV=2 - [RRS1_HUMAN]	5.91338e+07	0
Protein phosphatase 1 regulatory subunit 7 (Fragment) OS=Homo sapiens OX=9606 GN=PPP1R7 PE=1 SV=1 - [C9JD73_HUMAN]	59050443	0
Actin-related protein 2/3 complex subunit 5 OS=Homo sapiens OX=9606 GN=ARPC5 PE=1 SV=3 - [ARPC5_HUMAN]	5.90231e+07	0
Calpain-2 catalytic subunit OS=Homo sapiens OX=9606 GN=CAPN2 PE=1 SV=6 - [CAN2_HUMAN]	5.89229e+07	0
Importin subunit alpha-5 OS=Homo sapiens OX=9606 GN=KPNA1 PE=1 SV=3 - [IMA5_HUMAN]	58841505	3.88251e+06
ADP-ribosylation factor GTPase-activating protein 1 (Fragment) OS=Homo sapiens OX=9606 GN=ARFGAP1 PE=1 SV=1 - [E5RHH7_HUMAN]	58797835	0
Nucleolar protein 58 OS=Homo sapiens OX=9606 GN=NOP58 PE=1 SV=1 - [NOP58_HUMAN]	5.87537e+07	629610
Cleavage stimulation factor subunit 3 OS=Homo sapiens OX=9606 GN=CSTF3 PE=1 SV=1 - [CSTF3_HUMAN]	58691234	4.71826e+06
Coiled-coil domain-containing protein 47 OS=Homo sapiens OX=9606 GN=CCDC47 PE=1 SV=1 - [CCD47_HUMAN]	5.86194e+07	0
Eukaryotic translation initiation factor 2A (Fragment) OS=Homo sapiens OX=9606 GN=EIF2A PE=1 SV=1 - [H7C5R5_HUMAN]	58617253	0
Fumarate hydratase, mitochondrial OS=Homo sapiens OX=9606 GN=FH PE=1 SV=3 - [FUMH_HUMAN]	58430712	0
Aldehyde dehydrogenase family 3 member A2 OS=Homo sapiens OX=9606 GN=ALDH3A2 PE=1 SV=1 - [A0A5K1VW72_HUMAN]	5.84134e+07	2.17375e+06
Probable ATP-dependent RNA helicase DDX6 OS=Homo sapiens OX=9606 GN=DDX6 PE=1 SV=2 - [DDX6_HUMAN]	58390170	0
U4/U6.U5 tri-snRNP-associated protein 2 OS=Homo sapiens OX=9606 GN=USP39 PE=1 SV=1 - [A0A087X1B2_HUMAN]	5.82446e+07	4.76537e+06
Thioredoxin reductase 1, cytoplasmic (Fragment) OS=Homo sapiens OX=9606 GN=TXNRD1 PE=1 SV=1 - [E9PKD3_HUMAN]	5.81653e+07	5.02071e+06
Mitochondrial import receptor subunit TOM34 OS=Homo sapiens OX=9606 GN=TOMM34 PE=1 SV=2 - [TOM34_HUMAN]	5.79047e+07	0
Pentatricopeptide repeat domain-containing protein 3, mitochondrial OS=Homo sapiens OX=9606 GN=PTCD3 PE=1 SV=3 - [PTCD3_HUMAN]	57891024	0
Alkylglycerone-phosphate synthase (Fragment) OS=Homo sapiens OX=9606 GN=AGPS PE=1 SV=1 - [A0A1B0GWA2_HUMAN]	5.77808e+07	2.19123e+06
Mitochondrial import inner membrane translocase subunit TIM44 (Fragment) OS=Homo sapiens OX=9606 GN=TIMM44 PE=1 SV=1 - [M0QXU7_HUMAN]	57445769	0
Eukaryotic translation initiation factor 4 gamma 2 OS=Homo sapiens OX=9606 GN=EIF4G2 PE=1 SV=1 - [H0Y3P2_HUMAN]	5.72469e+07	4.9598e+06
Serine/threonine-protein phosphatase 2A 56 kDa regulatory subunit OS=Homo sapiens OX=9606 GN=PPP2R5D PE=1 SV=1 - [E9PFR3_HUMAN]	5.7234e+07	6.16374e+06
Hepatoma-derived growth factor-related protein 2 OS=Homo sapiens OX=9606 GN=HDGFL2 PE=1 SV=1 - [HDGR2_HUMAN]	5.7217e+07	0
COP9 signalosome complex subunit 5 OS=Homo sapiens OX=9606 GN=COPS5 PE=1 SV=4 - [CSN5_HUMAN]	57120308	4.6905e+06
U4/U6 small nuclear ribonucleoprotein Prp3 OS=Homo sapiens OX=9606 GN=PRPF3 PE=1 SV=2 - [PRPF3_HUMAN]	5.70919e+07	627890
Manganese-dependent ADP-ribose/CDP-alcohol diphosphatase OS=Homo sapiens OX=9606 GN=ADPRM PE=1 SV=1 - [V9GYR6_HUMAN]	5.69548e+07	0
Probable ubiquitin carboxyl-terminal hydrolase FAF-X OS=Homo sapiens OX=9606 GN=USP9X PE=1 SV=4 - [USP9X_HUMAN]	56909772	5.38772e+06
Protein LYRIC OS=Homo sapiens OX=9606 GN=MTDH PE=1 SV=2 - [LYRIC_HUMAN]	5.66094e+07	7.87503e+06
Nucleolar protein 56 OS=Homo sapiens OX=9606 GN=NOP56 PE=1 SV=1 - [A0A494C128_HUMAN]	5.6598e+07	8.33153e+06
L-xylulose reductase (Fragment) OS=Homo sapiens OX=9606 GN=DCXR PE=1 SV=1 - [J3KRZ4_HUMAN]	56545458	0
Nuclear pore complex protein Nup155 OS=Homo sapiens OX=9606 GN=NUP155 PE=1 SV=1 - [E9PF10_HUMAN]	56497655	5.5195e+06
Condensin complex subunit 3 OS=Homo sapiens OX=9606 GN=NCAPG PE=1 SV=1 - [CND3_HUMAN]	56225454	2.26207e+06
THO complex subunit 2 (Fragment) OS=Homo sapiens OX=9606 GN=THOC2 PE=1 SV=1 - [B7ZB98_HUMAN]	56222064	0
ATP-binding cassette sub-family D member 3 OS=Homo sapiens OX=9606 GN=ABCD3 PE=1 SV=2 - [A0A3B3ITW3_HUMAN]	56145011	7.37333e+06
Double-strand break repair protein MRE11 OS=Homo sapiens OX=9606 GN=MRE11 PE=1 SV=3 - [MRE11_HUMAN]	5.59187e+07	7.54345e+06
Aspartate--tRNA ligase, mitochondrial (Fragment) OS=Homo sapiens OX=9606 GN=DARS2 PE=1 SV=1 - [A0A3B3ITK9_HUMAN]	55715790	0
Sister chromatid cohesion protein PDS5 homolog A OS=Homo sapiens OX=9606 GN=PDS5A PE=1 SV=1 - [PDS5A_HUMAN]	5.552e+07	2.99573e+06
Ataxin-2-like protein OS=Homo sapiens OX=9606 GN=ATXN2L PE=1 SV=2 - [ATX2L_HUMAN]	5.52154e+07	8.98887e+06
Apoptosis inhibitor 5 OS=Homo sapiens OX=9606 GN=API5 PE=1 SV=1 - [G3V1C3_HUMAN]	5.51312e+07	6.16426e+06
Mitochondrial glutamate carrier 1 (Fragment) OS=Homo sapiens OX=9606 GN=SLC25A22 PE=1 SV=1 - [A0A0D9SFA8_HUMAN]	55034231	0
Replication factor C subunit 2 OS=Homo sapiens OX=9606 GN=RFC2 PE=1 SV=1 - [A0A087WVY3_HUMAN]	5.49136e+07	0
Importin-5 OS=Homo sapiens OX=9606 GN=IPO5 PE=1 SV=4 - [IPO5_HUMAN]	5.46931e+07	3.25351e+06
Ribosomal biogenesis protein LAS1L OS=Homo sapiens OX=9606 GN=LAS1L PE=1 SV=2 - [LAS1L_HUMAN]	5.46664e+07	5.69392e+06
Kinesin-like protein KIF11 OS=Homo sapiens OX=9606 GN=KIF11 PE=1 SV=2 - [KIF11_HUMAN]	5.46456e+07	2.01494e+06
Vesicle-trafficking protein SEC22b (Fragment) OS=Homo sapiens OX=9606 GN=SEC22B PE=1 SV=1 - [A0A087X1A9_HUMAN]	5.44397e+07	0
Importin-11 OS=Homo sapiens OX=9606 GN=IPO11 PE=1 SV=1 - [F8WDV0_HUMAN]	5.43734e+07	0
Non-specific serine/threonine protein kinase OS=Homo sapiens OX=9606 GN=OXSR1 PE=1 SV=1 - [C9JIG9_HUMAN]	5.42047e+07	0
Polymerase delta-interacting protein 2 OS=Homo sapiens OX=9606 GN=POLDIP2 PE=1 SV=1 - [B4DEM9_HUMAN]	54027923	0
Uncharacterized protein OS=Homo sapiens OX=9606 PE=1 SV=1 - [U3KPZ7_HUMAN]	53900912	0
Complex I-B14 OS=Homo sapiens OX=9606 GN=NDUFA6 PE=1 SV=1 - [R4GN43_HUMAN]	5.38463e+07	0
Probable ATP-dependent RNA helicase DDX20 OS=Homo sapiens OX=9606 GN=DDX20 PE=1 SV=2 - [DDX20_HUMAN]	5.37277e+07	1.07405e+07
Leucine-rich repeat-containing protein 40 OS=Homo sapiens OX=9606 GN=LRRC40 PE=1 SV=1 - [LRC40_HUMAN]	5.36827e+07	2.0693e+06
Annexin A11 OS=Homo sapiens OX=9606 GN=ANXA11 PE=1 SV=1 - [ANX11_HUMAN]	5.34441e+07	0
Transaldolase OS=Homo sapiens OX=9606 GN=TALDO1 PE=1 SV=2 - [TALDO_HUMAN]	53293582	0
Cancer-related nucleoside-triphosphatase OS=Homo sapiens OX=9606 GN=NTPCR PE=1 SV=1 - [NTPCR_HUMAN]	5.3109e+07	0
Post-proline cleaving enzyme OS=Homo sapiens OX=9606 GN=PREP PE=1 SV=1 - [A0A499FJL1_HUMAN]	5.3001e+07	0
Signal recognition particle subunit SRP68 OS=Homo sapiens OX=9606 GN=SRP68 PE=1 SV=2 - [SRP68_HUMAN]	5.299e+07	6.97631e+06
Transportin-3 OS=Homo sapiens OX=9606 GN=TNPO3 PE=1 SV=3 - [TNPO3_HUMAN]	5.26382e+07	2.56822e+06
Serrate RNA effector molecule homolog OS=Homo sapiens OX=9606 GN=SRRT PE=1 SV=1 - [SRRT_HUMAN]	52619197	9.97008e+06
Xaa-Pro dipeptidase (Fragment) OS=Homo sapiens OX=9606 GN=PEPD PE=1 SV=1 - [A0A494C194_HUMAN]	52334622	0
Biliverdin reductase A OS=Homo sapiens OX=9606 GN=BLVRA PE=1 SV=2 - [BIEA_HUMAN]	52308054	6.23805e+06
P2X purinoceptor 7 OS=Homo sapiens OX=9606 GN=P2RX7 PE=1 SV=1 - [F5H8E7_HUMAN]	51774098	0
Presequence protease, mitochondrial (Fragment) OS=Homo sapiens OX=9606 GN=PITRM1 PE=1 SV=1 - [B1APQ0_HUMAN]	5.17e+07	0
Protein DDI1 homolog 2 (Fragment) OS=Homo sapiens OX=9606 GN=DDI2 PE=1 SV=1 - [H0YII4_HUMAN]	51356816	0
Protein phosphatase 1F OS=Homo sapiens OX=9606 GN=PPM1F PE=1 SV=1 - [B5MCT7_HUMAN]	51346234	0
39S ribosomal protein L48, mitochondrial OS=Homo sapiens OX=9606 GN=MRPL48 PE=1 SV=1 - [F5H702_HUMAN]	5.12236e+07	0
Drebrin-like protein OS=Homo sapiens OX=9606 GN=DBNL PE=1 SV=1 - [B4DDD6_HUMAN]	5.10939e+07	1.25241e+06
Protein FAM98A OS=Homo sapiens OX=9606 GN=FAM98A PE=1 SV=1 - [E9PH82_HUMAN]	50850752	0
GRIP and coiled-coil domain-containing protein 1 OS=Homo sapiens OX=9606 GN=GCC1 PE=1 SV=1 - [GCC1_HUMAN]	5.08494e+07	0
Nuclear mitotic apparatus protein 1 (Fragment) OS=Homo sapiens OX=9606 GN=NUMA1 PE=1 SV=1 - [H0YFY6_HUMAN]	50153434	6.40209e+06
Protein ZBED8 OS=Homo sapiens OX=9606 GN=ZBED8 PE=1 SV=1 - [ZBED8_HUMAN]	49996226	0
Polymerase delta-interacting protein 3 OS=Homo sapiens OX=9606 GN=POLDIP3 PE=1 SV=2 - [PDIP3_HUMAN]	4.98674e+07	5.43133e+06
Acetyl-CoA carboxylase 1 OS=Homo sapiens OX=9606 GN=ACACA PE=1 SV=2 - [ACACA_HUMAN]	49780563	0
Ras-related protein R-Ras2 (Fragment) OS=Homo sapiens OX=9606 GN=RRAS2 PE=1 SV=1 - [E9PK85_HUMAN]	4.97704e+07	7.98196e+06
Probable cytosolic iron-sulfur protein assembly protein CIAO1 OS=Homo sapiens OX=9606 GN=CIAO1 PE=1 SV=1 - [CIAO1_HUMAN]	49657263	3.07657e+06
Fructose-2,6-bisphosphatase TIGAR OS=Homo sapiens OX=9606 GN=TIGAR PE=1 SV=1 - [TIGAR_HUMAN]	49565781	0
Adenosine kinase (Fragment) OS=Homo sapiens OX=9606 GN=ADK PE=1 SV=1 - [A0A5F9ZGZ8_HUMAN]	4.94738e+07	0
2-oxoglutarate dehydrogenase, mitochondrial OS=Homo sapiens OX=9606 GN=OGDH PE=1 SV=1 - [A0A0D9SFS3_HUMAN]	4.91467e+07	6.81709e+06
Pescadillo homolog OS=Homo sapiens OX=9606 GN=PES1 PE=1 SV=1 - [B5MCF9_HUMAN]	49099239	7.65641e+06
Huntingtin-interacting protein K OS=Homo sapiens OX=9606 GN=HYPK PE=1 SV=2 - [HYPK_HUMAN]	4.9066e+07	0
Succinate--CoA ligase [ADP-forming] subunit beta, mitochondrial (Fragment) OS=Homo sapiens OX=9606 GN=SUCLA2 PE=1 SV=1 - [Q5T9Q5_HUMAN]	4.90012e+07	0
RRP12-like protein OS=Homo sapiens OX=9606 GN=RRP12 PE=1 SV=2 - [RRP12_HUMAN]	4.88215e+07	2.05711e+06
3-beta-hydroxysteroid-Delta(8),Delta(7)-isomerase OS=Homo sapiens OX=9606 GN=EBP PE=1 SV=3 - [EBP_HUMAN]	4.87695e+07	0
Cytochrome b-c1 complex subunit 8 OS=Homo sapiens OX=9606 GN=UQCRQ PE=1 SV=4 - [QCR8_HUMAN]	4.82044e+07	0
Serine/threonine-protein phosphatase 6 regulatory subunit 3 OS=Homo sapiens OX=9606 GN=PPP6R3 PE=1 SV=1 - [H7BXH2_HUMAN]	47710598	0
Farnesyl pyrophosphate synthase (Fragment) OS=Homo sapiens OX=9606 GN=FDPS PE=1 SV=1 - [A0A087X1D8_HUMAN]	4.76998e+07	2.67659e+06
Ezrin-radixin-moesin-binding phosphoprotein 50 (Fragment) OS=Homo sapiens OX=9606 GN=SLC9A3R1 PE=1 SV=1 - [J3QRP6_HUMAN]	4.76396e+07	0
Vacuolar protein sorting-associated protein 29 OS=Homo sapiens OX=9606 GN=VPS29 PE=1 SV=1 - [VPS29_HUMAN]	47434074	0
Golgi transport 1 homolog B (S. cerevisiae), isoform CRA_c OS=Homo sapiens OX=9606 GN=GOLT1B PE=1 SV=1 - [G3V1U5_HUMAN]	47238974	0
Tubulin gamma-1 chain OS=Homo sapiens OX=9606 GN=TUBG1 PE=1 SV=2 - [TBG1_HUMAN]	4.70684e+07	0
V-type proton ATPase subunit C 1 OS=Homo sapiens OX=9606 GN=ATP6V1C1 PE=1 SV=4 - [VATC1_HUMAN]	4.69315e+07	0
Sulfotransferase OS=Homo sapiens OX=9606 GN=SULT1A2 PE=1 SV=1 - [E9PKW4_HUMAN]	4.60041e+07	0
Serine/threonine-protein kinase WNK1 (Fragment) OS=Homo sapiens OX=9606 GN=WNK1 PE=1 SV=1 - [A0A6Q8PFM0_HUMAN]	4.59311e+07	0
Dynein light chain OS=Homo sapiens OX=9606 GN=DYNLL1 PE=1 SV=1 - [F8VXL2_HUMAN]	45734427	6.8016e+06
28S ribosomal protein S27, mitochondrial (Fragment) OS=Homo sapiens OX=9606 GN=MRPS27 PE=1 SV=1 - [D6RH20_HUMAN]	45246654	5.01296e+06
SURP and G-patch domain-containing protein 2 OS=Homo sapiens OX=9606 GN=SUGP2 PE=1 SV=1 - [M0R3F6_HUMAN]	45115971	0
Transmembrane emp24 domain-containing protein 5 OS=Homo sapiens OX=9606 GN=TMED5 PE=1 SV=1 - [TMED5_HUMAN]	44905545	0
PDZ and LIM domain protein 7 OS=Homo sapiens OX=9606 GN=PDLIM7 PE=1 SV=1 - [PDLI7_HUMAN]	4.48805e+07	0
Dynactin subunit 1 OS=Homo sapiens OX=9606 GN=DCTN1 PE=1 SV=1 - [E7EX90_HUMAN]	4.48372e+07	7.30241e+06
Annexin A5 OS=Homo sapiens OX=9606 GN=ANXA5 PE=1 SV=2 - [ANXA5_HUMAN]	44833926	0
Cyclin-G-associated kinase OS=Homo sapiens OX=9606 GN=GAK PE=1 SV=2 - [GAK_HUMAN]	44678008	3.09628e+06
U4/U6.U5 tri-snRNP-associated protein 1 OS=Homo sapiens OX=9606 GN=SART1 PE=1 SV=1 - [SNUT1_HUMAN]	44352337	0
Exportin-7 OS=Homo sapiens OX=9606 GN=XPO7 PE=1 SV=3 - [XPO7_HUMAN]	4.41539e+07	3.84594e+06
Solute carrier organic anion transporter family member OS=Homo sapiens OX=9606 GN=SLCO2A1 PE=1 SV=1 - [F8W9W8_HUMAN]	4.39568e+07	0
Cullin-3 OS=Homo sapiens OX=9606 GN=CUL3 PE=1 SV=2 - [CUL3_HUMAN]	43920596	3.9685e+06
Fatty acid-binding protein 5 OS=Homo sapiens OX=9606 GN=FABP5 PE=1 SV=1 - [I6L8B7_HUMAN]	43640102	0
Zinc finger protein 227 OS=Homo sapiens OX=9606 GN=ZNF227 PE=1 SV=1 - [ZN227_HUMAN]	4.35449e+07	0
2-hydroxyacyl-CoA lyase 2 OS=Homo sapiens OX=9606 GN=ILVBL PE=1 SV=1 - [M0R026_HUMAN]	4.31777e+07	2.15177e+06
DNA-directed RNA polymerase II subunit E OS=Homo sapiens OX=9606 GN=POLR2E PE=1 SV=1 - [A0A087WVZ9_HUMAN]	4.29442e+07	3.56945e+06
Exosome component 10 OS=Homo sapiens OX=9606 GN=EXOSC10 PE=1 SV=2 - [EXOSX_HUMAN]	42863867	7.8181e+06
DNA primase small subunit (Fragment) OS=Homo sapiens OX=9606 GN=PRIM1 PE=1 SV=1 - [H0YIP2_HUMAN]	42849648	0
Condensin complex subunit 2 OS=Homo sapiens OX=9606 GN=NCAPH PE=1 SV=1 - [E9PHA2_HUMAN]	4.24999e+07	8.20615e+06
Nuclear pore complex protein Nup133 OS=Homo sapiens OX=9606 GN=NUP133 PE=1 SV=2 - [NU133_HUMAN]	4.24001e+07	3.21387e+06
Ribosome-binding protein 1 OS=Homo sapiens OX=9606 GN=RRBP1 PE=1 SV=5 - [RRBP1_HUMAN]	4.23456e+07	7.06977e+06
Protein Niban 2 OS=Homo sapiens OX=9606 GN=NIBAN2 PE=1 SV=3 - [NIBA2_HUMAN]	4.19162e+07	0
NADH dehydrogenase [ubiquinone] iron-sulfur protein 8, mitochondrial (Fragment) OS=Homo sapiens OX=9606 GN=NDUFS8 PE=1 SV=1 - [E9PN51_HUMAN]	4.17061e+07	3.45743e+06
Ubiquitin-like domain-containing CTD phosphatase 1 OS=Homo sapiens OX=9606 GN=UBLCP1 PE=1 SV=2 - [UBCP1_HUMAN]	4.14906e+07	0
Eukaryotic translation initiation factor 5 OS=Homo sapiens OX=9606 GN=EIF5 PE=1 SV=2 - [IF5_HUMAN]	4.128e+07	6.44881e+06
NADH dehydrogenase [ubiquinone] iron-sulfur protein 5 OS=Homo sapiens OX=9606 GN=NDUFS5 PE=1 SV=3 - [NDUS5_HUMAN]	41269832	0
Signal peptidase complex catalytic subunit SEC11A OS=Homo sapiens OX=9606 GN=SEC11A PE=1 SV=1 - [H0YKT4_HUMAN]	41221403	0
UDP-glucose:glycoprotein glucosyltransferase 1 OS=Homo sapiens OX=9606 GN=UGGT1 PE=1 SV=3 - [UGGG1_HUMAN]	4.12077e+07	1.49025e+06
Lysine-specific histone demethylase 1A OS=Homo sapiens OX=9606 GN=KDM1A PE=1 SV=2 - [KDM1A_HUMAN]	40948009	0
Synaptobrevin homolog YKT6 OS=Homo sapiens OX=9606 GN=YKT6 PE=1 SV=1 - [YKT6_HUMAN]	40823966	0
U6 snRNA-associated Sm-like protein LSm1 OS=Homo sapiens OX=9606 GN=LSM1 PE=1 SV=1 - [LSM1_HUMAN]	4.05497e+07	0
E3 ubiquitin-protein ligase HUWE1 OS=Homo sapiens OX=9606 GN=HUWE1 PE=1 SV=3 - [HUWE1_HUMAN]	4.05471e+07	0
FACT complex subunit SSRP1 OS=Homo sapiens OX=9606 GN=SSRP1 PE=1 SV=1 - [SSRP1_HUMAN]	4.03917e+07	6.30277e+06
E3 ubiquitin-protein ligase NOSIP (Fragment) OS=Homo sapiens OX=9606 GN=NOSIP PE=1 SV=1 - [M0R1K2_HUMAN]	3.9552e+07	0
Protein-ribulosamine 3-kinase (Fragment) OS=Homo sapiens OX=9606 GN=FN3KRP PE=1 SV=1 - [I3L2G3_HUMAN]	3.95284e+07	0
Nucleolar protein 16 OS=Homo sapiens OX=9606 GN=NOP16 PE=1 SV=2 - [NOP16_HUMAN]	3.92909e+07	0
Dolichyl-diphosphooligosaccharide--protein glycosyltransferase subunit STT3B OS=Homo sapiens OX=9606 GN=STT3B PE=1 SV=1 - [STT3B_HUMAN]	39256598	0
Alkaline phosphatase, germ cell type OS=Homo sapiens OX=9606 GN=ALPG PE=2 SV=4 - [PPBN_HUMAN]	3.88299e+07	0
Calumenin OS=Homo sapiens OX=9606 GN=CALU PE=1 SV=2 - [CALU_HUMAN]	3.85789e+07	0
Xaa-Pro aminopeptidase 1 OS=Homo sapiens OX=9606 GN=XPNPEP1 PE=1 SV=1 - [Q5T6H7_HUMAN]	38557454	0
Pre-rRNA-processing protein TSR1 homolog OS=Homo sapiens OX=9606 GN=TSR1 PE=1 SV=1 - [TSR1_HUMAN]	3.84948e+07	0
Condensin complex subunit 1 OS=Homo sapiens OX=9606 GN=NCAPD2 PE=1 SV=3 - [CND1_HUMAN]	3.81893e+07	4.42308e+06
Endothelial differentiation-related factor 1 OS=Homo sapiens OX=9606 GN=EDF1 PE=1 SV=1 - [EDF1_HUMAN]	3.80164e+07	0
Annexin A7 OS=Homo sapiens OX=9606 GN=ANXA7 PE=1 SV=3 - [ANXA7_HUMAN]	37772028	0
GRB10-interacting GYF protein 2 OS=Homo sapiens OX=9606 GN=GIGYF2 PE=1 SV=1 - [GGYF2_HUMAN]	37581043	0
Enoyl-CoA hydratase, mitochondrial OS=Homo sapiens OX=9606 GN=ECHS1 PE=1 SV=4 - [ECHM_HUMAN]	37570304	0
Tripeptidyl-peptidase 2 (Fragment) OS=Homo sapiens OX=9606 GN=TPP2 PE=1 SV=1 - [A0A494C159_HUMAN]	3.71355e+07	0
Parathymosin OS=Homo sapiens OX=9606 GN=PTMS PE=1 SV=2 - [PTMS_HUMAN]	37022664	6.18831e+06
Nuclear protein localization protein 4 homolog OS=Homo sapiens OX=9606 GN=NPLOC4 PE=1 SV=1 - [A0A0D9SFI9_HUMAN]	36958494	0
Nestin OS=Homo sapiens OX=9606 GN=NES PE=1 SV=2 - [NEST_HUMAN]	3.64285e+07	0
A-kinase anchor protein 8-like OS=Homo sapiens OX=9606 GN=AKAP8L PE=1 SV=4 - [AKP8L_HUMAN]	36356594	0
Cohesin subunit SA-2 OS=Homo sapiens OX=9606 GN=STAG2 PE=1 SV=3 - [STAG2_HUMAN]	3.62991e+07	0
CCR4-NOT transcription complex subunit 3 (Fragment) OS=Homo sapiens OX=9606 GN=CNOT3 PE=1 SV=1 - [A0A2R8Y7Z8_HUMAN]	3.57811e+07	0
Diphthine methyl ester synthase OS=Homo sapiens OX=9606 GN=DPH5 PE=1 SV=2 - [DPH5_HUMAN]	35476557	0
Serine/threonine-protein phosphatase 1 regulatory subunit 10 OS=Homo sapiens OX=9606 GN=PPP1R10 PE=1 SV=1 - [PP1RA_HUMAN]	3.53971e+07	0
Sorting nexin-6 (Fragment) OS=Homo sapiens OX=9606 GN=SNX6 PE=1 SV=2 - [G3V5X9_HUMAN]	35139365	0
Uncharacterized protein OS=Homo sapiens OX=9606 PE=4 SV=1 - [A0A1B0GW73_HUMAN]	3.47759e+07	3.97364e+06
Host cell factor 1 OS=Homo sapiens OX=9606 GN=HCFC1 PE=1 SV=2 - [HCFC1_HUMAN]	34604678	6.88657e+06
tRNA pseudouridine synthase A OS=Homo sapiens OX=9606 GN=PUS1 PE=1 SV=1 - [F5H168_HUMAN]	3.46012e+07	0
SWI/SNF-related matrix-associated actin-dependent regulator of chromatin subfamily E member 1 (Fragment) OS=Homo sapiens OX=9606 GN=SMARCE1 PE=1 SV=2 - [J3QKS7_HUMAN]	34389922	3.28183e+06
Enhancer of mRNA-decapping protein 3 (Fragment) OS=Homo sapiens OX=9606 GN=EDC3 PE=1 SV=8 - [H3BQ37_HUMAN]	3.4321e+07	0
Leucine-rich repeat-containing protein 74B OS=Homo sapiens OX=9606 GN=LRRC74B PE=2 SV=3 - [LR74B_HUMAN]	33763586	0
Protein transport protein Sec24A OS=Homo sapiens OX=9606 GN=SEC24A PE=1 SV=2 - [SC24A_HUMAN]	32969740	0
Kinesin-like protein OS=Homo sapiens OX=9606 GN=KIF2A PE=1 SV=2 - [D6R9M0_HUMAN]	3.29417e+07	0
U4/U6 small nuclear ribonucleoprotein Prp31 OS=Homo sapiens OX=9606 GN=PRPF31 PE=1 SV=2 - [PRP31_HUMAN]	32931938	0
Protein unc-45 homolog A OS=Homo sapiens OX=9606 GN=UNC45A PE=1 SV=1 - [UN45A_HUMAN]	3.27382e+07	0
Supervillin OS=Homo sapiens OX=9606 GN=SVIL PE=1 SV=1 - [A0A6I8PIX7_HUMAN]	3.25741e+07	4.0046e+06
La-related protein 4 (Fragment) OS=Homo sapiens OX=9606 GN=LARP4 PE=1 SV=1 - [F8W1I4_HUMAN]	3.24205e+07	0
Peroxiredoxin-like 2A OS=Homo sapiens OX=9606 GN=PRXL2A PE=1 SV=3 - [PXL2A_HUMAN]	32246485	0
Hydroxysteroid dehydrogenase-like protein 2 OS=Homo sapiens OX=9606 GN=HSDL2 PE=1 SV=1 - [HSDL2_HUMAN]	3.20061e+07	3.39666e+06
ELKS/Rab6-interacting/CAST family member 1 OS=Homo sapiens OX=9606 GN=ERC1 PE=1 SV=1 - [G8JLD3_HUMAN]	3.13991e+07	0
28S ribosomal protein S29, mitochondrial OS=Homo sapiens OX=9606 GN=DAP3 PE=1 SV=1 - [RT29_HUMAN]	3.13204e+07	0
Sine oculis-binding protein homolog OS=Homo sapiens OX=9606 GN=SOBP PE=1 SV=2 - [SOBP_HUMAN]	31012444	0
DDB1- and CUL4-associated factor 7 OS=Homo sapiens OX=9606 GN=DCAF7 PE=1 SV=1 - [DCAF7_HUMAN]	30894430	0
Ribonucleoprotein PTB-binding 1 (Fragment) OS=Homo sapiens OX=9606 GN=RAVER1 PE=1 SV=1 - [K7EKR9_HUMAN]	3.08495e+07	0
Bystin OS=Homo sapiens OX=9606 GN=BYSL PE=1 SV=3 - [BYST_HUMAN]	3.08204e+07	0
Exosome complex exonuclease RRP44 OS=Homo sapiens OX=9606 GN=DIS3 PE=1 SV=1 - [F2Z2C0_HUMAN]	3.08151e+07	0
Alanine--tRNA ligase, mitochondrial OS=Homo sapiens OX=9606 GN=AARS2 PE=1 SV=1 - [SYAM_HUMAN]	3.07685e+07	0
Calponin-3 OS=Homo sapiens OX=9606 GN=CNN3 PE=1 SV=1 - [CNN3_HUMAN]	30729636	0
Acyl-CoA dehydrogenase family member 11 OS=Homo sapiens OX=9606 GN=ACAD11 PE=1 SV=3 - [ACD11_HUMAN]	30717239	0
Spartin OS=Homo sapiens OX=9606 GN=SPART PE=1 SV=1 - [SPART_HUMAN]	30272375	4.13503e+06
Cytoskeleton-associated protein 2 (Fragment) OS=Homo sapiens OX=9606 GN=CKAP2 PE=1 SV=1 - [C9J7Y4_HUMAN]	3.01625e+07	5.05984e+06
39S ribosomal protein L21, mitochondrial OS=Homo sapiens OX=9606 GN=MRPL21 PE=1 SV=1 - [F5H7V8_HUMAN]	29472689	0
GTPase-activating protein and VPS9 domain-containing protein 1 OS=Homo sapiens OX=9606 GN=GAPVD1 PE=1 SV=1 - [F8W9S7_HUMAN]	29122560	0
CCR4-NOT transcription complex subunit 1 OS=Homo sapiens OX=9606 GN=CNOT1 PE=1 SV=2 - [CNOT1_HUMAN]	2.79796e+07	3.04301e+06
RNA-binding protein 10 OS=Homo sapiens OX=9606 GN=RBM10 PE=1 SV=3 - [RBM10_HUMAN]	27709619	0
Very long-chain-specific acyl-CoA dehydrogenase, mitochondrial (Fragment) OS=Homo sapiens OX=9606 GN=ACADVL PE=1 SV=1 - [J3KSR4_HUMAN]	2.72637e+07	0
AP-1 complex subunit gamma-1 OS=Homo sapiens OX=9606 GN=AP1G1 PE=1 SV=5 - [AP1G1_HUMAN]	2.70874e+07	0
Kinesin light chain (Fragment) OS=Homo sapiens OX=9606 GN=KLC4 PE=1 SV=1 - [C9JZE5_HUMAN]	26389654	0
ER membrane protein complex subunit 1 OS=Homo sapiens OX=9606 GN=EMC1 PE=1 SV=1 - [EMC1_HUMAN]	2.63381e+07	0
Nuclear pore complex protein Nup98-Nup96 OS=Homo sapiens OX=9606 GN=NUP98 PE=1 SV=1 - [A0A3B3ITD8_HUMAN]	2.62024e+07	1.62845e+06
tRNA (guanine(26)-N(2))-dimethyltransferase (Fragment) OS=Homo sapiens OX=9606 GN=TRMT1 PE=1 SV=1 - [K7EQQ8_HUMAN]	25309932	0
Rab-like protein 3 OS=Homo sapiens OX=9606 GN=RABL3 PE=1 SV=1 - [C9JXM3_HUMAN]	2.52425e+07	0
CCAAT/enhancer-binding protein zeta (Fragment) OS=Homo sapiens OX=9606 GN=CEBPZ PE=1 SV=1 - [C9J9W7_HUMAN]	2.44855e+07	0
Catenin alpha-1 OS=Homo sapiens OX=9606 GN=CTNNA1 PE=1 SV=1 - [CTNA1_HUMAN]	2.39013e+07	0
5'-AMP-activated protein kinase catalytic subunit alpha-1 OS=Homo sapiens OX=9606 GN=PRKAA1 PE=1 SV=1 - [Q96E92_HUMAN]	2.33319e+07	0
Calpain inhibitor (Fragment) OS=Homo sapiens OX=9606 GN=CAST PE=1 SV=1 - [H0YA91_HUMAN]	2.30892e+07	0
Transcriptional repressor protein YY1 OS=Homo sapiens OX=9606 GN=YY1 PE=1 SV=2 - [TYY1_HUMAN]	2.29104e+07	0
Dynein assembly factor 5, axonemal (Fragment) OS=Homo sapiens OX=9606 GN=DNAAF5 PE=1 SV=8 - [H7C3B1_HUMAN]	22902102	0
Nck-associated protein 1 OS=Homo sapiens OX=9606 GN=NCKAP1 PE=1 SV=1 - [NCKP1_HUMAN]	22884052	1.41878e+06
Nucleolar complex protein 4 homolog (Fragment) OS=Homo sapiens OX=9606 GN=NOC4L PE=1 SV=1 - [F5H303_HUMAN]	22520426	0
Regulator of nonsense transcripts 3B OS=Homo sapiens OX=9606 GN=UPF3B PE=1 SV=1 - [REN3B_HUMAN]	21616652	0
Protein Wiz OS=Homo sapiens OX=9606 GN=WIZ PE=1 SV=1 - [M0QXA7_HUMAN]	2.09757e+07	0
DnaJ homolog subfamily B member 11 OS=Homo sapiens OX=9606 GN=DNAJB11 PE=1 SV=1 - [DJB11_HUMAN]	20961146	0
GTP-binding protein 1 (Fragment) OS=Homo sapiens OX=9606 GN=GTPBP1 PE=1 SV=1 - [F5H716_HUMAN]	20630966	0
Protein transport protein sec16 (Fragment) OS=Homo sapiens OX=9606 GN=SEC16A PE=1 SV=1 - [X6RGP5_HUMAN]	2.02292e+07	0
NADH-cytochrome b5 reductase 1 OS=Homo sapiens OX=9606 GN=CYB5R1 PE=1 SV=1 - [NB5R1_HUMAN]	1.97159e+07	0
28S ribosomal protein S23, mitochondrial OS=Homo sapiens OX=9606 GN=MRPS23 PE=1 SV=2 - [RT23_HUMAN]	19690117	0
Lysine-specific demethylase 3B OS=Homo sapiens OX=9606 GN=KDM3B PE=1 SV=2 - [KDM3B_HUMAN]	1.96081e+07	0
Transmembrane protein 161A (Fragment) OS=Homo sapiens OX=9606 GN=TMEM161A PE=1 SV=2 - [K7EKY7_HUMAN]	1.94933e+07	0
Monofunctional C1-tetrahydrofolate synthase, mitochondrial (Fragment) OS=Homo sapiens OX=9606 GN=MTHFD1L PE=1 SV=1 - [H0Y327_HUMAN]	1.89004e+07	0
Deoxynucleoside triphosphate triphosphohydrolase SAMHD1 OS=Homo sapiens OX=9606 GN=SAMHD1 PE=1 SV=1 - [A0A2R8YCS7_HUMAN]	1.79662e+07	0
Methyl-CpG-binding domain protein 3 (Fragment) OS=Homo sapiens OX=9606 GN=MBD3 PE=1 SV=1 - [A0A087WT34_HUMAN]	1.76332e+07	0
Nardilysin OS=Homo sapiens OX=9606 GN=NRDC PE=1 SV=2 - [F5H7V1_HUMAN]	1.71716e+07	0
DNA polymerase OS=Homo sapiens OX=9606 GN=POLA1 PE=1 SV=1 - [A0A087WU64_HUMAN]	17030051	0
A-kinase anchor protein 8 OS=Homo sapiens OX=9606 GN=AKAP8 PE=1 SV=1 - [AKAP8_HUMAN]	1.67323e+07	0
Peroxisomal membrane protein PMP34 OS=Homo sapiens OX=9606 GN=SLC25A17 PE=1 SV=1 - [B0QYW5_HUMAN]	1.64673e+07	0
Hornerin OS=Homo sapiens OX=9606 GN=HRNR PE=1 SV=2 - [HORN_HUMAN]	1.64143e+07	1.61885e+06
ADP-ribosylation factor GTPase-activating protein 3 (Fragment) OS=Homo sapiens OX=9606 GN=ARFGAP3 PE=1 SV=1 - [H0Y6A0_HUMAN]	1.62758e+07	0
Cytospin-A (Fragment) OS=Homo sapiens OX=9606 GN=SPECC1L PE=3 SV=8 - [C9J8U1_HUMAN]	1.54045e+07	0
WD repeat-containing protein 70 OS=Homo sapiens OX=9606 GN=WDR70 PE=1 SV=1 - [WDR70_HUMAN]	1.52116e+07	0
General transcription factor 3C polypeptide 1 OS=Homo sapiens OX=9606 GN=GTF3C1 PE=1 SV=4 - [TF3C1_HUMAN]	1.50883e+07	0
Ribosomal_L2_C domain-containing protein (Fragment) OS=Homo sapiens OX=9606 PE=4 SV=1 - [A0A669KAX9_HUMAN]	1.49829e+07	0
Ras-related protein Rab-34, isoform NARR (Fragment) OS=Homo sapiens OX=9606 GN=RAB34 PE=1 SV=8 - [V9GY61_HUMAN]	1.46345e+07	0
Coronin-7 OS=Homo sapiens OX=9606 GN=CORO7 PE=1 SV=1 - [E7EP81_HUMAN]	1.44017e+07	0
Leucine zipper protein 1 OS=Homo sapiens OX=9606 GN=LUZP1 PE=1 SV=2 - [LUZP1_HUMAN]	1.37067e+07	0
Protein sel-1 homolog 1 OS=Homo sapiens OX=9606 GN=SEL1L PE=1 SV=3 - [SE1L1_HUMAN]	1.34864e+07	0
Tigger transposable element-derived protein 6 OS=Homo sapiens OX=9606 GN=TIGD6 PE=2 SV=2 - [TIGD6_HUMAN]	1.30371e+07	0
Nuclear fragile X mental retardation-interacting protein 2 OS=Homo sapiens OX=9606 GN=NUFIP2 PE=1 SV=1 - [NUFP2_HUMAN]	1.29664e+07	0
RNA-binding protein 33 (Fragment) OS=Homo sapiens OX=9606 GN=RBM33 PE=1 SV=1 - [H0Y3K4_HUMAN]	1.24908e+07	0
Proline-rich basic protein 1 OS=Homo sapiens OX=9606 GN=PROB1 PE=2 SV=2 - [PROB1_HUMAN]	1.24544e+07	0
Chromosome alignment-maintaining phosphoprotein 1 OS=Homo sapiens OX=9606 GN=CHAMP1 PE=1 SV=2 - [CHAP1_HUMAN]	1.17778e+07	0
28S ribosomal protein S6, mitochondrial OS=Homo sapiens OX=9606 GN=MRPS6 PE=1 SV=3 - [RT06_HUMAN]	1.16251e+07	0
Zinc finger protein 112 OS=Homo sapiens OX=9606 GN=ZNF112 PE=1 SV=2 - [ZN112_HUMAN]	1.10782e+07	0
Aspartyl aminopeptidase (Fragment) OS=Homo sapiens OX=9606 GN=DNPEP PE=1 SV=1 - [C9JBE1_HUMAN]	1.05742e+07	0
Elongin-A OS=Homo sapiens OX=9606 GN=ELOA PE=1 SV=1 - [A0A024RAC6_HUMAN]	1.05153e+07	0
WW domain-containing adapter protein with coiled-coil (Fragment) OS=Homo sapiens OX=9606 GN=WAC PE=1 SV=1 - [E9PMZ7_HUMAN]	9307674	0
Microtubule-associated protein RP/EB family member 2 (Fragment) OS=Homo sapiens OX=9606 GN=MAPRE2 PE=1 SV=1 - [K7EL66_HUMAN]	9.1544e+06	0
U3 small nucleolar RNA-associated protein 14 homolog A (Fragment) OS=Homo sapiens OX=9606 GN=UTP14A PE=1 SV=1 - [X6RJY0_HUMAN]	8.92785e+06	0
Ribosomal protein S6 kinase beta-1 OS=Homo sapiens OX=9606 GN=RPS6KB1 PE=1 SV=1 - [K7ER06_HUMAN]	8.89739e+06	0
SRSF protein kinase 2 (Fragment) OS=Homo sapiens OX=9606 GN=SRPK2 PE=1 SV=1 - [H7C521_HUMAN]	8.58816e+06	0
Protein-serine/threonine kinase (Fragment) OS=Homo sapiens OX=9606 GN=PDK1 PE=1 SV=1 - [C9IYB4_HUMAN]	8.56974e+06	0
Kinesin-like protein KIF2C (Fragment) OS=Homo sapiens OX=9606 GN=KIF2C PE=1 SV=1 - [Q5JR89_HUMAN]	7.5181e+06	0
Mannosyl-oligosaccharide 1,2-alpha-mannosidase IA OS=Homo sapiens OX=9606 GN=MAN1A1 PE=1 SV=3 - [MA1A1_HUMAN]	7.26037e+06	0
Kinectin OS=Homo sapiens OX=9606 GN=KTN1 PE=1 SV=1 - [KTN1_HUMAN]	7.03372e+06	1.2839e+06
Polycomb protein SUZ12 OS=Homo sapiens OX=9606 GN=SUZ12 PE=1 SV=1 - [J3QQW9_HUMAN]	7008962	0
Protein Hook homolog 2 (Fragment) OS=Homo sapiens OX=9606 GN=HOOK2 PE=1 SV=1 - [K7EJA7_HUMAN]	6.32602e+06	0
Transcription factor MafB OS=Homo sapiens OX=9606 GN=MAFB PE=1 SV=2 - [MAFB_HUMAN]	6323024	0
IQ calmodulin-binding motif-containing protein 1 OS=Homo sapiens OX=9606 GN=IQCB1 PE=1 SV=1 - [IQCB1_HUMAN]	6.29107e+06	0
FH1/FH2 domain-containing protein 1 OS=Homo sapiens OX=9606 GN=FHOD1 PE=1 SV=3 - [FHOD1_HUMAN]	5.43899e+06	0
Phosphatidylinositol 4-phosphate 3-kinase C2 domain-containing subunit alpha OS=Homo sapiens OX=9606 GN=PIK3C2A PE=1 SV=1 - [A0A0C4DGF9_HUMAN]	5.3784e+06	0
FSD1-like protein OS=Homo sapiens OX=9606 GN=FSD1L PE=1 SV=1 - [C9JD05_HUMAN]	5.13295e+06	0
DnaJ homolog subfamily C member 3 OS=Homo sapiens OX=9606 GN=DNAJC3 PE=1 SV=1 - [X6R9L0_HUMAN]	4.97103e+06	0
Zinc finger MYM-type protein 4 (Fragment) OS=Homo sapiens OX=9606 GN=ZMYM4 PE=1 SV=1 - [H7C1I7_HUMAN]	4.76072e+06	0
Chromosome-associated kinesin KIF4A OS=Homo sapiens OX=9606 GN=KIF4A PE=1 SV=3 - [KIF4A_HUMAN]	4.58848e+06	0
Zinc finger protein Pegasus OS=Homo sapiens OX=9606 GN=IKZF5 PE=1 SV=1 - [IKZF5_HUMAN]	4.28796e+06	0
Integrin-linked protein kinase OS=Homo sapiens OX=9606 GN=ILK PE=1 SV=2 - [ILK_HUMAN]	4.28198e+06	0
5-aminolevulinate synthase, nonspecific, mitochondrial OS=Homo sapiens OX=9606 GN=ALAS1 PE=1 SV=2 - [HEM1_HUMAN]	4.07537e+06	0
Brefeldin A-inhibited guanine nucleotide-exchange protein 1 (Fragment) OS=Homo sapiens OX=9606 GN=ARFGEF1 PE=1 SV=1 - [E5RJN9_HUMAN]	3.81195e+06	0
Probable C-mannosyltransferase DPY19L1 OS=Homo sapiens OX=9606 GN=DPY19L1 PE=2 SV=1 - [D19L1_HUMAN]	3.79596e+06	0
Serine/threonine-protein kinase ATR (Fragment) OS=Homo sapiens OX=9606 GN=ATR PE=1 SV=1 - [A0A590UJ01_HUMAN]	3.59742e+06	0
Peptidyl-prolyl cis-trans isomerase G OS=Homo sapiens OX=9606 GN=PPIG PE=1 SV=1 - [E9PG73_HUMAN]	3.51691e+06	0
Cell division cycle protein 20 homolog OS=Homo sapiens OX=9606 GN=CDC20 PE=1 SV=2 - [CDC20_HUMAN]	3.45193e+06	0
AF4/FMR2 family member 4 OS=Homo sapiens OX=9606 GN=AFF4 PE=1 SV=1 - [AFF4_HUMAN]	3.18406e+06	0
Ribonucleases P/MRP protein subunit POP1 OS=Homo sapiens OX=9606 GN=POP1 PE=1 SV=2 - [POP1_HUMAN]	3.14628e+06	0
Histone deacetylase 6 (Fragment) OS=Homo sapiens OX=9606 GN=HDAC6 PE=1 SV=1 - [H7C0Z9_HUMAN]	2.8854e+06	0
Double-stranded RNA-binding protein Staufen homolog 2 OS=Homo sapiens OX=9606 GN=STAU2 PE=1 SV=1 - [E7EVI1_HUMAN]	2.71013e+06	0
Filaggrin OS=Homo sapiens OX=9606 GN=FLG PE=1 SV=3 - [FILA_HUMAN]	2.57588e+06	0
Putative HTLV-1-related endogenous sequence OS=Homo sapiens OX=9606 GN=HRES1 PE=5 SV=1 - [HRES1_HUMAN]	1.77854e+06	0
Immunoglobulin-like domain-containing receptor 2 OS=Homo sapiens OX=9606 GN=ILDR2 PE=1 SV=1 - [E9PLS0_HUMAN]	1.10859e+06	0

## Sheet: RAW Data
Accession	Description	ΣCoverage	Σ# Proteins	Σ# Unique Peptides	Σ# Peptides	Σ# PSMs	A5: Area	B5: Area	C5: Area	D5: Area	Score A2	Coverage A2	# Peptides A2	# PSM A2	Score B2	Coverage B2	# Peptides B2	# PSM B2	Score C2	Coverage C2	# Peptides C2	# PSM C2	Score D2	Coverage D2	# Peptides D2	# PSM D2	# AAs	MW [kDa]	calc. pI
E9PK54	Heat shock cognate 71 kDa protein (Fragment) OS=Homo sapiens OX=9606 GN=HSPA8 PE=1 SV=8 - [E9PK54_HUMAN]	87.98	5	1	14	52	5975679801	4.77639e+08	1.62291e+08	8.50547e+08	53.4984	69.95	11	15	39.5357	58.47	9	12	26.715	49.18	7	9	54.6974	61.75	10	16	183	19.9431	7.32764
	Sequence	# PSMs	# Proteins	# Protein Groups	Protein Group Accessions	Modifications	MH+ [Da]	A5: Area	B5: Area	C5: Area	D5: Area	q-Value	PEP	A2	XCorr A2	B2	XCorr B2	C2	XCorr C2	D2	XCorr D2	# Missed Cleavages
	NQVAMNPTNTVFDAK	5	9	2	P11142;E9PK54		1649.79	2.04955e+09	1.307e+08	4.95092e+07	1.7855e+08	0	5.294e-07	High	5.04573	High	5.4332	High	4.39855	High	5.22696	0
	GPAVGIDLGTTYSCVGVFQHGK	2	10	2	P11142;E9PK54	C14(Carbamidomethyl)	2263.11	475851668	0	0	0	0	8.586e-07	High	4.60023							0
	MKEIAEAYLGK	3	9	2	P11142;E9PK54		1252.66	291716248	0	0	1.43545e+07	0	0.0005232	High	4.05966					High	3.33584	1
	HWPFMVVNDAGRPK	4	10	2	P11142;E9PK54		1653.83	1.54883e+09	0	0	4.92157e+07	0	9.467e-05	High	3.89806					High	4.0403	0
	DAGTIAGLNVLR	2	8	2	P11142;E9PK54		1199.67	1587931812	9.63855e+07	0	0	0	8.791e-06	High	3.73576	High	3.38112					0
	FDDAVVQSDMK	3	10	2	P11142;E9PK54		1254.57	3.95717e+08	4.08749e+07	0	5.3304e+07	0	4.927e-05	High	3.69102	High	3.899			High	3.97521	0
	VEIIANDQGNR	5	18	5	P11021;P0DMV9;P11142;E9PK54;P17066		1228.63	4442044536	623836786	1.82714e+08	1.02949e+09	0	1.396e-05	High	3.38603	High	3.79372	High	3.61148	High	3.40997	0
	TTPSYVAFTDTER	7	17	4	P0DMV9;P11142;P17066;E9PK54		1487.7	1.14354e+10	678380299	2.5465e+08	1.1608e+09	0	0.007663	High	3.10288	High	3.56079	High	3.22557	High	3.50981	0
	TVTNAVVTVPAYFNDSQR	7	7	2	P11142;E9PK54		1981.99	1228169388	9.49388e+07	3.10229e+07	107940535	0	2.186e-09	High	3.0678	High	3.04909	High	3.43705	High	2.84645	0
	RFDDAVVQSDMK	6	10	2	P11142;E9PK54		1410.67	870568816	4.33077e+07	1.49413e+07	7.29761e+07	0	0.0006792	High	2.96224	High	3.84939	High	3.91069	High	4.06322	1
	IINEPTAAAIAY	3	1	1	E9PK54		1246.67	0	4.06828e+07	1.82054e+07	6.68758e+07	0	0.0006622			High	3.26264	High	2.7798	High	2.43369	0
	SFYPEEVSSMVLTK	1	10	2	P11142;E9PK54		1616.79	0	1.19481e+07	0	0	0	0.007857			High	1.74898					0
	NQVAMNPTNTVFDAK	1	9	2	P11142;E9PK54	M5(Oxidation)	1665.79	0	0	0	1.06048e+07	0	1.754e-06							High	4.78338	0
	EIAEAYLGK	2	9	2	P11142;E9PK54		993.526	1211141347	0	1.27166e+07	0	0.001	0.01333	High	2.30081			High	2.39293			0
	LIGDAAK	1	16	4	P11021;P0DMV9;P11142;E9PK54		687.402	0	0	0	3.61343e+08	0.007	0.0931							High	1.82464	0
H0YKX5	Tropomyosin alpha-1 chain (Fragment) OS=Homo sapiens OX=9606 GN=TPM1 PE=1 SV=1 - [H0YKX5_HUMAN]	85.92	2	0	24	98	6.47205e+09	2.90636e+09	5.75843e+08	1.03967e+09	44.5267	42.96	10	15	97.0386	74.65	18	31	88.5265	75.35	19	26	82.6717	85.21	19	26	142	16.3553	4.7417
	Sequence	# PSMs	# Proteins	# Protein Groups	Protein Group Accessions	Modifications	MH+ [Da]	A5: Area	B5: Area	C5: Area	D5: Area	q-Value	PEP	A2	XCorr A2	B2	XCorr B2	C2	XCorr C2	D2	XCorr D2	# Missed Cleavages
	KATDAEADVASLNR	2	8	2	P09493;H0YKX5		1460.73	27707596	0	2.54228e+06	0	0	6.099e-11	High	4.4671			High	5.02394			1
	RIQLVEEELDR	8	30	9	P09493;P67936;H7BYY1;A0A087WWU8;H0YK48;H0YKX5;H0YKJ4;A0A2R2Y2Q3;A0A2R8Y5V9		1399.75	1250306612	366889320	7.0201e+07	1.65784e+08	0	2.559e-06	High	3.96419	High	3.57266	High	4.12367	High	4.59197	1
	ATDAEADVASLNR	4	8	2	P09493;H0YKX5		1332.64	0	4.20322e+07	1.54813e+07	2.41507e+07	0	0.0001067	High	3.79464	High	4.66188	High	4.56987	High	4.07523	0
	IQLVEEELDR	7	30	9	P09493;P67936;H7BYY1;A0A087WWU8;H0YK48;H0YKX5;H0YKJ4;A0A2R2Y2Q3;A0A2R8Y5V9		1243.65	8213041044	3110349806	6.91953e+08	1.25322e+09	0	9.001e-07	High	3.63511	High	3.23348	High	3.67636	High	3.30878	0
	MEIQEIQLK	8	18	7	A0A2R2Y2Q3;A0A087WWU8;P09493;H7BYY1;H0YK48;H0YKX5;H0YKJ4		1131.61	8567492989	4.07065e+09	6.86017e+08	1.20656e+09	0	0.0008855	High	3.38418	High	3.40455	High	3.59414	High	3.63161	0
	KYEEVAR	4	30	9	P09493;P67936;H7BYY1;H0YK48;H0YKX5;A0A2R2Y2Q3;A0A2R8Y5V9;A0A087WWU8;H0YKJ4		894.468	2.63563e+09	1.53809e+09	349558925	6.5924e+08	0	0.007081	High	2.73396	High	2.70873	High	2.76411	High	2.66697	1
	AELSEGQVR	4	5	2	H7BYY1;H0YKX5		988.506	265483488	1.73183e+08	5.27026e+07	7.14042e+07	0	0.0005402	High	2.62574	High	2.54924	High	2.70185	High	2.58365	0
	IQLVEEELDRAQER	4	30	9	P09493;P67936;H7BYY1;A0A087WWU8;H0YK48;H0YKX5;H0YKJ4;A0A2R2Y2Q3;A0A2R8Y5V9		1727.89	130038174	7.45639e+07	2.79653e+07	45390089	0	0.001597	High	2.58393	High	4.00481	High	4.6109	High	4.1026	1
	MEIQEIQLK	7	18	7	A0A2R2Y2Q3;A0A087WWU8;P09493;H7BYY1;H0YK48;H0YKX5;H0YKJ4	M1(Oxidation)	1147.6	244445200	7.09443e+07	1.51115e+07	8.24803e+07	0	0.002699	High	2.49121	High	3.43709	High	3.22296	High	3.59868	0
	DEEKMEIQEIQLK	5	18	7	P09493;H7BYY1;H0YK48;H0YKX5;H0YKJ4;A0A2R2Y2Q3;A0A087WWU8		1632.81	0	2.17358e+07	4.72204e+06	4.36516e+06	0	3.768e-11			High	4.95504	High	5.24983	High	5.02528	1
	LEEAEKAADESER	6	30	9	P09493;P67936;H7BYY1;A0A087WWU8;H0YK48;H0YKX5;H0YKJ4;A0A2R2Y2Q3;A0A2R8Y5V9		1476.68	0	1.35905e+07	3.79702e+06	5.24651e+06	0	5.918e-09			High	4.68003	High	4.89954	High	4.79853	1
	AQKDEEKMEIQEIQLK	3	13	5	P09493;H7BYY1;H0YK48;H0YKX5;H0YKJ4		1960	0	2.12167e+07	7292314	1.11454e+07	0	0.0004072			High	4.23199	High	4.41798	High	3.88573	2
	LATALQKLEEAEKAADESER	5	30	9	P09493;P67936;H7BYY1;A0A087WWU8;H0YK48;H0YKX5;H0YKJ4;A0A2R2Y2Q3;A0A2R8Y5V9		2202.12	0	133088928	3.34318e+07	5.97101e+07	0	7.47e-06			High	4.20303	High	3.89792	High	3.70362	2
	HIAEDADRK	4	12	5	P09493;H7BYY1;H0YK48;H0YKX5;H0YKJ4		1054.53	0	7.03084e+06	2.74841e+06	4.63003e+06	0	0.0004768			High	3.90502	High	2.7447	High	2.93366	1
	KLVIIESDLER	7	12	5	P09493;H7BYY1;H0YK48;H0YKX5;H0YKJ4		1314.76	0	63695861	1.503e+07	3.15139e+07	0	0.0001022			High	3.78168	High	3.31563	High	3.24701	1
	RIQLVEEELDRAQER	2	30	9	P09493;P67936;H7BYY1;A0A087WWU8;H0YK48;H0YKX5;H0YKJ4;A0A2R2Y2Q3;A0A2R8Y5V9		1883.99	0	7.90064e+07	2.11052e+07	0	0	6.21e-05			High	3.45295	High	4.78071			2
	HIAEDADR	3	12	5	P09493;H7BYY1;H0YK48;H0YKX5;H0YKJ4		926.432	0	9.12035e+07	2.98286e+07	4.65492e+07	0	0.00133			High	3.09093	High	2.75664	High	2.85371	0
	LVIIESDLER	2	12	5	P09493;H7BYY1;H0YK48;H0YKX5;H0YKJ4		1186.67	0	6.72155e+07	0	2.84094e+07	0	0.00186			High	2.74091			High	2.58724	0
	LATALQKLEEAEK	3	30	9	P09493;P67936;H7BYY1;A0A087WWU8;H0YK48;H0YKX5;H0YKJ4;A0A2R2Y2Q3;A0A2R8Y5V9		1443.81	0	2.31749e+07	2.06978e+06	0	0	3.458e-05			High	2.40375	High	4.13789			1
	HIAEDADRKYEEVAR	1	12	5	P09493;H7BYY1;H0YK48;H0YKX5;H0YKJ4		1801.88	0	0	3.58858e+06	0	0	5.907e-06					High	2.33106			2
	ALMAAEDK	1	5	2	H7BYY1;H0YKX5		848.418	0	0	0	2.05598e+07	0	0.002692							High	2.6077	0
	IMDQTLK	4	5	2	H7BYY1;H0YKX5		848.454	8.31654e+07	7.45325e+07	0	2.96458e+07	0.002	0.02475	High	2.30304	High	2.42401			High	2.16654	0
	QLEEQLR	2	5	2	H7BYY1;H0YKX5		915.489	0	0	29874109	7.1991e+07	0.005	0.06876					High	2.1616	High	2.40154	0
	LATALQK	1	30	9	P09493;P67936;H7BYY1;A0A087WWU8;H0YK48;H0YKX5;H0YKJ4;A0A2R2Y2Q3;A0A2R8Y5V9		744.461	0	0	0	5.74472e+08	0.007	0.09754							High	2.30038	0
	YEEVAR	1	30	9	P09493;P67936;H7BYY1;H0YK48;H0YKX5;A0A2R2Y2Q3;A0A2R8Y5V9;A0A087WWU8;H0YKJ4		766.372	144994843	0	0	0	0.009	0.1221	High	2.01293							0
P00338	L-lactate dehydrogenase A chain OS=Homo sapiens OX=9606 GN=LDHA PE=1 SV=2 - [LDHA_HUMAN]	82.83	19	22	24	71	2.22623e+09	4.59759e+07	1.63479e+07	1.0325e+08	90.1051	65.36	20	32	31.2121	34.64	10	10	34.8444	41.27	11	13	41.9962	46.39	13	16	332	36.6654	8.26514
	Sequence	# PSMs	# Proteins	# Protein Groups	Protein Group Accessions	Modifications	MH+ [Da]	A5: Area	B5: Area	C5: Area	D5: Area	q-Value	PEP	A2	XCorr A2	B2	XCorr B2	C2	XCorr C2	D2	XCorr D2	# Missed Cleavages
	LGVHPLSCHGWVLGEHGDSSVPVWSGMNVAGVSLK	3	1	1	P00338	C8(Carbamidomethyl)	3668.79	5.55027e+08	0	0	0	0	1.713e-06	High	4.87647							0
	DLADELALVDVIEDK	8	7	1	P00338		1657.85	1.01436e+09	3.09064e+06	2.8821e+06	3.45688e+07	0	7.058e-12	High	4.42093	High	4.84982	High	5.21338	High	4.57467	0
	SADTLWGIQK	4	1	1	P00338		1118.58	1442623901	3.25959e+07	1.6114e+07	87141661	0	0.002664	High	3.84266	High	3.06024	High	3.71342	High	4.06513	0
	GEMMDLQHGSLFLR	4	6	1	P00338		1633.78	1.13028e+09	5.67584e+07	0	1.02527e+08	0	1.207e-05	High	3.806	High	2.13778			High	2.68453	0
	DQLIYNLLKEEQTPQNK	1	11	1	P00338		2074.08	9.90558e+07	0	0	0	0	9.509e-05	High	3.55675							1
	VIGSGCNLDSAR	3	12	2	P00338;P07195	C6(Carbamidomethyl)	1248.6	1813013264	31833014	0	79069088	0	0.0001768	High	3.52808	High	3.72365			High	4.00949	0
	TLHPDLGTDKDKEQWK	8	1	1	P00338		1910.95	704673022	1.57734e+07	5.11173e+06	4.08335e+07	0	1.689e-05	High	3.51057	High	2.57193	High	1.65174	High	2.8957	2
	LLIVSNPVDILTYVAWK	1	3	1	P00338		1944.11	140332761	0	0	0	0	5.014e-08	High	3.32707							0
	DYNVTANSK	4	4	1	P00338		1011.47	281269265	1.98832e+07	8.89225e+06	5.02108e+07	0	0.001608	High	3.32503	High	2.79136	High	2.92962	High	2.79451	0
	VTLTSEEEAR	4	1	1	P00338		1134.56	1144702177	4.73237e+07	1.69957e+07	103630325	0	0.0001163	High	3.16814	High	3.04658	High	3.07186	High	2.59637	0
	LVIITAGAR	5	4	1	P00338		913.583	549860051	1.84006e+07	1.04094e+07	62119426	0	3.558e-05	High	2.90992	High	3.07148	High	3.48788	High	3.14893	0
	DDVFLSVPCILGQNGISDLVK	4	1	1	P00338	C9(Carbamidomethyl)	2289.19	3.11795e+08	0	0	2.42059e+06	0	0.0008616	High	2.81392					High	3.09369	0
	QVVESAYEVIK	5	1	1	P00338		1264.68	2186315595	3.38456e+07	1.59339e+07	103592393	0	0.001869	High	2.8076	High	3.37688	High	3.11425	High	3.36251	0
	LKGEMMDLQHGSLFLR	2	6	1	P00338		1874.96	286032937	0	0	0	0	4.517e-06	High	2.51199							1
	KSADTLWGIQK	1	1	1	P00338		1246.68	119384475	0	0	0	0	0.0007713	High	2.37722							1
	DQLIYNLLK	4	11	1	P00338		1119.64	1.09739e+09	2.49353e+07	1.13234e+07	58873176	0	0.005087	High	2.20558	High	2.58235	High	2.19788	High	2.67942	0
	GYTSWAIGLSVADLAESIMK	1	1	1	P00338		2112.06	0	0	4.25737e+06	0	0	5.323e-16					High	4.31407			0
	ITVVGVGAVGMACAISILMK	2	10	1	P00338	C13(Carbamidomethyl)	1990.09	0	0	5.55185e+06	0	0	3.01e-09					High	3.66919			0
	GLYGIKDDVFLSVPCILGQNGISDLVK	1	1	1	P00338	C15(Carbamidomethyl)	2920.54	310628387	0	0	0	0.001	0.02106	High	2.15651							1
	FIIPNVVK	2	3	1	P00338		929.582	0	0	10429225	6.31075e+07	0.001	0.02176					High	1.32563	High	1.59629	0
	RVHPVSTMIK	1	1	1	P00338		1167.67	0	0	0	1.33856e+07	0.003	0.04372							High	3.0998	1
	LNLVQR	1	10	2	P00338;P07195		742.456	2679374661	0	0	0	0.005	0.07642	High	2.13271							0
	TLHPDLGTDKDK	1	1	1	P00338		1339.68	40346074	0	0	0	0.006	0.0899	High	2.98426							1
	ISGFPK	1	4	1	P00338		648.371	470894242	0	0	0	0.007	0.09895	High	1.44506							0
P60709	Actin, cytoplasmic 1 OS=Homo sapiens OX=9606 GN=ACTB PE=1 SV=1 - [ACTB_HUMAN]	81.33	24	4	29	707	90388215618	2.63948e+10	8.75283e+09	1.57387e+10	1067.47	73.33	24	269	538.86	73.87	25	157	478.005	78.93	24	137	552.57	72	23	144	375	41.7097	5.47803
	Sequence	# PSMs	# Proteins	# Protein Groups	Protein Group Accessions	Modifications	MH+ [Da]	A5: Area	B5: Area	C5: Area	D5: Area	q-Value	PEP	A2	XCorr A2	B2	XCorr B2	C2	XCorr C2	D2	XCorr D2	# Missed Cleavages
	LCYVALDFEQEMATAASSSSLEK	58	8	2	P60709;A0A2R8YEA7	C2(Carbamidomethyl)	2550.16	1.28092e+09	1.90903e+07	9.34711e+07	3.02395e+08	0	2.763e-10	High	7.34734	High	7.18479	High	7.21897	High	6.36307	0
	KDLYANTVLSGGTTMYPGIADR	20	5	1	P60709		2343.16	1.63675e+10	3.28035e+09	1234928413	2.02253e+09	0	8.861e-09	High	6.88644	High	5.93393	High	4.48559	High	6.22758	1
	KDLYANTVLSGGTTMYPGIADR	8	5	1	P60709	M15(Oxidation)	2359.15	414653844	2.28073e+08	9.7639e+07	1.43823e+08	0	6.735e-09	High	6.35429	High	5.08155	High	5.53564	High	4.41188	1
	DLYANTVLSGGTTMYPGIADR	114	5	1	P60709		2215.06	8655293036	1.96632e+09	508766213	3.06292e+09	0	6.704e-07	High	6.24052	High	5.87173	High	6.68922	High	6.98892	0
	YPIEHGIVTNWDDMEK	14	15	3	P60709;I3L3R2;K7EM38		1946.89	3.02755e+09	6.93774e+08	221135984	5.63902e+08	0	3.007e-08	High	6.17218	High	6.66701	High	6.07989	High	6.51289	0
	DLYANTVLSGGTTMYPGIADR	11	5	1	P60709	M14(Oxidation)	2231.06	592386847	2.47965e+08	1.56898e+08	2.43184e+08	0	6.828e-16	High	5.5576	High	6.67146	High	6.69575	High	6.45697	0
	TTGIVMDSGDGVTHTVPIYEGYALPHAILR	14	8	2	P60709;A0A2R8YEA7	M6(Oxidation)	3199.59	1.50952e+09	3.24356e+08	1.36425e+08	2.42583e+08	0	5.546e-06	High	5.36296	High	3.50339	High	4.66813	High	4.32241	0
	CPEALFQPSFLGMESCGIHETTFNSIMK	45	5	1	P60709	C1(Carbamidomethyl); C16(Carbamidomethyl)	3231.44	27123949886	3.59168e+07	3.62206e+07	1.01192e+09	0	2.168e-06	High	5.29683	High	5.4412	High	4.6547	High	4.4813	0
	DIKEKLCYVALDFEQEMATAASSSSLEK	2	8	2	P60709;A0A2R8YEA7	C7(Carbamidomethyl)	3163.5	98965776	0	0	0	0	3.036e-07	High	5.18256							2
	SYELPDGQVITIGNER	45	14	4	P68032;Q562R1;P60709;A0A2R8YEA7		1790.89	34163018240	1.94906e+10	6640041837	13179005073	0	2.019e-14	High	4.93006	High	4.6913	High	5.10494	High	4.46589	0
	IWHHTFYNELR	27	23	4	P60709;P68032;I3L3R2;K7EM38		1515.75	3.43237e+10	9.31261e+09	2360959507	5447968789	0	5.655e-07	High	4.86277	High	4.00251	High	4.47927	High	4.36015	0
	TTGIVMDSGDGVTHTVPIYEGYALPHAILR	27	8	2	P60709;A0A2R8YEA7		3183.6	44648266020	3088981677	3.29231e+08	3597807035	0	4.582e-08	High	4.74401	High	3.36025	High	3.79124	High	4.14415	0
	VAPEEHPVLLTEAPLNPK	31	13	3	P60709;I3L3R2;K7EM38		1954.06	110786039488	4.23891e+10	1.36774e+10	2.2476e+10	0	1.902e-06	High	4.41633	High	3.72055	High	4.43601	High	4.56587	0
	CPEALFQPSFLGMESCGIHETTFNSIMK	14	5	1	P60709	C1(Carbamidomethyl); M13(Oxidation); C16(Carbamidomethyl)	3247.45	1321212549	2.31707e+07	1.27035e+07	1.80957e+08	0	9.267e-07	High	4.41337	High	4.27052	High	3.9904	High	3.86644	0
	HQGVMVGMGQK	31	24	5	P68032;Q562R1;P60709;I3L3R2;K7EM38		1171.57	50140713644	9.02043e+09	2.79577e+09	5.59154e+09	0	1.789e-06	High	4.33893	High	4.50608	High	4.13066	High	4.32668	0
	DSYVGDEAQSK	11	24	4	P68032;P60709;I3L3R2;K7EM38		1198.52	5.88772e+09	9.31866e+09	3.45275e+09	5.56978e+09	0	9.012e-05	High	3.87915	High	3.83048	High	3.92776	High	3.63959	0
	HQGVMVGMGQK	55	24	5	P68032;Q562R1;P60709;I3L3R2;K7EM38	M5(Oxidation)	1187.56	5027892627	3.90184e+08	1.7926e+08	2.53708e+08	0	9.603e-06	High	3.7948	High	4.31686	High	3.92053	High	4.26487	0
	HQGVMVGMGQK	31	24	5	P68032;Q562R1;P60709;I3L3R2;K7EM38	M5(Oxidation); M8(Oxidation)	1203.56	1.73876e+10	2294217954	7.78665e+08	1550619747	0	0.0001507	High	3.72571	High	3.73892	High	3.70312	High	3.81581	0
	QEYDESGPSIVHR	17	9	1	P60709		1516.7	50670887945	1.00147e+10	3.79469e+09	6533267390	0	7.687e-07	High	3.63053	High	3.61335	High	4.01839	High	3.96432	0
	DSYVGDEAQSKR	11	24	4	P68032;P60709;I3L3R2;K7EM38		1354.62	1313068597	4.12675e+08	1.11869e+08	1.24262e+08	0	0.000269	High	3.46396	High	3.45485	High	3.32131	High	3.70204	1
	GYSFTTTAER	18	8	2	P60709;A0A2R8YEA7		1132.53	76931719256	1.70413e+10	5.79199e+09	10752385229	0	0.001799	High	3.38279	High	3.33965	High	3.1689	High	3.36246	0
	AGFAGDDAPR	15	30	4	P68032;P60709;I3L3R2;K7EM38		976.448	82415926850	1.63032e+10	5.6743e+09	9618595424	0	0.0001321	High	3.30204	High	3.54423	High	3.41567	High	3.54869	0
	DLTDYLMK	7	13	4	P68032;Q562R1;P60709;A0A2R8YEA7		998.486	1.07667e+10	7.46276e+09	2.5372e+09	5.62516e+09	0	0.00284	High	3.18367	High	2.79158	High	2.28367	High	2.30477	0
	AVFPSIVGRPR	7	28	4	P68032;P60709;I3L3R2;K7EM38		1198.7	11580009088	2869695562	3.9192e+08	7.50077e+08	0	0.00139	High	3.06364	High	3.05638	High	3.06324	High	1.86871	0
	EITALAPSTMK	17	10	2	P68032;P60709		1161.62	77962680516	1.73048e+10	5.94106e+09	11561014477	0	0.0003276	High	2.81056	High	2.98268	High	2.82337	High	3.05986	0
	EITALAPSTMK	13	10	2	P68032;P60709	M10(Oxidation)	1177.61	2947671984	5.54047e+08	291139640	3.5827e+08	0	0.0007284	High	2.71985	High	3.12126	High	3.0521	High	3.05653	0
	DLTDYLMK	8	13	4	P68032;Q562R1;P60709;A0A2R8YEA7	M7(Oxidation)	1014.48	1298679433	3.90649e+08	2.40165e+08	2.27174e+08	0	0.005135	High	2.5057	High	2.34278	High	2.90597	High	2.25429	0
	AVFPSIVGRPRHQGVMVGMGQKDSYVGDEAQSK	1	23	4	P68032;P60709;I3L3R2;K7EM38		3530.76	134418966	0	0	0	0	0.0006492	High	2.3509							2
	HQGVMVGMGQKDSYVGDEAQSK	2	23	4	P68032;P60709;I3L3R2;K7EM38		2351.07	0	2.15381e+07	0	8.99302e+06	0	2.945e-07			High	6.2133			High	2.80907	1
	MQKEITALAPSTMK	3	10	2	P68032;P60709		1548.81	0	2.12397e+07	7.42836e+06	0	0	8.572e-05			High	4.67823	High	3.42303			1
	HQGVMVGMGQKDSYVGDEAQSKR	5	23	4	P68032;P60709;I3L3R2;K7EM38		2507.17	0	3.10026e+07	7.1114e+06	1.34876e+07	0	0.0002159			High	4.13763	High	2.46212	High	4.05467	2
	YPIEHGIVTNWDDMEK	4	15	3	P60709;I3L3R2;K7EM38	M14(Oxidation)	1962.89	0	0	2.1601e+07	2.60024e+07	0	8.582e-05					High	4.81463	High	4.84297	0
	KYSVWIGGSILASLSTFQQMWISK	1	7	3	P68032;Q562R1;P60709		2730.42	0	0	5.56113e+06	0	0	0.0007802					High	4.1469			1
	LCYVALDFEQEMATAASSSSLEK	1	8	2	P60709;A0A2R8YEA7	C2(Carbamidomethyl); M12(Oxidation)	2566.17	0	0	0	2.60175e+07	0	1.143e-07							High	6.58418	0
	IIAPPERK	8	10	3	P68032;Q562R1;P60709		923.567	3398068642	2.85529e+08	1.35347e+08	1.65515e+08	0.001	0.01444	High	2.0824	High	2.1243	High	2.11197	High	2.58837	1
	EKLCYVALDFEQEMATAASSSSLEK	1	8	2	P60709;A0A2R8YEA7	C4(Carbamidomethyl)	2807.31	72572784	0	0	0	0.002	0.03179	High	2.06938							1
	LDLAGR	5	23	6	P68032;Q562R1;P60709;A0A2R8YEA7;P61160;R4GMT0		644.372	32869801270	5.52841e+09	8.28478e+06	9.43285e+06	0.003	0.03933	High	1.63119	High	2.1528	High	1.97423	High	2.34917	0
	CDVDIRK	4	6	2	Q562R1;P60709	C1(Carbamidomethyl)	905.451	9.88037e+08	92494200	3.56352e+07	71233508	0.004	0.05965	High	2.68584	High	2.62575	High	2.44754	High	2.79677	1
	GYSFTTTAEREIVR	1	8	2	P60709;A0A2R8YEA7		1629.82	0	5.06408e+06	0	0	0.008	0.09864			High	1.89813					1
P35579	Myosin-9 OS=Homo sapiens OX=9606 GN=MYH9 PE=1 SV=4 - [MYH9_HUMAN]	79.9	12	215	249	2618	4.38984e+10	8.75729e+09	3.35883e+09	4.53776e+09	3049.85	64.13	152	810	2341.58	77.55	233	653	2334.02	73.47	195	620	1913.65	71.48	188	535	1960	226.392	5.60498
	Sequence	# PSMs	# Proteins	# Protein Groups	Protein Group Accessions	Modifications	MH+ [Da]	A5: Area	B5: Area	C5: Area	D5: Area	q-Value	PEP	A2	XCorr A2	B2	XCorr B2	C2	XCorr C2	D2	XCorr D2	# Missed Cleavages
	TQLEELEDELQATEDAK	36	3	2	P35580;P35579		1961.91	13636580591	4.17865e+09	1.50071e+09	3809289754	0	2.762e-08	High	7.39108	High	7.13784	High	7.20912	High	6.9934	0
	IAQLEEELEEEQGNTELINDR	92	1	1	P35579		2472.17	1.92195e+09	6.08295e+08	1.41491e+09	2.74952e+09	0	4.286e-07	High	7.1999	High	7.71881	High	7.28992	High	7.51606	0
	MQQNIQELEEQLEEEESAR	9	1	1	P35579		2333.05	6884046194	1.41975e+09	501814348	1.07985e+09	0	7.926e-10	High	7.09785	High	7.00567	High	6.79713	High	6.94818	0
	TELEDTLDSTAAQQELR	12	1	1	P35579		1919.91	2228038490	9.02258e+08	4.26839e+08	6.95919e+08	0	2.107e-08	High	6.85613	High	7.16434	High	6.57095	High	6.57886	0
	MQQNIQELEEQLEEEESAR	8	1	1	P35579	M1(Oxidation)	2349.04	1.8816e+08	1.25556e+08	8.45796e+07	7.94683e+07	0	4.191e-15	High	6.7759	High	6.86314	High	7.07935	High	6.39579	0
	LQQLFNHTMFILEQEEYQR	16	4	2	P35580;P35579		2467.2	2984008860	3.23292e+07	11706619	2.35697e+08	0	1.106e-07	High	6.72077	High	4.1901	High	4.8166	High	5.64346	0
	LQLQEQLQAETELCAEAEELR	68	1	1	P35579	C14(Carbamidomethyl)	2501.22	286154786	0	9.26703e+07	2.55076e+07	0	3.992e-16	High	6.70572			High	6.96981	High	6.64964	0
	SMEAEMIQLQEELAAAER	34	1	1	P35579		2048.96	8408856250	1.89974e+08	6.42792e+07	1.44557e+09	0	5.975e-09	High	6.67035	High	6.77615	High	6.38035	High	5.61687	0
	DFSALESQLQDTQELLQEENR	17	1	1	P35579		2493.17	9790267439	3.19762e+08	1.96571e+08	1.86537e+09	0	2.131e-10	High	6.55754	High	6.73805	High	6.28719	High	6.97059	0
	LQVELDNVTGLLSQSDSK	52	1	1	P35579		1946	7.01725e+09	9.22287e+08	5.65978e+08	1.33226e+09	0	4.92e-16	High	6.48136	High	6.24289	High	6.50484	High	5.91923	0
	KLEGDSTDLSDQIAELQAQIAELK	10	1	1	P35579		2615.33	9.42357e+09	6.4909e+07	1.93547e+07	1.00975e+09	0	7.462e-08	High	6.46726	High	4.70439	High	3.14208	High	4.32711	1
	SMMQDREDQSILCTGESGAGK	6	2	1	P35579	M2(Oxidation); M3(Oxidation); C13(Carbamidomethyl)	2331.98	1.24421e+08	4.69551e+07	1.98582e+07	2.70381e+07	0	8.402e-10	High	6.42645	High	6.14626	High	3.92818	High	4.31727	1
	IIGLDQVAGMSETALPGAFK	12	1	1	P35579		2018.06	7044715102	7.84893e+08	443040635	2.25194e+09	0	1.34e-11	High	6.42332	High	5.42293	High	5.4082	High	6.21842	0
	KMQQNIQELEEQLEEEESAR	12	1	1	P35579		2461.14	1.79152e+09	2.24351e+08	4.64687e+07	2.87037e+08	0	2.48e-06	High	6.39045	High	6.24407	High	6.33604	High	6.58801	1
	HSQAVEELAEQLEQTK	10	1	1	P35579		1839.9	12793719508	3285564200	1.3409e+09	1.74499e+09	0	1.585e-14	High	6.3504	High	5.93948	High	7.15909	High	6.42275	0
	SGFEPASLKEEVGEEAIVELVENGK	48	3	1	P35579		2660.31	1001585296	0	1.65396e+07	1.29923e+08	0	1.974e-05	High	6.31351			High	3.68722	High	4.96669	1
	LEEEQIILEDQNCK	17	1	1	P35579	C13(Carbamidomethyl)	1760.83	2510076124	8.75194e+08	4.31686e+08	5.07701e+08	0	1.746e-11	High	6.11023	High	6.2677	High	6.32562	High	5.63148	0
	VEDMAELTCLNEASVLHNLK	18	5	2	P35580;P35579	C9(Carbamidomethyl)	2286.1	12390848388	3.69406e+09	7.95041e+07	3008932771	0	1.402e-07	High	6.03758	High	5.12868	High	4.74648	High	5.97411	0
	IRELESQISELQEDLESER	8	1	1	P35579		2303.13	6.3594e+09	3.88314e+08	55738501	5.14503e+08	0	4.956e-07	High	6.03712	High	6.22185	High	4.91273	High	6.48706	1
	INFDVNGYIVGANIETYLLEK	21	1	1	P35579		2385.23	401182400	0	1.80194e+07	0	0	3.455e-07	High	5.969			High	5.70046			0
	RHEMPPHIYAITDTAYR	50	2	1	P35579		2071.02	1067459223	1.27573e+08	2.64917e+07	64552161	0	2.334e-09	High	5.96215	High	5.01402	High	4.87914	High	4.79399	1
	HSQAVEELAEQLEQTKR	17	1	1	P35579		1996	39167963744	4.3301e+09	1.53883e+09	2939142065	0	7.77e-07	High	5.91894	High	6.95674	High	4.44507	High	6.02196	1
	KMEDSVGCLETAEEVKR	14	1	1	P35579	C8(Carbamidomethyl)	1980.93	3530251208	4.18185e+08	1.87959e+08	330168401	0	1.029e-08	High	5.88975	High	5.06723	High	4.81103	High	5.80881	2
	LQQELDDLLVDLDHQR	23	1	1	P35579		1949.99	4.42799e+10	2.77597e+09	5.99112e+08	3.99507e+09	0	6.39e-08	High	5.88217	High	6.33333	High	6.17169	High	5.87284	0
	SGFEPASLKEEVGEEAIVELVENGKK	63	3	1	P35579		2788.42	5.15373e+09	9.38621e+07	1.6479e+07	2.86393e+08	0	1.209e-08	High	5.85837	High	5.78086	High	3.5268	High	5.81481	2
	SMMQDREDQSILCTGESGAGK	13	2	1	P35579	C13(Carbamidomethyl)	2299.98	1.59726e+09	2.97619e+08	1.16259e+08	1.92092e+08	0	4.563e-05	High	5.85347	High	6.51361	High	6.42592	High	5.82232	1
	KLEEEQIILEDQNCK	12	1	1	P35579	C14(Carbamidomethyl)	1888.93	9474402558	3.23021e+09	1.57518e+09	2450457584	0	5.074e-06	High	5.81798	High	7.0852	High	5.04912	High	6.82329	1
	DLGEELEALKTELEDTLDSTAAQQELR	7	1	1	P35579		3017.46	5353523567	0	0	0	0	0.0001409	High	5.81657	High	2.87155	High	2.88175			1
	ELEDATETADAMNR	17	1	1	P35579	M12(Oxidation)	1581.67	6.61527e+08	167372212	1.1396e+08	182933322	0	1.056e-06	High	5.80373	High	5.49542	High	5.3305	High	5.73786	0
	LEGDSTDLSDQIAELQAQIAELK	10	1	1	P35579		2487.25	3919255312	1.11371e+07	7.29941e+06	2.19121e+08	0	3.817e-15	High	5.80108	High	4.93386	High	6.2143	High	6.17788	0
	MEDSVGCLETAEEVK	14	1	1	P35579	C7(Carbamidomethyl)	1696.74	2024005314	7.26823e+08	2.99814e+08	5.03251e+08	0	5.164e-15	High	5.71052	High	5.76159	High	6.00287	High	5.7594	0
	KANLQIDQINTDLNLER	17	1	1	P35579		1998.06	2877367060	785480939	2.53045e+08	5.91096e+08	0	3.992e-16	High	5.70884	High	5.36867	High	6.71553	High	6.11893	1
	MEDSVGCLETAEEVKR	10	1	1	P35579	C7(Carbamidomethyl)	1852.84	4.65675e+09	1.08835e+09	4.17106e+08	8.19308e+08	0	1.878e-08	High	5.70088	High	5.68482	High	5.6254	High	5.4347	1
	LTEMETLQSQLMAEK	29	1	1	P35579		1751.85	11242009882	4415890406	2024670666	3.23429e+09	0	1.313e-06	High	5.69741	High	5.96455	High	5.97384	High	6.27945	0
	KMEDSVGCLETAEEVK	8	1	1	P35579	C8(Carbamidomethyl)	1824.83	1217105863	4.14241e+08	5.42987e+07	2.65453e+08	0	2.045e-08	High	5.66022	High	5.36022	High	5.37794	High	5.6106	1
	ELESQISELQEDLESER	10	1	1	P35579		2033.95	6646467042	1487358710	4.92861e+08	1.28699e+09	0	3.992e-16	High	5.63693	High	6.67869	High	7.06073	High	5.53901	0
	ANLQIDQINTDLNLER	28	1	1	P35579		1869.96	4921384030	1420363137	4.41548e+08	2198434871	0	5.096e-13	High	5.63233	High	5.27184	High	5.67276	High	5.46734	0
	VEDMAELTCLNEASVLHNLK	10	5	2	P35580;P35579	M4(Oxidation); C9(Carbamidomethyl)	2302.1	5.93315e+08	1.75163e+08	1.06168e+08	1.72202e+08	0	1.035e-06	High	5.5184	High	3.87455	High	3.53084	High	4.51448	0
	NKHEAMITDLEER	15	1	1	P35579		1585.76	6982436621	3.32802e+09	1241516415	2.12659e+09	0	4.379e-07	High	5.4309	High	4.98679	High	4.49374	High	5.58386	1
	KMEDSVGCLETAEEVKR	8	1	1	P35579	M2(Oxidation); C8(Carbamidomethyl)	1996.93	216485610	2.57035e+07	1.61236e+07	2.00458e+07	0	3.519e-08	High	5.41679	High	4.73908	High	5.33928	High	4.14376	2
	FLSNGHVTIPGQQDKDMFQETMEAMR	13	1	1	P35579		3010.38	2972261774	2.82499e+08	3.36641e+07	3.31789e+08	0	2.386e-05	High	5.37848	High	5.2962	High	5.37474	High	6.37968	1
	QAQQERDELADEIANSSGK	23	1	1	P35579		2088.98	1.13474e+10	5.17312e+09	2.23562e+09	3.14602e+09	0	7.165e-07	High	5.37796	High	5.94586	High	5.07711	High	5.60571	1
	NTDQASMPDNTAAQK	7	3	1	P35579	M7(Oxidation)	1607.69	287989428	110718311	4.73588e+07	2.93506e+07	0	7.357e-12	High	5.36806	High	5.73325	High	6.32118	High	5.38863	0
	LTEMETLQSQLMAEK	17	1	1	P35579	M4(Oxidation)	1767.84	518019548	2.12841e+08	1.12002e+08	123325751	0	3.807e-06	High	5.3663	High	6.06738	High	5.49545	High	5.51087	0
	KQELEEICHDLEAR	13	1	1	P35579	C8(Carbamidomethyl)	1769.85	6522914969	1.90624e+08	5.12891e+08	1.32159e+09	0	6.242e-14	High	5.36175	High	5.42413	High	5.83517	High	5.6367	1
	TFHIFYYLLSGAGEHLK	7	1	1	P35579		1996.03	1112564356	22103273	4.00655e+06	7.89756e+07	0	4.263e-08	High	5.34261	High	4.5142	High	4.1118	High	4.39857	0
	NFINNPLAQADWAAK	12	3	1	P35579		1672.84	20858511210	5.12761e+09	2.23123e+09	3.68902e+09	0	1.921e-05	High	5.30099	High	5.14022	High	5.43161	High	5.49668	0
	IAEFTTNLTEEEEK	40	1	1	P35579		1653.78	10043280140	10230753939	3.60597e+09	4999453502	0	1.925e-12	High	5.23304	High	5.22272	High	5.48758	High	5.13856	0
	NKHEAMITDLEER	31	1	1	P35579	M6(Oxidation)	1601.76	403079304	1.16598e+08	4.70933e+07	8.31277e+07	0	3.536e-08	High	5.22861	High	5.19756	High	5.23763	High	5.27502	1
	ELEDATETADAMNR	27	1	1	P35579		1565.68	1.03136e+10	5909458063	2.09053e+09	3.59393e+09	0	1.872e-07	High	5.21363	High	5.23718	High	5.34221	High	5.2039	0
	IAEFTTNLTEEEEKSK	7	1	1	P35579		1868.91	2010245996	4.77536e+08	3.34409e+07	2.31027e+08	0	1.084e-09	High	5.16923	High	4.76556	High	5.45591	High	5.26431	1
	KMQQNIQELEEQLEEEESAR	5	1	1	P35579	M2(Oxidation)	2477.14	110552532	4.79717e+07	35625757	29925791	0	1.123e-12	High	5.16814	High	5.18885	High	6.1609	High	3.54668	1
	ALEQQVEEMKTQLEELEDELQATEDAK	2	1	1	P35579		3147.48	907441151	0	0	0	0	1.262e-07	High	5.16592							1
	IAQLEEQLDNETK	19	1	1	P35579		1530.76	28852213012	9.46111e+09	3.57613e+09	4.557e+09	0	4.524e-06	High	5.16458	High	5.52646	High	5.48857	High	5.41848	0
	NMDPLNDNIATLLHQSSDK	9	1	1	P35579		2126.01	15131594224	4.92662e+09	1921445750	3186355181	0	2.549e-07	High	5.15639	High	6.19166	High	5.13435	High	5.42408	0
	RKLEGDSTDLSDQIAELQAQIAELK	6	1	1	P35579		2771.44	191014884	1.48256e+07	1.96184e+06	1.20331e+08	0	1.446e-09	High	5.11319	High	4.26599	High	4.43557	High	5.58094	2
	KVEAQLQELQVK	8	1	1	P35579		1412.81	7060486341	1.1128e+09	5.80822e+08	8.92265e+08	0	7.472e-07	High	5.0037	High	4.44881	High	5.13211	High	4.03555	1
	VSHLLGINVTDFTR	12	1	1	P35579		1571.85	26599282820	3.41776e+09	1.64657e+09	2.74081e+09	0	3.384e-06	High	4.98212	High	2.98921	High	4.33367	High	4.55129	0
	DKADFCIIHYAGK	13	2	2	P35580;P35579	C6(Carbamidomethyl)	1537.74	4278324276	7.89021e+08	3.29272e+08	4.75638e+08	0	0.0001692	High	4.94328	High	5.28513	High	5.244	High	5.18928	1
	HEMPPHIYAITDTAYR	60	2	1	P35579		1914.92	9.05951e+09	1.9542e+09	2.43634e+08	6.8791e+08	0	9.777e-07	High	4.89267	High	5.38487	High	5.13443	High	4.93435	0
	EQLEEEEEAKHNLEK	13	1	1	P35579		1854.87	9.58652e+09	3.51389e+09	1.50011e+09	2.31227e+09	0	4.693e-06	High	4.82212	High	5.62086	High	4.99569	High	5.17734	1
	RQLEEAEEEAQR	8	1	1	P35579		1487.71	1.91129e+09	5.89924e+08	2.81664e+08	3.3682e+08	0	1.066e-06	High	4.81301	High	5.1887	High	4.94505	High	5.19383	1
	TEMEDLMSSKDDVGK	9	1	1	P35579		1684.74	1610668635	3.81339e+08	1.43552e+08	1.87144e+08	0	4.13e-05	High	4.7843	High	5.18615	High	4.91101	High	4.81977	1
	LTEMETLQSQLMAEK	2	1	1	P35579	M4(Oxidation); M12(Oxidation)	1783.84	158942043	0	0	0	0	3.479e-06	High	4.77742			High	4.47727			0
	EDQSILCTGESGAGK	15	9	4	P35580;Q7Z406;P35579;M0QY43	C7(Carbamidomethyl)	1551.69	13929234315	4728793738	2078404133	2.73855e+09	0	1.281e-07	High	4.7665	High	4.91775	High	5.26788	High	4.92808	0
	NLPIYSEEIVEMYK	12	2	1	P35579		1727.85	9720323424	2.76046e+09	1.08163e+09	2.54518e+09	0	1.653e-07	High	4.69872	High	4.13195	High	4.09996	High	3.96997	0
	NTDQASMPDNTAAQK	8	3	1	P35579		1591.7	4707577574	3.3885e+09	2.03223e+09	2.65283e+09	0	1.375e-06	High	4.67357	High	5.28993	High	5.2563	High	5.48841	0
	DELADEIANSSGK	11	1	1	P35579		1348.62	6425893640	3.0653e+09	1.04794e+09	1.62706e+09	0	0.0007088	High	4.5524	High	4.53479	High	4.42776	High	4.98227	0
	MEDSVGCLETAEEVKR	9	1	1	P35579	M1(Oxidation); C7(Carbamidomethyl)	1868.83	295854553	49214187	2.08496e+07	2.99687e+07	0	2.698e-06	High	4.54439	High	3.08521	High	3.8605	High	4.24119	1
	KKVEAQLQELQVK	12	1	1	P35579		1540.9	5700893211	1998741937	948342026	1.27143e+09	0	1.438e-08	High	4.53265	High	5.61692	High	5.79994	High	4.68404	2
	VISGVLQLGNIVFK	13	1	1	P35579		1486.9	1017100298	1175971860	3.3283e+08	1.75003e+09	0	1.857e-14	High	4.49288	High	4.28947	High	4.54305	High	4.53017	0
	TEMEDLMSSKDDVGK	8	1	1	P35579	M7(Oxidation)	1700.73	82875989	1.61187e+07	1.58503e+07	0	0	1.156e-06	High	4.47631	High	4.58359	High	5.02965			1
	QLLQANPILEAFGNAK	12	6	3	Q7Z406;P35579;M0QY43		1726.95	25101339098	5.22894e+09	1.77369e+09	4.03759e+09	0	1.896e-08	High	4.41241	High	4.59559	High	3.85008	High	5.45892	0
	DLEAHIDSANK	13	1	1	P35579		1212.58	12048939846	4.24117e+09	1.8898e+09	3.04995e+09	0	0.0001883	High	4.39365	High	4.26306	High	4.13577	High	4.31201	0
	VEAQLQELQVK	5	1	1	P35579		1284.71	9855016718	3120906930	1.29925e+09	1.88648e+09	0	0.0007043	High	4.35325	High	4.62135	High	4.39219	High	4.58762	0
	LKDVLLQVDDER	9	1	1	P35579		1442.78	1.37264e+09	366742986	1.94498e+08	3.51884e+08	0	0.0003475	High	4.3157	High	3.73471	High	4.97736	High	4.97085	1
	VIQYLAYVASSHK	18	2	1	P35579		1478.8	8585653112	2188844522	9.12692e+08	1.10934e+09	0	6.953e-08	High	4.30014	High	4.63594	High	4.95422	High	3.89871	0
	EEVGEEAIVELVENGK	7	3	1	P35579		1743.86	325299669	7.73304e+07	2.55476e+07	1.12114e+08	0	7.227e-08	High	4.26617	High	6.12279	High	5.39032	High	6.23914	0
	TEMEDLMSSKDDVGK	6	1	1	P35579	M3(Oxidation); M7(Oxidation)	1716.73	3.49132e+08	2.75897e+07	3.13273e+07	7.95423e+06	0	0.0001176	High	4.26141	High	4.7354	High	4.72111	High	4.22639	1
	HEAMITDLEER	10	1	1	P35579		1343.63	5.86813e+09	1.27843e+09	4.95804e+08	1.00409e+09	0	1.116e-09	High	4.22608	High	4.23988	High	4.25536	High	4.13544	0
	IAQLEEQLDNETKER	6	1	1	P35579		1815.9	56918390	62259683	8.19523e+07	9.60782e+07	0	3.626e-10	High	4.20523	High	5.0822	High	5.33438	High	5.06778	1
	RNAEQYKDQADK	8	1	1	P35579		1465.7	1.97405e+08	5.77224e+07	1.34318e+07	36168620	0	1.79e-05	High	4.169	High	4.26055	High	4.26797	High	3.41995	2
	DMFQETMEAMR	9	1	1	P35579	M2(Oxidation)	1404.56	128911987	8.27248e+07	5.45832e+07	29124814	0	3.055e-07	High	4.14737	High	3.98873	High	4.21438	High	3.42466	0
	FLSNGHVTIPGQQDK	9	1	1	P35579		1640.84	3442970896	1049680696	4.23799e+08	5.72547e+08	0	3.217e-06	High	4.13575	High	5.27867	High	4.77897	High	5.7022	0
	ALEQQVEEMK	9	1	1	P35579	M9(Oxidation)	1220.58	2275735004	2.72981e+08	9.07174e+07	2.20051e+08	0	0.002246	High	4.12563	High	4.06791	High	4.02912	High	4.08999	0
	AGVLAHLEEER	18	2	2	P35580;P35579		1223.64	21931460422	3834381461	1.71771e+09	2.78927e+09	0	0.0001671	High	4.09826	High	3.85877	High	4.00212	High	4.01924	0
	NAEQYKDQADK	8	1	1	P35579		1309.6	1955894615	1.27571e+09	4.48876e+08	5.88832e+08	0	0.003664	High	4.06407	High	4.54364	High	4.49215	High	4.1987	1
	FLSNGHVTIPGQQDKDMFQETMEAMR	15	1	1	P35579	M17(Oxidation)	3026.37	276684643	3.02667e+07	1.08992e+07	3.67632e+07	0	2.806e-05	High	4.05337	High	4.62464	High	3.06022	High	2.75042	1
	DMFQETMEAMR	7	1	1	P35579		1388.56	4871481928	2.07797e+09	6.02833e+08	990978897	0	0.000442	High	4.04215	High	4.26244	High	4.2544	High	4.36782	0
	HEAMITDLEER	11	1	1	P35579	M4(Oxidation)	1359.62	399962262	3.90188e+07	1.83662e+07	4.14219e+07	0	1.892e-05	High	3.96201	High	4.09042	High	4.42499	High	4.27734	0
	ADFCIIHYAGK	9	2	2	P35580;P35579	C4(Carbamidomethyl)	1294.64	11734083622	1.56161e+09	7.96981e+08	1.401e+09	0	0.0004785	High	3.95412	High	4.0177	High	4.30863	High	3.92771	0
	NMDPLNDNIATLLHQSSDK	9	1	1	P35579	M2(Oxidation)	2142	2.17576e+08	5426469	0	0	0	1.21e-07	High	3.93096	High	2.31092	High	2.90972	High	1.9102	0
	KVIQYLAYVASSHK	13	2	1	P35579		1606.89	4678365198	7.20391e+08	2.71568e+08	3.60727e+08	0	2.227e-06	High	3.92658	High	4.68012	High	3.32673	High	4.48836	1
	VMQEQGTHPK	8	1	1	P35579		1154.56	10789519648	2.41407e+09	1240604304	5.98604e+08	0	0.0001676	High	3.89724	High	3.473	High	2.55103	High	1.84611	0
	RALEQQVEEMK	6	1	1	P35579		1360.69	6.99181e+08	9.79505e+07	1.96036e+07	81201531	0	0.0004416	High	3.88261	High	3.68363	High	3.63028	High	3.85096	1
	CQHLQAEK	8	1	1	P35579	C1(Carbamidomethyl)	1013.48	4.06072e+09	8.14114e+08	4.56373e+08	6.86866e+08	0	0.007562	High	3.84334	High	3.87493	High	3.40039	High	3.74006	0
	QRYEILTPNSIPK	9	1	1	P35579		1558.86	1644832540	2.79674e+08	1.58269e+08	2.36844e+08	0	0.0001165	High	3.83481	High	4.43553	High	3.64819	High	3.76944	1
	NLPIYSEEIVEMYK	7	2	1	P35579	M12(Oxidation)	1743.85	1.24738e+08	114444202	8.74188e+07	1.11706e+08	0	1.046e-05	High	3.83158	High	4.46346	High	4.36835	High	4.59577	0
	ALEQQVEEMK	4	1	1	P35579		1204.59	21355655106	6.58e+09	2.49189e+09	3.94171e+09	0	0.002348	High	3.8039	High	4.08835	High	4.00663	High	3.9097	0
	ALEEAMEQK	4	1	1	P35579		1048.5	12440512710	5274307447	2194792470	3126699541	0	0.0019	High	3.78266	High	3.25936	High	3.74343	High	3.25447	0
	IMGIPEEEQMGLLR	10	1	1	P35579		1615.82	1.49808e+10	5.24948e+09	1.80217e+09	4.05683e+09	0	1.637e-07	High	3.78163	High	4.88861	High	4.50411	High	5.12442	0
	TDLLLEPYNK	8	1	1	P35579		1205.64	18185372220	6.51397e+09	2.89438e+09	3993841846	0	9.402e-05	High	3.77976	High	3.7706	High	3.51869	High	3.48972	0
	THEAQIQEMR	11	1	1	P35579		1242.59	17619662054	3735302384	1.38061e+09	2251526476	0	2.255e-07	High	3.77568	High	3.65037	High	3.83977	High	3.67244	0
	QIATLHAQVADMKK	8	1	1	P35579		1553.85	3.39339e+08	4.55141e+07	1.88657e+07	7.53151e+06	0	5.079e-06	High	3.75979	High	3.86617	High	3.45187	High	3.22081	1
	RGDLPFVVPR	12	1	1	P35579		1155.66	25324672229	4.19755e+09	1.82554e+09	2.72707e+09	0	0.0002856	High	3.75935	High	3.58551	High	3.75788	High	3.86257	1
	DVLLQVDDERR	6	1	1	P35579		1357.71	4651876976	1.22703e+09	7.31664e+08	4.63854e+08	0	0.001634	High	3.72257	High	1.45087	High	3.09472	High	1.02176	1
	RDLGEELEALKTELEDTLDSTAAQQELR	1	1	1	P35579		3173.57	1.08872e+08	0	0	0	0	0.0001427	High	3.71474							2
	SMEAEMIQLQEELAAAER	14	1	1	P35579	M2(Oxidation)	2064.95	115580278	2.06974e+07	1.5924e+07	3.90013e+07	0	9.448e-09	High	3.68738	High	7.13648	High	6.55854	High	7.40072	0
	KEEELQAALAR	13	4	2	Q7Z406;P35579		1257.68	1.46478e+10	3794650823	1.3635e+09	2.75022e+09	0	0.0002637	High	3.67672	High	4.22695	High	3.85778	High	3.83747	1
	THEAQIQEMR	14	1	1	P35579	M9(Oxidation)	1258.58	1113041535	1.73266e+08	6.78636e+07	1.35e+08	0	0.0002175	High	3.66601	High	3.73999	High	3.55973	High	3.91987	0
	HEMPPHIYAITDTAYR	21	2	1	P35579	M3(Oxidation)	1930.91	366889106	1.17773e+08	7.21332e+07	9.76126e+07	0	2.665e-06	High	3.63456	High	4.7463	High	3.3717	High	4.14271	0
	EMEAELEDERK	9	1	1	P35579		1378.61	565793844	8.48132e+08	3.16963e+08	5.25156e+08	0	0.001114	High	3.60945	High	4.25572	High	4.1655	High	3.51261	1
	AGVLAHLEEERDLK	6	2	2	P35580;P35579		1579.84	218817802	2.51739e+07	1.60284e+07	0	0	0.0003991	High	3.59577	High	3.19509	High	2.24375			1
	RQAQQERDELADEIANSSGK	8	1	1	P35579		2245.08	1478985777	2.2754e+08	65008548	1.63464e+08	0	4.1e-05	High	3.5699	High	3.31988	High	3.4183	High	4.38479	2
	VMQEQGTHPK	18	1	1	P35579	M2(Oxidation)	1170.56	1.82091e+08	1.56352e+08	6.09193e+07	8.58372e+07	0	6.745e-06	High	3.5415	High	3.80515	High	3.61165	High	3.97077	0
	QIATLHAQVADMK	19	1	1	P35579		1425.75	9723415536	2.83956e+09	9.32639e+08	1.49134e+09	0	3.987e-05	High	3.53943	High	3.43548	High	4.00267	High	4.06292	0
	ASREEILAQAK	8	1	1	P35579		1215.67	2297403290	447610972	7.82804e+07	1.21319e+08	0	0.000151	High	3.51557	High	3.53958	High	3.6857	High	3.4096	1
	LKDVLLQVDDERR	15	1	1	P35579		1598.88	9.48392e+09	1685570003	6.06986e+08	9.46431e+08	0	7.315e-06	High	3.44019	High	3.50963	High	3.77798	High	3.60878	2
	KFDQLLAEEK	9	6	3	P35580;Q7Z406;P35579		1220.65	25615244084	5.03664e+09	2219063483	3.56972e+09	0	0.0008523	High	3.42688	High	3.44565	High	3.60787	High	3.45561	1
	KRHEMPPHIYAITDTAYR	37	2	1	P35579		2199.11	81654278	177474780	2.82045e+07	7.23645e+07	0	7.389e-14	High	3.40887	High	4.65744	High	5.22259	High	3.82817	2
	VRTELADK	7	1	1	P35579		931.52	1000713230	2.1736e+08	1.16032e+08	49868629	0	0.001553	High	3.37228	High	3.77098	High	3.18914	High	3.34917	1
	EQADFAIEALAK	44	3	3	P35579;Q7Z406;M0QY43		1305.67	4855497702	4372393850	2.18022e+09	3.49066e+09	0	5.033e-05	High	3.34809	High	3.4506	High	3.5988	High	3.73404	0
	FDQLLAEEK	5	6	3	P35580;Q7Z406;P35579		1092.56	3966615439	1.81251e+09	712956537	1372900859	0	0.002085	High	3.33152	High	3.39291	High	3.35287	High	3.52755	0
	QTLENERGELANEVK	8	1	1	P35579		1729.87	6.18476e+09	2.50191e+09	7.29806e+08	1.19852e+09	0	0.001321	High	3.29924	High	4.47394	High	3.28478	High	4.66097	1
	ALELDSNLYR	8	1	1	P35579		1193.62	21598563712	5957348479	2.88515e+09	3.55522e+09	0	4.711e-06	High	3.27969	High	3.03289	High	3.73444	High	3.45622	0
	CNGVLEGIR	4	15	4	P35580;Q7Z406;P35579;M0QY43	C1(Carbamidomethyl)	1017.52	4187387310	7.218e+08	4.10977e+08	6.53792e+08	0	0.0004785	High	3.27369	High	3.25755	High	3.49895	High	3.23378	0
	LEVNLQAMK	7	1	1	P35579		1045.57	19913542322	3.39616e+09	1.77909e+09	2.18909e+09	0	0.003102	High	3.27369	High	3.38937	High	3.19967	High	2.52055	0
	YEILTPNSIPK	8	1	1	P35579		1274.7	9164007860	1.67554e+09	8.06441e+08	8.84536e+08	0	0.0004534	High	3.26321	High	3.68609	High	3.38773	High	3.50709	0
	TEMEDLMSSK	14	1	1	P35579	M3(Oxidation)	1186.5	295314703	1.52459e+08	9.24386e+07	1.25404e+08	0	2.888e-05	High	3.25209	High	3.50781	High	3.53218	High	3.31733	0
	DVLLQVDDER	6	1	1	P35579		1201.61	1232524698	9.52778e+08	5.51449e+08	0	0	0.0009068	High	3.16704	High	3.05675	High	2.78065			0
	VISGVLQLGNIVFKK	6	1	1	P35579		1614.99	2094230510	6.55541e+07	2.93243e+07	3.14711e+07	0	0.0008827	High	3.1667	High	3.52211	High	1.31623	High	1.43799	1
	TEMEDLMSSK	6	1	1	P35579		1170.5	16549542582	4.92781e+09	1.95961e+09	2.76633e+09	0	1.531e-05	High	3.16537	High	2.88094	High	3.51221	High	3.21976	0
	IIGLDQVAGMSETALPGAFK	8	1	1	P35579	M10(Oxidation)	2034.05	470276976	1.09127e+08	7.94583e+07	9.76383e+07	0	4.17e-07	High	3.10488	High	5.9223	High	5.13892	High	4.49798	0
	DMFQETMEAMR	3	1	1	P35579	M7(Oxidation); M10(Oxidation)	1420.55	292395471	25483906	0	0	0	0.000104	High	3.10188	High	3.67158	High	3.22775			0
	EMEAELEDER	4	1	1	P35579		1250.52	209039448	7.94079e+08	2.91695e+08	371475071	0	0.0005567	High	3.08262	High	3.07106	High	3.35374	High	3.24401	0
	ALEEAMEQK	7	1	1	P35579	M6(Oxidation)	1064.49	866473702	207323865	1.03956e+08	1.85344e+08	0	0.0006595	High	3.03282	High	3.42363	High	3.66438	High	3.40939	0
	DLGEELEALK	4	2	1	P35579		1116.58	706139498	1.07733e+09	5.19301e+08	806139050	0	6.241e-05	High	2.99808	High	3.62002	High	3.70485	High	3.55124	0
	QIATLHAQVADMK	12	1	1	P35579	M12(Oxidation)	1441.74	760341048	1.11694e+08	5.25016e+07	7.03098e+07	0	3.398e-05	High	2.98684	High	3.86153	High	3.47609	High	4.38863	0
	VNKDDIQK	8	3	1	P35579		959.515	1.19811e+10	1.76501e+09	746471385	6.14215e+08	0	0.007392	High	2.9868	High	3.20611	High	3.16569	High	2.6322	1
	FLSNGHVTIPGQQDKDMFQETMEAMR	1	1	1	P35579	M22(Oxidation); M25(Oxidation)	3042.38	1.66912e+08	0	0	0	0	0.0003348	High	2.90467							1
	IMGIPEEEQMGLLR	10	1	1	P35579	M2(Oxidation)	1631.81	1259545112	4.22127e+08	1.47931e+08	2.96883e+08	0	1.306e-10	High	2.90254	High	3.357	High	5.61264	High	3.38249	0
	TEMEDLMSSK	7	1	1	P35579	M3(Oxidation); M7(Oxidation)	1202.49	766945966	6.81555e+08	2.94764e+08	500069839	0	0.0002091	High	2.85475	High	2.99598	High	3.28427	High	3.12611	0
	LDPHLVLDQLR	13	2	2	P35580;P35579		1318.75	4.82473e+10	5097316304	1.81705e+09	3412221312	0	3.342e-07	High	2.84586	High	3.07711	High	3.13227	High	2.96441	0
	LKQVEDEK	7	1	1	P35579		988.53	710004069	1.83681e+08	5.19326e+07	121690750	0	0.002651	High	2.84426	High	3.03463	High	3.3576	High	2.90234	1
	ERNTDQASMPDNTAAQK	4	3	1	P35579		1876.84	72293670	6.55533e+07	3.68691e+07	5.37805e+07	0	2.801e-05	High	2.80978	High	3.60991	High	3.28238	High	3.70731	1
	ASITALEAK	6	1	1	P35579		903.514	12694690482	3.2719e+09	1.4273e+09	2.13356e+09	0	0.001436	High	2.79122	High	3.04373	High	3.08997	High	3.22179	0
	VAAYDKLEK	8	1	1	P35579		1036.57	10818718286	1.97042e+09	5.56499e+08	1.32151e+09	0	0.0004785	High	2.73855	High	2.84256	High	2.79167	High	2.8319	1
	LEVNLQAMK	7	1	1	P35579	M8(Oxidation)	1061.57	862976156	9.07287e+07	6.02271e+07	1.12108e+08	0	0.0005438	High	2.73532	High	3.51043	High	3.37152	High	3.29337	0
	LQEMEGTVK	9	1	1	P35579	M4(Oxidation)	1050.51	6.68015e+08	3.08633e+08	1.92825e+08	263619536	0	0.004615	High	2.72682	High	2.55263	High	2.56078	High	2.83615	0
	QVEDEKNSFR	6	1	1	P35579		1251.6	334200328	1.09241e+08	4.51045e+07	5.51206e+07	0	0.001106	High	2.69467	High	2.65136	High	2.42071	High	2.47886	1
	GDLPFVVPR	4	1	1	P35579		999.562	2.89477e+09	701282908	225508495	2.576e+08	0	0.004763	High	2.68526	High	2.87655	High	2.62906	High	2.48803	0
	FVSELWK	9	1	1	P35579		908.487	7200862915	3.41881e+09	1.30778e+09	2.02226e+09	0	0.002705	High	2.65405	High	2.44139	High	2.57853	High	2.27537	0
	VKLQEMEGTVK	6	1	1	P35579		1261.68	73820876	6.92522e+07	1.56469e+07	1.96006e+07	0	6.747e-07	High	2.64098	High	4.40029	High	4.45613	High	3.62152	1
	CIIPNHEK	9	3	2	P35580;P35579	C1(Carbamidomethyl)	1010.51	4347378743	7.38297e+08	3.25447e+08	5.63848e+08	0	0.00407	High	2.63588	High	2.72318	High	2.63374	High	2.53116	0
	KLVWVPSDK	7	3	1	P35579		1071.62	12210443455	2.59939e+09	1.16377e+09	1.99999e+09	0	0.00124	High	2.63056	High	2.63368	High	2.96408	High	2.90539	1
	LQEMEGTVK	6	1	1	P35579		1034.52	6990327816	6.5442e+09	2.05145e+09	2.9093e+09	0	0.001387	High	2.606	High	2.46452	High	2.55746	High	2.58954	0
	VKPLLQVSR	9	1	1	P35579		1039.66	15468707816	2.58545e+09	9.95214e+08	1.36878e+09	0	0.0002526	High	2.589	High	3.24435	High	3.17752	High	3.57938	0
	LRLEVNLQAMK	9	1	1	P35579		1314.76	1717504492	1.65545e+07	8338776	3.98235e+07	0	3.803e-05	High	2.57453	High	4.81869	High	3.47393	High	4.71414	1
	RQQQLTAMK	6	2	1	P35579		1103.6	5.15059e+09	1.21912e+09	4.86698e+08	5.3581e+07	0	0.0001841	High	2.56896	High	3.64858	High	3.10901	High	3.83737	1
	SGFEPASLK	4	3	1	P35579		935.484	2288341440	919175224	3.12554e+08	5.53428e+08	0	0.0001364	High	2.56592	High	2.77949	High	2.88899	High	2.45335	0
	REQEVNILK	4	1	1	P35579		1128.64	8.7095e+08	2.28248e+07	1.31992e+08	0	0	0.002201	High	2.48814	High	4.59276	High	4.26817			1
	QLEEAEEEAQR	6	1	1	P35579		1331.61	1005350315	2.69734e+09	1.17934e+09	1.44174e+09	0	5.128e-06	High	2.48044	High	4.70525	High	3.70965	High	3.95136	0
	NMDPLNDNIATLLHQSSDKFVSELWK	2	1	1	P35579		3015.48	1988603463	0	0	0	0	0.003059	High	2.45874							1
	IMGIPEEEQMGLLR	4	1	1	P35579	M2(Oxidation); M10(Oxidation)	1647.81	284814087	12416240	1.28528e+07	0	0	0.0003171	High	2.29386	High	3.65884	High	3.50994			0
	QEEEMMAKEEELVK	4	1	1	P35579	M5(Oxidation); M6(Oxidation)	1754.78	9.49917e+07	1.29614e+07	1.96399e+07	0	0	0.001225	High	2.11159	High	2.06676	High	3.27259	High	2.45554	1
	QEEEMMAK	4	1	1	P35579		995.417	272650363	6.30155e+08	2.97141e+08	3.40261e+08	0	0.003645	High	1.65914	High	2.49089	High	2.18064	High	1.97288	0
	AKQTLENERGELANEVK	7	1	1	P35579		1929	0	1.38357e+08	3.61736e+07	6.35576e+07	0	2.501e-05			High	5.97634	High	3.47625	High	3.37912	2
	NAEQYKDQADKASTR	5	1	1	P35579		1724.82	0	1.02112e+08	2.57233e+07	3.21633e+07	0	2.631e-06			High	5.78988	High	4.76479	High	4.69078	2
	SMMQDREDQSILCTGESGAGK	8	2	1	P35579	M2(Oxidation); C13(Carbamidomethyl)	2315.99	0	1.39955e+07	9.74137e+06	15548812	0	2.794e-07			High	5.65154	High	5.40151	High	4.5842	1
	MEDSVGCLETAEEVK	7	1	1	P35579	M1(Oxidation); C7(Carbamidomethyl)	1712.73	0	2.64415e+07	1.22871e+07	1.76436e+07	0	1.433e-07			High	5.48608	High	5.66889	High	6.11413	0
	KGAGDGSDEEVDGKADGAEAKPAE	12	1	1	P35579		2303.03	0	2.94925e+07	1.45211e+07	1.61416e+07	0	2.224e-07			High	5.2654	High	4.8877	High	7.10079	2
	KMEDSVGCLETAEEVK	6	1	1	P35579	M2(Oxidation); C8(Carbamidomethyl)	1840.83	0	1.55402e+07	3.7811e+06	0	0	3.465e-05			High	5.10412	High	4.8319			1
	KLEEEQIILEDQNCKLAK	2	1	1	P35579	C14(Carbamidomethyl)	2201.15	0	28912267	9.91639e+06	0	0	4.655e-06			High	5.04351	High	3.47481			2
	QKHSQAVEELAEQLEQTK	9	1	1	P35579		2096.06	0	2.68358e+08	1.18953e+08	1.58091e+08	0	1.891e-06			High	5.03558	High	4.71918	High	4.49548	1
	YLYVDKNFINNPLAQADWAAK	1	3	1	P35579		2454.24	0	3.39133e+07	0	0	0	1.022e-07			High	5.0281					1
	VRTELADKVTK	4	1	1	P35579		1259.73	0	9.98119e+07	3.22265e+07	2.64899e+07	0	0.0006228			High	5.01918	High	4.02458	High	3.32352	2
	TLEEEAKTHEAQIQEMR	6	1	1	P35579		2042.98	0	317701781	8.25834e+07	9.49887e+07	0	9.978e-07			High	4.96599	High	2.97813	High	3.63822	1
	KTLEEEAKTHEAQIQEMR	7	1	1	P35579		2171.08	0	4.20412e+07	1.11666e+07	9.74946e+06	0	8.556e-13			High	4.87971	High	5.39247	High	2.85237	2
	GAGDGSDEEVDGKADGAEAKPAE	1	1	1	P35579		2174.92	0	3443811	0	0	0	3.772e-06			High	4.85893					1
	ALEEAMEQKAELER	6	1	1	P35579		1646.8	0	8.54676e+07	3.1515e+07	2.2053e+07	0	3.031e-06			High	4.74165	High	5.08114	High	5.10347	1
	LKNKHEAMITDLEER	5	1	1	P35579		1826.94	0	8.49603e+07	20086916	2.47766e+07	0	1.694e-07			High	4.69255	High	4.18041	High	5.24169	2
	NSFREQLEEEEEAKHNLEK	2	1	1	P35579		2359.11	0	2.43015e+07	2.30283e+06	0	0	1.119e-05			High	4.67738	High	3.51619			2
	VDYKADEWLMK	3	2	2	P35580;P35579		1397.68	0	1.60533e+07	4.15236e+06	0	0	3.523e-06			High	4.67731	High	3.94678			1
	VEEEAAQKNMALKK	4	1	1	P35579		1588.83	0	1.99154e+07	0	8.61453e+06	0	0.0002287			High	4.65249			High	2.5841	2
	QEEEMMAKEEELVK	6	1	1	P35579		1722.79	0	2.3061e+08	9.53417e+07	1.52037e+08	0	7.148e-05			High	4.47431	High	4.41781	High	4.77094	1
	IAQLEEELEEEQGNTELINDRLK	2	1	1	P35579		2713.35	0	5.23543e+07	13664114	0	0	2.369e-06			High	4.35579	High	2.98769			1
	AGKLDPHLVLDQLR	2	2	2	P35580;P35579		1574.9	0	4.14264e+07	0	0	0	0.0002463			High	4.3265					1
	RQLEEAEEEAQRANASR	3	1	1	P35579		1986.96	0	2.76992e+07	1.0798e+07	1.77841e+07	0	0.0002485			High	4.32488	High	3.92936	High	2.17439	2
	SMMQDREDQSILCTGESGAGKTENTK	1	2	1	P35579	C13(Carbamidomethyl)	2873.27	0	4.17585e+06	0	0	0	2.806e-05			High	4.28933					2
	QAQQERDELADEIANSSGKGALALEEK	4	1	1	P35579		2900.42	0	4.87452e+07	1.29914e+07	13626869	0	1.565e-06			High	4.27999	High	3.9624	High	2.42876	2
	TVGQLYKEQLAK	2	1	1	P35579		1377.77	0	2.1237e+07	4.52349e+06	0	0	0.0006525			High	4.27082	High	3.95442			1
	QLAAENRLTEMETLQSQLMAEK	1	1	1	P35579		2534.26	0	2.38336e+07	0	0	0	7.115e-05			High	4.22307					1
	VLLQGKGDSEHKR	5	1	1	P35579		1466.81	0	5.65535e+07	0	3332320	0	0.0001798			High	4.19967			High	3.73112	2
	QELEEICHDLEAR	6	1	1	P35579	C7(Carbamidomethyl)	1641.75	0	3.67861e+07	9.06522e+06	1.51504e+07	0	6.944e-06			High	4.07743	High	3.82311	High	4.07135	0
	YKASITALEAK	4	1	1	P35579		1194.67	0	5.46448e+07	1.09666e+07	0	0	0.0004379			High	4.06904	High	3.62415			1
	ITDVIIGFQACCR	3	1	1	P35579	C11(Carbamidomethyl); C12(Carbamidomethyl)	1552.76	0	1.63025e+07	0	8.94049e+07	0	1.326e-05			High	4.0631			High	2.85062	0
	EMEAELEDERKQR	3	1	1	P35579		1662.77	0	1.11059e+08	0	5.7685e+07	0	0.004019			High	3.92059			High	2.22903	2
	ASREEILAQAKENEK	1	1	1	P35579		1715.89	0	27010513	0	0	0	0.001267			High	3.90536					2
	DFSALESQLQDTQELLQEENRQK	3	1	1	P35579		2749.32	0	2.35063e+07	3.92439e+06	38245813	0	4.583e-06			High	3.813	High	3.48641	High	3.76295	1
	KFDQLLAEEKTISAK	3	1	1	P35579		1720.95	0	4.6229e+07	2.21088e+07	0	0	3.841e-06			High	3.7489	High	3.00577			2
	LKQVEDEKNSFR	7	1	1	P35579		1492.77	0	3.50322e+07	8.8324e+06	0	0	0.0004785			High	3.7265	High	3.95519	High	2.63816	2
	DLEGLSQRHEEK	5	1	1	P35579		1440.71	0	1.22771e+08	5.60946e+06	4.48738e+07	0	0.006347			High	3.69039	High	3.65522	High	3.25752	1
	EMEAELEDERK	9	1	1	P35579	M2(Oxidation)	1394.61	0	3.34783e+07	2.32334e+07	2.87481e+07	0	0.002808			High	3.68949	High	3.58193	High	3.53425	1
	LKKLEEEQIILEDQNCK	1	1	1	P35579	C16(Carbamidomethyl)	2130.11	0	3.87543e+07	0	0	0	0.0001094			High	3.66221					2
	VLLQGKGDSEHK	2	1	1	P35579		1310.71	0	6.35964e+06	1.13215e+06	0	0	0.002403			High	3.65859	High	3.07015			1
	KLQAQMKDCMR	1	1	1	P35579	C9(Carbamidomethyl)	1408.69	0	12479353	0	0	0	0.005304			High	3.6136					2
	RDLGEELEALK	4	2	1	P35579		1272.68	0	1.16663e+07	6.00361e+06	0	0	1.058e-05			High	3.56048	High	4.22345			1
	CQHLQAEKK	2	1	1	P35579	C1(Carbamidomethyl)	1141.58	0	9.19937e+06	0	0	0	0.005626			High	3.49023					1
	EEELQAALAR	3	4	2	Q7Z406;P35579		1129.58	0	1.50998e+08	7.21037e+07	1.16975e+08	0	0.0001992			High	3.45588	High	3.32411	High	2.9006	0
	SKKDQGELER	2	1	1	P35579		1189.62	0	4.11399e+06	0	2.89689e+06	0	0.002076			High	3.32809			High	3.07767	2
	ADGAEAKPAE	4	1	1	P35579		958.448	0	5.44636e+07	3.06173e+07	2.65393e+07	0	0.0002192			High	3.31466	High	3.31675	High	3.39126	0
	YAEERDRAEAEAR	7	2	2	P35580;P35579		1565.73	0	5.23006e+07	2.3418e+07	3.24485e+07	0	0.0009388			High	3.30402	High	2.98769	High	2.09021	2
	DRAEAEAR	3	3	2	P35580;P35579		917.444	0	1.08141e+08	6.10221e+06	0	0	0.003275			High	3.27908	High	3.23266			1
	TEMEDLMSSKDDVGKSVHELEK	5	1	1	P35579		2507.16	0	2.31366e+07	2.51668e+07	2.52417e+07	0	1.653e-08			High	3.22717	High	4.2096	High	4.25268	2
	LLEDRIAEFTTNLTEEEEKSK	1	1	1	P35579		2495.25	0	1.13362e+07	0	0	0	1.038e-06			High	3.16382					2
	VEEEAAQK	2	1	1	P35579		903.441	0	52608916	3.24438e+07	0	0	0.0008462			High	3.13935	High	3.32061			0
	DLEAHIDSANKNRDEAIK	3	1	1	P35579		2039.01	0	1.70144e+07	4.28149e+06	0	0	0.0004785			High	3.05696	High	3.91614	High	2.29528	2
	EMEAELEDER	5	1	1	P35579	M2(Oxidation)	1266.51	0	33264891	1.42555e+07	1.89658e+07	0	0.00269			High	2.99681	High	2.98605	High	2.91379	0
	LQKDLEGLSQR	1	1	1	P35579		1286.71	0	7.06434e+06	0	0	0	0.006821			High	2.99562					1
	EKQLAAENR	2	1	1	P35579		1058.56	0	8.45833e+07	0	0	0	0.002302			High	2.9682	High	2.63747			1
	EEVGEEAIVELVENGKK	5	3	1	P35579		1871.95	0	82104723	2.9633e+07	2.80078e+08	0	3.599e-11			High	2.95441	High	5.67625	High	3.34902	1
	VEEEEERCQHLQAEK	3	1	1	P35579	C8(Carbamidomethyl)	1913.86	0	9.53883e+06	2.01101e+06	0	0	0.0003862			High	2.90698	High	2.74798			1
	TELADKVTK	5	1	1	P35579		1004.56	0	1.26678e+08	2.23339e+07	3.35812e+07	0	0.0004785			High	2.89159	High	2.9825	High	2.72012	1
	MQQNIQELEEQLEEEESARQK	2	1	1	P35579		2589.2	0	2.66294e+07	0	1.46549e+07	0	4.306e-05			High	2.87964			High	1.74636	1
	LQLEKVTTEAK	3	2	2	Q7Z406;P35579		1259.72	0	8.94956e+06	4.60833e+06	0	0	0.001971			High	2.87619	High	2.91811			1
	KRHEMPPHIYAITDTAYR	6	2	1	P35579	M5(Oxidation)	2215.11	0	1.50027e+07	6.75927e+06	0	0	8.855e-06			High	2.82724	High	2.47848			2
	IAQLEEELEEEQGNTELINDRLKK	1	1	1	P35579		2841.45	0	1.88113e+07	0	0	0	2.341e-05			High	2.71289					2
	QLEEAEEEAQRANASR	5	1	1	P35579		1830.86	0	98770888	5.59096e+07	6.14805e+07	0	1.244e-05			High	2.65648	High	3.41789	High	3.19423	1
	ALEEAMEQKAELERLNK	3	1	1	P35579		2002.03	0	4.07055e+07	1.45333e+07	1.35171e+07	0	8.899e-12			High	2.6174	High	3.09272	High	3.01395	2
	QKHSQAVEELAEQLEQTKR	5	1	1	P35579		2252.16	0	115051274	4.27958e+07	7.11355e+07	0	9.843e-06			High	2.5553	High	3.07639	High	3.10715	2
	LTKDFSALESQLQDTQELLQEENRQK	2	1	1	P35579		3091.55	0	1.72666e+07	0	1.20112e+07	0	0.0009499			High	2.46741			High	1.75171	2
	ELEDATETADAMNREVSSLKNK	4	1	1	P35579		2451.16	0	3.47725e+07	2.01603e+07	2.85884e+07	0	1.359e-06			High	2.19106	High	2.28685	High	2.86904	2
	ELESQISELQEDLESERASR	1	1	1	P35579		2348.12	0	1.46084e+07	0	0	0	0.0008831			High	2.11842					1
	TLEEEAKTHEAQIQEMR	3	1	1	P35579	M16(Oxidation)	2058.97	0	7.97727e+06	5.17927e+06	0	0	0.0004785			High	1.71913	High	3.41022			1
	ELEDATETADAMNREVSSLK	3	1	1	P35579		2209.03	0	47926749	2.67919e+07	32312388	0	0.0004785			High	1.17981	High	2.19307	High	1.68533	1
	VKVNKDDIQK	2	3	1	P35579		1186.68	0	0	1.34375e+07	1.00414e+07	0	0.0004785					High	2.96284	High	3.08166	2
	EQLEEEEEAK	1	1	1	P35579		1233.55	0	0	4.25257e+06	0	0	0.001233					High	2.82033			0
	LTKDFSALESQLQDTQELLQEENR	1	1	1	P35579		2835.4	0	0	0	1.04919e+07	0	5.586e-07							High	3.98309	1
	ADEWLMK	5	2	2	P35580;P35579		892.423	10432154517	2.35216e+09	1.27933e+09	1.32468e+09	0.001	0.01386	High	2.93441	High	3.0454	High	2.9506	High	3.00502	0
	ADEWLMK	10	2	2	P35580;P35579	M6(Oxidation)	908.418	7.32971e+08	1.27087e+08	6.46382e+07	9.58404e+07	0.001	0.01605	High	2.62519	High	3.19352	High	3.05387	High	2.77949	0
	DLEGLSQR	3	1	1	P35579		917.468	7724919760	3.45367e+09	0	2.34473e+09	0.001	0.01652	High	2.48059	High	2.57118			High	2.84533	0
	CIIPNHEKK	2	1	1	P35579	C1(Carbamidomethyl)	1138.6	7.66152e+07	0	4.31981e+06	0	0.001	0.01074	High	2.43271			High	2.24652			1
	GELANEVK	4	1	1	P35579		859.452	3.89196e+09	1.59308e+09	8.20956e+08	1073644267	0.001	0.01863	High	2.41883	High	2.42776	High	2.50082	High	2.5055	0
	EEILAQAK	5	1	1	P35579		901.498	6567073567	3.12043e+09	1.20756e+09	1.658e+09	0.001	0.01728	High	2.39185	High	2.69727	High	2.65202	High	2.50289	0
	VVFQEFR	4	1	1	P35579		924.494	2.24581e+10	3.54236e+09	1.70688e+09	2.87158e+09	0.001	0.01599	High	2.30316	High	2.45331	High	2.21127	High	2.38027	0
	LVWVPSDK	3	3	1	P35579		943.525	6378656966	1134231743	0	8.60154e+08	0.001	0.01201	High	2.18015	High	1.7919			High	2.25626	0
	QQQLTAMK	5	2	1	P35579	M7(Oxidation)	963.492	7.61765e+08	1.19145e+08	3.45412e+07	1.01835e+08	0.001	0.01686	High	2.17082	High	2.21276	High	1.87706	High	2.10737	0
	SVHELEK	2	1	1	P35579		841.441	0	2885013171	0	0	0.001	0.0291	High	2.113	High	2.56333					0
	TVGQLYK	4	5	4	P35580;Q7Z406;P35579;M0QY43		808.456	1.07952e+10	3.16274e+09	9.72501e+08	1.29275e+09	0.001	0.01104	High	1.95329	High	1.98945	High	2.29785	High	2.43345	0
	QACVLMIK	4	1	1	P35579	C3(Carbamidomethyl)	962.516	1740962719	3.68778e+08	1.71634e+08	3.14526e+08	0.001	0.01477	High	1.85619	High	1.96037	High	2.18246	High	2.03588	0
	NTNPNFVR	4	2	2	P35580;P35579		961.485	2.14953e+10	3.371e+09	0	2.32199e+09	0.001	0.008507	High	1.6191	High	2.43003			High	2.35682	0
	DDVGKSVHELEK	1	1	1	P35579		1355.68	0	0	0	0	0.001	0.01513			High	3.90406					1
	DLQGRDEQSEEK	1	1	1	P35579		1433.65	0	7.38886e+06	0	0	0.001	0.01671			High	3.3844					1
	QLEEAEEEAQRANASRR	2	1	1	P35579		1986.96	0	1.58833e+07	9.50786e+06	0	0.001	0.02024			High	3.25579	High	2.34142			2
	QSACNLEKK	1	1	1	P35579	C4(Carbamidomethyl)	1077.53	0	1.34854e+07	0	0	0.001	0.02087			High	3.21549					1
	QRQELEKTR	2	1	1	P35579		1187.65	0	7.56525e+06	3.98213e+06	0	0.001	0.01874			High	3.20322	High	3.53013			2
	AKQTLENER	1	1	1	P35579		1088.57	0	14450626	0	0	0.001	0.01366			High	3.03289					1
	KTLEEEAK	2	1	1	P35579		947.504	0	1.88904e+07	5.67134e+06	0	0.001	0.01678			High	2.99384	High	2.73399			1
	KDQGELER	2	1	1	P35579		974.49	0	2.01524e+08	0	1.47682e+08	0.001	0.0184			High	2.97946			High	2.689	1
	LRRGDLPFVVPR	1	1	1	P35579		1424.85	0	7.78366e+06	0	0	0.001	0.02258			High	2.59708					2
	RNAEQYK	3	1	1	P35579		908.458	0	4.93579e+07	1.9188e+07	3.08413e+07	0.001	0.01646			High	2.54114	High	2.28908	High	2.31642	1
	EDQSILCTGESGAGKTENTKK	1	8	4	P35580;Q7Z406;P35579;M0QY43	C7(Carbamidomethyl)	2253.07	0	5446316	0	0	0.001	0.01047			High	2.1704					2
	IAEFTTNLTEEEEKSKSLAK	2	1	1	P35579		2268.16	0	44619533	1.39816e+07	0	0.001	0.0109			High	1.82761	High	1.80449			2
	RHEMPPHIYAITDTAYR	2	2	1	P35579	M4(Oxidation)	2087.01	0	2.9903e+07	1.46968e+07	0	0.001	0.02191			High	1.66878	High	2.08488			1
	RGDLPFVVPRR	1	1	1	P35579		1311.76	0	0	4.56425e+06	0	0.001	0.007832					High	2.64749			2
	GALALEEK	3	1	1	P35579		830.46	8782157483	2.85863e+09	0	1.67024e+09	0.002	0.03283	High	2.80544	High	2.47081			High	2.62068	0
	KLQAQMK	1	3	2	P35580;P35579		846.486	13963727477	0	0	0	0.002	0.03764	High	2.69124							1
	SMAVAAR	4	1	1	P35579		705.371	7.52714e+09	1.73376e+09	5.66019e+08	7.7414e+08	0.002	0.03637	High	1.85287	High	2.05776	High	1.93553	High	2.15363	0
	GALALEEKR	3	1	1	P35579		986.563	0	2.65619e+07	9.58271e+06	9.77515e+06	0.002	0.03162			High	2.87963	High	2.75823	High	2.61467	1
	QSACNLEK	3	1	1	P35579	C4(Carbamidomethyl)	949.441	0	2.52538e+06	832712	1129253184	0.002	0.03624			High	2.68785	High	2.55834	High	1.72401	0
	QEEEMMAK	5	1	1	P35579	M6(Oxidation)	1011.41	0	3.91945e+07	1.38867e+07	1.5984e+07	0.002	0.02445			High	2.59691	High	2.6686	High	2.58524	0
	VEEEEER	1	2	2	P35580;P35579		919.4	0	1.86723e+07	0	0	0.002	0.02844			High	2.57183					0
	KLEMDLK	3	1	1	P35579		876.486	0	1.43272e+09	5.41134e+08	9.3655e+08	0.002	0.02445			High	2.50859	High	2.45202	High	2.86693	1
	TLEEEAK	3	1	1	P35579		819.409	0	1.33947e+08	4.89264e+07	5.87025e+07	0.002	0.0295			High	1.95103	High	1.80887	High	1.64643	0
	KLQAQMK	16	3	2	P35580;P35579	M6(Oxidation)	862.481	1303068248	1.15154e+07	1.24486e+07	5.85333e+06	0.003	0.05134	High	2.85646	High	2.36311	High	2.33939	High	2.4923	1
	NWQWWR	2	2	1	P35579		975.458	3827924284	6.49786e+08	0	0	0.003	0.05804	High	2.30166	High	2.43725					0
	SMAVAAR	8	1	1	P35579	M2(Oxidation)	721.365	6.81974e+08	1.63767e+08	7.20498e+07	1.04573e+08	0.003	0.03634	High	2.0377	High	2.16672	High	2.44145	High	2.19445	0
	EQEVNILK	2	1	1	P35579		972.536	1.39922e+10	4569363864	0	0	0.003	0.04658	High	1.94427	High	1.90398					0
	FNEGERVR	2	1	1	P35579		1006.51	0	7.90646e+06	3.57901e+06	0	0.003	0.04205			High	2.72226	High	2.37431			1
	QKKFDQLLAEEK	2	2	2	P35580;P35579		1476.8	0	3.71138e+07	0	0	0.003	0.04787			High	2.57103					2
	DQGELER	2	1	1	P35579		846.394	0	2.31292e+08	0	9.74123e+07	0.003	0.04793			High	2.3504			High	2.13323	0
	QEEEMMAK	2	1	1	P35579	M5(Oxidation); M6(Oxidation)	1027.41	0	1.02133e+08	0	4.42322e+07	0.003	0.04715			High	2.1473			High	1.84316	0
	QQQLTAMK	2	2	1	P35579		947.498	0	2.25846e+09	0	1.38972e+09	0.003	0.04266			High	1.96041			High	2.36197	0
	MEDSVGCLETAEEVKRK	1	1	1	P35579	C7(Carbamidomethyl)	1980.94	0	1.64433e+07	0	0	0.003	0.03747			High	1.9075					2
	EDQSILCTGESGAGKTENTK	1	8	4	P35580;Q7Z406;P35579;M0QY43	C7(Carbamidomethyl)	2124.97	0	8.1282e+06	0	0	0.003	0.04831			High	1.66453					1
	EQEVNILKK	1	1	1	P35579		1100.63	4.19229e+08	0	0	0	0.004	0.07208	High	1.88389							1
	QACVLMIK	3	1	1	P35579	C3(Carbamidomethyl); M6(Oxidation)	978.511	0	0	1.29517e+07	1.3963e+07	0.004	0.05616					High	2.35522	High	2.19047	0
	VKLQEMEGTVK	1	1	1	P35579	M6(Oxidation)	1277.68	0	3.84136e+06	0	0	0.005	0.06503			High	2.87406					1
	KKLEMDLK	3	1	1	P35579	M5(Oxidation)	1020.58	0	5.13305e+07	0	2.73711e+07	0.005	0.0626			High	2.68353			High	2.34408	2
	RQQQLTAMK	1	2	1	P35579	M8(Oxidation)	1119.59	0	2.78019e+07	0	0	0.005	0.05505			High	2.40446					1
	VGRDYVQK	1	4	4	P35580;Q7Z406;P35579;M0QY43		964.52	0	1.48185e+07	0	0	0.005	0.06083			High	2.36474					1
	YLYVDK	3	3	1	P35579		800.418	0	1271557547	9.13099e+08	9.17232e+08	0.005	0.06605			High	1.72669	High	1.91071	High	1.85469	0
	GFMDGK	1	5	4	P35580;Q7Z406;P35579;M0QY43		654.291	0	0	0	3.45642e+08	0.005	0.07164							High	1.26421	0
	KLEMDLK	2	1	1	P35579	M4(Oxidation)	892.48	5.48305e+08	3.27235e+07	0	0	0.006	0.08273	High	2.39557	High	2.03372					1
	QGFPNRVVFQEFR	1	1	1	P35579		1623.84	0	16608367	0	0	0.007	0.09619			High	2.66018					1
	QRQELEK	2	1	1	P35579		930.499	0	3.29127e+08	0	2.22262e+08	0.007	0.09651			High	2.27726			High	2.18591	1
	LMATLR	2	2	2	P35580;P35579		704.412	0	1.96378e+09	0	1.25846e+09	0.007	0.09346			High	1.86721			High	1.4868	0
	LQAQMK	1	3	2	P35580;P35579		718.391	0	0	0	2.82388e+08	0.007	0.09894							High	2.20245	0
	QIATLHAQVADMKK	1	1	1	P35579	M12(Oxidation)	1569.84	0	5.37508e+06	0	0	0.008	0.09819			High	1.96427					1
	GFMDGK	3	5	4	P35580;Q7Z406;P35579;M0QY43	M3(Oxidation)	670.286	0	6.71894e+07	0	5.15547e+07	0.008	0.1038			High	1.6724			High	1.88759	0
	VAAYDK	2	1	1	P35579		666.345	0	6.00676e+08	0	3.54987e+08	0.008	0.1081			High	1.61337			High	1.75404	0
	SMMQDR	1	2	1	P35579		767.317	1622154021	0	0	0	0.009	0.1173	High	1.80373							0
	NRDEAIK	1	1	1	P35579		845.447	0	0	1.99534e+08	0	0.009	0.1138					High	2.44127			1
	QTLENER	1	1	1	P35579		889.438	0	0	0	3.1877e+08	0.009	0.109							High	1.3948	0
A0A2R8YEA7	Actin, cytoplasmic 1 (Fragment) OS=Homo sapiens OX=9606 GN=ACTB PE=1 SV=1 - [A0A2R8YEA7_HUMAN]	79.62	1	1	10	190	5.19143e+10	1.46649e+10	4.98974e+09	9.85218e+09	325.406	77.07	9	74	132.57	61.78	7	41	118.19	59.24	6	33	163.207	73.89	7	42	157	17.4596	4.729
	Sequence	# PSMs	# Proteins	# Protein Groups	Protein Group Accessions	Modifications	MH+ [Da]	A5: Area	B5: Area	C5: Area	D5: Area	q-Value	PEP	A2	XCorr A2	B2	XCorr B2	C2	XCorr C2	D2	XCorr D2	# Missed Cleavages
	LCYVALDFEQEMATAASSSSLEK	58	8	2	P60709;A0A2R8YEA7	C2(Carbamidomethyl)	2550.16	1.28092e+09	1.90903e+07	9.34711e+07	3.02395e+08	0	2.763e-10	High	7.34734	High	7.18479	High	7.21897	High	6.36307	0
	CPEALFQPSFLGMESCGIHETTF	3	1	1	A0A2R8YEA7	C1(Carbamidomethyl); C16(Carbamidomethyl)	2658.16	0	0	0	2.07723e+07	0	2.601e-06	High	5.40745					High	3.533	0
	TTGIVMDSGDGVTHTVPIYEGYALPHAILR	14	8	2	P60709;A0A2R8YEA7	M6(Oxidation)	3199.59	1.50952e+09	3.24356e+08	1.36425e+08	2.42583e+08	0	5.546e-06	High	5.36296	High	3.50339	High	4.66813	High	4.32241	0
	DIKEKLCYVALDFEQEMATAASSSSLEK	2	8	2	P60709;A0A2R8YEA7	C7(Carbamidomethyl)	3163.5	98965776	0	0	0	0	3.036e-07	High	5.18256							2
	SYELPDGQVITIGNER	45	14	4	P68032;Q562R1;P60709;A0A2R8YEA7		1790.89	34163018240	1.94906e+10	6640041837	13179005073	0	2.019e-14	High	4.93006	High	4.6913	High	5.10494	High	4.46589	0
	TTGIVMDSGDGVTHTVPIYEGYALPHAILR	27	8	2	P60709;A0A2R8YEA7		3183.6	44648266020	3088981677	3.29231e+08	3597807035	0	4.582e-08	High	4.74401	High	3.36025	High	3.79124	High	4.14415	0
	GYSFTTTAER	18	8	2	P60709;A0A2R8YEA7		1132.53	76931719256	1.70413e+10	5.79199e+09	10752385229	0	0.001799	High	3.38279	High	3.33965	High	3.1689	High	3.36246	0
	DLTDYLMK	7	13	4	P68032;Q562R1;P60709;A0A2R8YEA7		998.486	1.07667e+10	7.46276e+09	2.5372e+09	5.62516e+09	0	0.00284	High	3.18367	High	2.79158	High	2.28367	High	2.30477	0
	DLTDYLMK	8	13	4	P68032;Q562R1;P60709;A0A2R8YEA7	M7(Oxidation)	1014.48	1298679433	3.90649e+08	2.40165e+08	2.27174e+08	0	0.005135	High	2.5057	High	2.34278	High	2.90597	High	2.25429	0
	LCYVALDFEQEMATAASSSSLEK	1	8	2	P60709;A0A2R8YEA7	C2(Carbamidomethyl); M12(Oxidation)	2566.17	0	0	0	2.60175e+07	0	1.143e-07							High	6.58418	0
	EKLCYVALDFEQEMATAASSSSLEK	1	8	2	P60709;A0A2R8YEA7	C4(Carbamidomethyl)	2807.31	72572784	0	0	0	0.002	0.03179	High	2.06938							1
	LDLAGR	5	23	6	P68032;Q562R1;P60709;A0A2R8YEA7;P61160;R4GMT0		644.372	32869801270	5.52841e+09	8.28478e+06	9.43285e+06	0.003	0.03933	High	1.63119	High	2.1528	High	1.97423	High	2.34917	0
	GYSFTTTAEREIVR	1	8	2	P60709;A0A2R8YEA7		1629.82	0	5.06408e+06	0	0	0.008	0.09864			High	1.89813					1
A0A087WWU8	Tropomyosin alpha-3 chain OS=Homo sapiens OX=9606 GN=TPM3 PE=1 SV=1 - [A0A087WWU8_HUMAN]	79.3	4	15	39	240	8270251195	3.71956e+09	7.07036e+08	1.29414e+09	144.92	63	24	47	253.445	79.3	35	76	207.212	73.13	33	61	195.01	73.13	29	56	227	26.4044	4.77979
	Sequence	# PSMs	# Proteins	# Protein Groups	Protein Group Accessions	Modifications	MH+ [Da]	A5: Area	B5: Area	C5: Area	D5: Area	q-Value	PEP	A2	XCorr A2	B2	XCorr B2	C2	XCorr C2	D2	XCorr D2	# Missed Cleavages
	AREQAEAEVASLNR	5	3	1	A0A087WWU8		1543.78	4.01249e+08	8.09388e+07	2.4467e+07	0	0	7.235e-06	High	5.57662	High	5.92022	High	5.31287			1
	IQVLQQQADDAEER	14	3	1	A0A087WWU8		1642.8	2584196442	2.16386e+09	2.7983e+08	7.57333e+08	0	1.911e-06	High	5.56868	High	5.92118	High	5.11456	High	6.09501	0
	KIQVLQQQADDAEER	11	3	1	A0A087WWU8		1770.89	1332564536	1129940189	369585660	6.36458e+08	0	1.418e-11	High	5.45297	High	5.59894	High	6.00984	High	5.84795	1
	CTKEEHLCTQR	8	2	1	A0A087WWU8	C1(Carbamidomethyl); C8(Carbamidomethyl)	1461.66	229920332	1.16107e+08	24848715	5.3045e+07	0	1.813e-05	High	4.58001	High	4.56557	High	3.89363	High	4.04508	1
	HIAEEADRK	8	14	4	P67936;A0A2R2Y2Q3;A0A087WWU8;A0A2R8Y5V9		1068.54	4.27242e+08	3.27371e+08	9.00747e+07	1.48242e+08	0	0.0001706	High	4.00853	High	3.60467	High	3.84381	High	3.93651	1
	RIQLVEEELDR	8	30	9	P09493;P67936;H7BYY1;A0A087WWU8;H0YK48;H0YKX5;H0YKJ4;A0A2R2Y2Q3;A0A2R8Y5V9		1399.75	1250306612	366889320	7.0201e+07	1.65784e+08	0	2.559e-06	High	3.96419	High	3.57266	High	4.12367	High	4.59197	1
	EQAEAEVASLNR	10	3	1	A0A087WWU8		1316.64	8030219552	3.97769e+09	7.43138e+08	1.42263e+09	0	0.001083	High	3.69033	High	3.82031	High	4.30023	High	3.78636	0
	IQLVEEELDR	7	30	9	P09493;P67936;H7BYY1;A0A087WWU8;H0YK48;H0YKX5;H0YKJ4;A0A2R2Y2Q3;A0A2R8Y5V9		1243.65	8213041044	3110349806	6.91953e+08	1.25322e+09	0	9.001e-07	High	3.63511	High	3.23348	High	3.67636	High	3.30878	0
	KLVIIEGDLER	12	5	2	A0A2R2Y2Q3;A0A087WWU8		1284.75	1339286854	1.26456e+09	2.09174e+08	5.41251e+08	0	2.067e-14	High	3.62088	High	3.85681	High	4.96874	High	4.25034	1
	MELQEIQLK	8	18	7	A0A2R2Y2Q3;A0A087WWU8;P09493;H7BYY1;H0YK48;H0YKX5;H0YKJ4		1131.61	8567492989	4.07065e+09	6.86017e+08	1.20656e+09	0	0.0008855	High	3.38418	High	3.40455	High	3.59414	High	3.63161	0
	TIDDLEDKLK	8	2	1	A0A087WWU8		1189.63	3535761624	1.49762e+09	2.37377e+08	6.47238e+08	0	0.001893	High	3.20315	High	3.4796	High	3.35543	High	3.58961	1
	ALKDEEKMELQEIQLK	10	5	2	A0A2R2Y2Q3;A0A087WWU8		1945.03	3.5277e+08	2.33495e+08	6.62219e+07	1.41494e+08	0	1.986e-05	High	3.13133	High	4.65187	High	4.80614	High	5.65378	2
	MLDQTLLDLNEM	8	2	1	A0A087WWU8		1435.68	2371816220	9.0103e+08	2.18338e+08	6.81479e+08	0	0.0002143	High	3.12699	High	4.1937	High	3.81162	High	3.56258	0
	CREMDEQIR	8	4	2	A0A087WWU8;A0A2R2Y2Q3	C1(Carbamidomethyl)	1236.54	104206855	6.8508e+07	1.51378e+07	3.67327e+07	0	0.001313	High	3.11264	High	3.68004	High	3.67459	High	3.90109	1
	LVIIEGDLER	12	5	2	A0A2R2Y2Q3;A0A087WWU8		1156.66	303400991	1.0375e+09	1.73499e+08	3.17208e+08	0	5.269e-05	High	2.91459	High	3.37021	High	3.32865	High	3.08104	0
	KYEEVAR	4	30	9	P09493;P67936;H7BYY1;H0YK48;H0YKX5;A0A2R2Y2Q3;A0A2R8Y5V9;A0A087WWU8;H0YKJ4		894.468	2.63563e+09	1.53809e+09	349558925	6.5924e+08	0	0.007081	High	2.73396	High	2.70873	High	2.76411	High	2.66697	1
	IQLVEEELDRAQER	4	30	9	P09493;P67936;H7BYY1;A0A087WWU8;H0YK48;H0YKX5;H0YKJ4;A0A2R2Y2Q3;A0A2R8Y5V9		1727.89	130038174	7.45639e+07	2.79653e+07	45390089	0	0.001597	High	2.58393	High	4.00481	High	4.6109	High	4.1026	1
	HIAEEADR	5	14	4	P67936;A0A2R2Y2Q3;A0A087WWU8;A0A2R8Y5V9		940.449	2.1906e+09	2.20422e+09	5.41713e+08	1.09096e+09	0	0.0008435	High	2.58059	High	3.15329	High	3.06985	High	2.7022	0
	MELQEIQLK	7	18	7	A0A2R2Y2Q3;A0A087WWU8;P09493;H7BYY1;H0YK48;H0YKX5;H0YKJ4	M1(Oxidation)	1147.6	244445200	7.09443e+07	1.51115e+07	8.24803e+07	0	0.002699	High	2.49121	High	3.43709	High	3.22296	High	3.59868	0
	TIDDLEDK	4	2	1	A0A087WWU8		948.453	138023600	4.76578e+08	8.1232e+07	1.58239e+08	0	0.002107	High	2.23916	High	2.41953	High	2.42684	High	2.68399	0
	CLSAAEEK	4	4	2	A0A087WWU8;A0A2R2Y2Q3	C1(Carbamidomethyl)	907.418	138352451	2.94709e+08	6.20328e+07	136794533	0	0.001734	High	1.84944	High	2.89153	High	2.46587	High	2.65963	0
	AREQAEAEVASLNRR	3	3	1	A0A087WWU8		1699.88	0	73788301	2.05757e+07	3.66107e+07	0	1.882e-05			High	5.48054	High	3.08839	High	4.6749	2
	DEEKMELQEIQLK	5	18	7	P09493;H7BYY1;H0YK48;H0YKX5;H0YKJ4;A0A2R2Y2Q3;A0A087WWU8		1632.81	0	2.17358e+07	4.72204e+06	4.36516e+06	0	3.768e-11			High	4.95504	High	5.24983	High	5.02528	1
	LEEAEKAADESER	6	30	9	P09493;P67936;H7BYY1;A0A087WWU8;H0YK48;H0YKX5;H0YKJ4;A0A2R2Y2Q3;A0A2R8Y5V9		1476.68	0	1.35905e+07	3.79702e+06	5.24651e+06	0	5.918e-09			High	4.68003	High	4.89954	High	4.79853	1
	KIQVLQQQADDAEERAER	4	3	1	A0A087WWU8		2127.08	0	6.94855e+07	1.82826e+07	3.62594e+07	0	3.453e-05			High	4.53323	High	3.97385	High	3.44886	2
	IQVLQQQADDAEERAER	5	3	1	A0A087WWU8		1998.97	0	131656418	3.40088e+07	57177181	0	0.0003671			High	4.34158	High	2.3298	High	2.7321	1
	LATALQKLEEAEKAADESER	5	30	9	P09493;P67936;H7BYY1;A0A087WWU8;H0YK48;H0YKX5;H0YKJ4;A0A2R2Y2Q3;A0A2R8Y5V9		2202.12	0	133088928	3.34318e+07	5.97101e+07	0	7.47e-06			High	4.20303	High	3.89792	High	3.70362	2
	HIAEEADRKYEEVAR	9	14	4	P67936;A0A2R2Y2Q3;A0A087WWU8;A0A2R8Y5V9		1815.89	0	126458776	3.71541e+07	5.14556e+07	0	0.002842			High	4.0057	High	2.74743	High	4.29816	2
	MLDQTLLDLNEM	2	2	1	A0A087WWU8	M1(Oxidation); M12(Oxidation)	1467.67	0	1.37159e+07	6.88809e+06	0	0	1.269e-08			High	3.76837	High	3.81251			0
	MLDQTLLDLNEM	6	2	1	A0A087WWU8	M1(Oxidation)	1451.67	0	1.28278e+08	3.45207e+07	6.71949e+07	0	0.0001028			High	3.54696	High	3.83745	High	4.0538	0
	ALKDEEKMELQEIQLK	1	5	2	A0A2R2Y2Q3;A0A087WWU8	M8(Oxidation)	1961.03	0	1.5822e+07	0	0	0	2.069e-05			High	3.5253					2
	RIQLVEEELDRAQER	2	30	9	P09493;P67936;H7BYY1;A0A087WWU8;H0YK48;H0YKX5;H0YKJ4;A0A2R2Y2Q3;A0A2R8Y5V9		1883.99	0	7.90064e+07	2.11052e+07	0	0	6.21e-05			High	3.45295	High	4.78071			2
	KLVIIEGDLERTEER	1	5	2	A0A2R2Y2Q3;A0A087WWU8		1799.99	0	28070351	0	0	0	0.00185			High	2.40823					2
	LATALQKLEEAEK	3	30	9	P09493;P67936;H7BYY1;A0A087WWU8;H0YK48;H0YKX5;H0YKJ4;A0A2R2Y2Q3;A0A2R8Y5V9		1443.81	0	2.31749e+07	2.06978e+06	0	0	3.458e-05			High	2.40375	High	4.13789			1
	LQREVEGERR	1	4	1	A0A087WWU8		1271.68	0	9.08412e+06	0	0	0.001	0.01017			High	2.01601					2
	EEHLCTQR	3	2	1	A0A087WWU8	C5(Carbamidomethyl)	1072.48	1178360910	6.13873e+08	0	2.99277e+08	0.002	0.04347	High	2.0782	High	1.9194			High	1.70695	0
	LMDQNLK	3	4	2	A0A087WWU8;A0A2R2Y2Q3		861.449	2791231311	0	3.38203e+08	7.54903e+08	0.002	0.03212	High	1.99888			High	2.02331	High	2.21507	0
	LMDQNLK	5	4	2	A0A087WWU8;A0A2R2Y2Q3	M2(Oxidation)	877.445	381778035	1.1064e+08	3.01273e+07	6.37147e+07	0.002	0.02445	High	1.95496	High	1.92285	High	2.00927	High	2.35729	0
	EMDEQIR	3	4	2	A0A087WWU8;A0A2R2Y2Q3	M2(Oxidation)	936.409	0	5.77205e+07	1.58174e+07	0	0.004	0.0624			High	1.93149	High	1.40616			0
	EMDEQIR	1	4	2	A0A087WWU8;A0A2R2Y2Q3		920.414	0	0	2.32235e+08	0	0.004	0.04631					High	2.05866			0
	LQREVEGER	1	4	1	A0A087WWU8		1115.58	0	5.3875e+06	0	0	0.006	0.07908			High	3.14032					1
	CREMDEQIR	1	4	2	A0A087WWU8;A0A2R2Y2Q3	C1(Carbamidomethyl); M4(Oxidation)	1252.54	0	0	862545	0	0.007	0.111					High	1.8034			1
	EQAEAEVASLNRR	1	3	1	A0A087WWU8		1472.74	0	0	1.03072e+07	0	0.007	0.11					High	0.926586			1
	LATALQK	1	30	9	P09493;P67936;H7BYY1;A0A087WWU8;H0YK48;H0YKX5;H0YKJ4;A0A2R2Y2Q3;A0A2R8Y5V9		744.461	0	0	0	5.74472e+08	0.007	0.09754							High	2.30038	0
	YEEVAR	1	30	9	P09493;P67936;H7BYY1;H0YK48;H0YKX5;A0A2R2Y2Q3;A0A2R8Y5V9;A0A087WWU8;H0YKJ4		766.372	144994843	0	0	0	0.009	0.1221	High	2.01293							0
	ALKDEEK	2	5	2	A0A2R2Y2Q3;A0A087WWU8		832.441	2.49731e+07	0	1.16987e+07	0	0.009	0.1138	High	2.00509			High	2.65473			1
P10809	60 kDa heat shock protein, mitochondrial OS=Homo sapiens OX=9606 GN=HSPD1 PE=1 SV=2 - [CH60_HUMAN]	78.01	8	36	36	115	1.56124e+09	2.26181e+07	1.43535e+07	9.57836e+07	212.03	67.36	32	61	33.9703	25.31	10	10	60.3537	34.03	11	17	96.8043	58.12	26	27	573	61.0164	5.87158
	Sequence	# PSMs	# Proteins	# Protein Groups	Protein Group Accessions	Modifications	MH+ [Da]	A5: Area	B5: Area	C5: Area	D5: Area	q-Value	PEP	A2	XCorr A2	B2	XCorr B2	C2	XCorr C2	D2	XCorr D2	# Missed Cleavages
	IMQSSSEVGYDAMAGDFVNMVEK	4	1	1	P10809		2508.11	146304701	0	940479	3.06976e+07	0	7.171e-11	High	6.5985			High	2.89852	High	6.895	0
	LVQDVANNTNEEAGDGTTTATVLAR	6	4	1	P10809		2560.24	427715430	2.57361e+07	7.45432e+06	109233251	0	1.311e-08	High	5.54269	High	4.83466	High	5.32104	High	4.31603	0
	ALMLQGVDLLADAVAVTMGPK	8	7	1	P10809		2113.13	956895585	0	1.01299e+07	0	0	3.128e-07	High	5.11628			High	3.91205			0
	TALLDAAGVASLLTTAEVVVTEIPK	5	1	1	P10809		2482.4	106662156	1.15712e+06	9.75398e+06	0	0	3.83e-09	High	5.07131	High	4.44112	High	3.63599			0
	RGVMLAVDAVIAELKK	1	3	1	P10809		1713.01	104147917	0	0	0	0	4.131e-08	High	4.4134							2
	VGGTSDVEVNEK	4	1	1	P10809		1233.59	741097851	0	0	7.59238e+07	0	0.0009676	High	4.19326					High	4.09108	0
	DMAIATGGAVFGEEGLTLNLEDVQPHDLGK	14	1	1	P10809		3097.51	0	3.29795e+06	23176474	0	0	3.992e-16	High	4.16223	High	3.76072	High	6.34793			0
	TVIIEQSWGSPK	2	6	1	P10809		1344.71	1.26689e+09	0	0	0	0	0.0001416	High	4.14489					High	3.98668	0
	TLNDELEIIEGMK	4	3	1	P10809		1504.75	1409792961	1.45331e+07	4.9115e+06	5.46213e+07	0	1.407e-05	High	4.12754	High	2.79392	High	3.75344	High	4.45192	0
	KISSIQSIVPALEIANAHR	2	1	1	P10809		2047.16	2.66976e+08	0	0	0	0	3.274e-05	High	4.12543							1
	AAVEEGIVLGGGCALLR	2	1	1	P10809	C13(Carbamidomethyl)	1684.9	74548641	0	0	20626826	0	2.692e-07	High	4.12447					High	5.58074	0
	CIPALDSLTPANEDQK	2	1	1	P10809	C1(Carbamidomethyl)	1771.86	143662273	0	0	0	0	2.494e-05	High	3.99204							0
	GYISPYFINTSK	2	2	1	P10809		1389.7	5.97328e+08	0	0	1.89354e+07	0	0.0001118	High	3.84328					High	3.16617	0
	GVMLAVDAVIAELK	4	3	1	P10809		1428.81	1.37714e+08	0	0	2.07574e+06	0	2.699e-06	High	3.80863					High	4.82349	0
	QSKPVTTPEEIAQVATISANGDKEIGNIISDAMK	3	3	1	P10809		3555.81	958322603	0	0	1.70101e+07	0	5.593e-05	High	3.7511					High	2.03785	1
	QSKPVTTPEEIAQVATISANGDK	1	3	1	P10809		2384.23	225769618	0	0	0	0	0.0001825	High	3.7381							0
	ISSIQSIVPALEIANAHR	4	1	1	P10809		1919.06	1954193521	0	0	1.02194e+08	0	4.671e-08	High	3.69375					High	3.21508	0
	KPLVIIAEDVDGEALSTLVLNR	2	1	1	P10809		2365.33	127565174	0	6.37358e+06	0	0	0.0008668	High	3.36315			High	2.6862			0
	LSDGVAVLK	1	1	1	P10809		901.535	1009717489	0	0	0	0	0.0001533	High	3.15157							0
	VGEVIVTK	4	1	1	P10809		844.513	608050264	16195904	3.68474e+06	4.22061e+07	0	0.001487	High	3.08018	High	3.24748	High	2.51729	High	3.08704	0
	VTDALNATR	3	1	1	P10809		960.511	1319745456	2.29927e+07	0	6.54967e+07	0	0.0009458	High	3.02338	High	3.27055			High	3.40555	0
	EIGNIISDAMK	2	3	1	P10809		1190.61	560080980	0	0	2.79139e+07	0	0.001171	High	2.87255					High	3.27129	0
	VGLQVVAVK	4	1	1	P10809		912.587	8.53319e+08	1.19994e+07	4.33501e+06	4.70199e+07	0	0.0002436	High	2.86768	High	3.04683	High	3.11908	High	3.22181	0
	TALLDAAGVASLLTTAEVVVTEIPKEEK	3	1	1	P10809		2868.57	323203137	0	0	0	0	3.335e-09	High	2.8278							1
	DDAMLLK	3	1	1	P10809		805.412	214031739	4.24257e+06	0	1.08896e+07	0	0.004719	High	2.69585	High	2.71151			High	2.57617	0
	GVMLAVDAVIAELKK	3	3	1	P10809		1556.9	2.90316e+08	0	0	3.72275e+06	0	2.364e-05	High	2.48747					High	3.43079	1
	NAGVEGSLIVEK	3	1	1	P10809		1215.66	0	1.91255e+07	6.02427e+06	5.97428e+07	0	1.262e-06			High	3.14927	High	3.92523	High	3.73206	0
	ALMLQGVDLLADAVAVTMGPK	2	7	1	P10809	M18(Oxidation)	2129.13	0	0	0	1.64269e+06	0	1.597e-06					High	2.91275	High	4.79805	0
	IQEIIEQLDVTTSEYEK	1	1	1	P10809		2038.02	0	0	0	1.38832e+07	0	1.807e-08							High	5.69174	0
	DPGMGAMGGMGGGMGGGMF	1	1	1	P10809		1674.62	0	0	0	4.17655e+06	0	4.463e-08							High	4.72106	0
	CEFQDAYVLLSEK	1	1	1	P10809	C1(Carbamidomethyl)	1601.75	0	0	0	1.98625e+07	0	7.321e-06							High	4.08547	0
	IGIEIIK	4	1	1	P10809		785.512	6.49514e+08	1.03758e+07	2.88427e+06	3.28258e+07	0.001	0.01335	High	2.78168	High	2.71424	High	2.28356	High	2.88089	0
	GANPVEIR	3	3	1	P10809		855.468	659137576	0	0	3.47822e+07	0.001	0.0214	High	2.30146					High	2.1089	0
	IPAMTIAK	2	1	1	P10809		844.495	929658942	0	0	24352584	0.002	0.03796	High	2.04					High	1.91501	0
	APGFGDNR	2	1	1	P10809		833.389	2.87099e+08	0	0	3.56614e+07	0.003	0.0356	High	2.61732					High	2.74437	0
	FGADAR	2	8	1	P10809		636.309	236167248	0	0	1.77371e+07	0.004	0.07137	High	2.23436					High	2.23503	0
	KGVITVK	1	2	1	P10809		744.497	354271098	0	0	0	0.005	0.08126	High	2.70829							1
Q06830	Peroxiredoxin-1 OS=Homo sapiens OX=9606 GN=PRDX1 PE=1 SV=1 - [PRDX1_HUMAN]	77.39	3	13	16	72	4.47557e+09	1.88613e+08	5.71897e+07	2.72602e+08	73.1673	68.34	14	22	48.842	64.32	13	16	44.1888	51.26	10	15	54.0996	76.38	14	19	199	22.0963	8.1333
	Sequence	# PSMs	# Proteins	# Protein Groups	Protein Group Accessions	Modifications	MH+ [Da]	A5: Area	B5: Area	C5: Area	D5: Area	q-Value	PEP	A2	XCorr A2	B2	XCorr B2	C2	XCorr C2	D2	XCorr D2	# Missed Cleavages
	KLNCQVIGASVDSHFCHLAWVNTPK	3	2	1	Q06830	C4(Carbamidomethyl); C16(Carbamidomethyl)	2881.42	4.16895e+08	0	0	0	0	2.316e-10	High	6.54671							1
	HGEVCPAGWKPGSDTIKPDVQK	12	2	1	Q06830	C5(Carbamidomethyl)	2406.18	1976324896	8.22531e+07	2.22949e+07	1.31791e+08	0	2.429e-08	High	5.59309	High	5.10372	High	3.68043	High	6.0987	0
	KQGGLGPMNIPLVSDPK	7	2	1	Q06830		1750.95	2.14362e+09	54484878	2.60506e+07	1.00007e+08	0	9.213e-06	High	4.90995	High	3.54728	High	3.25113	High	3.7004	1
	QGGLGPMNIPLVSDPK	4	2	1	Q06830		1622.85	8.53084e+08	82205826	2.43081e+07	134945746	0	9.266e-11	High	4.16309	High	3.1242	High	4.43128	High	4.01886	0
	LVQAFQFTDK	5	3	1	Q06830		1196.63	3514522832	1.42763e+08	4.54082e+07	210269036	0	8.237e-05	High	3.3945	High	3.17283	High	3.33407	High	3.09204	0
	TIAQDYGVLK	4	2	1	Q06830		1107.6	3117429797	1.46287e+08	5.27534e+07	2.51065e+08	0	0.000643	High	3.26446	High	2.77248	High	2.97626	High	2.99593	0
	ADEGISFR	5	2	1	Q06830		894.431	1344749608	7.76755e+07	2.45294e+07	1.17073e+08	0	0.002959	High	3.22815	High	3.10159	High	3.05882	High	2.95152	0
	QITVNDLPVGR	5	4	2	Q06830;P32119		1211.67	6.79477e+09	1.99535e+08	7.34074e+07	2.969e+08	0	0.000165	High	2.91083	High	3.25259	High	2.93545	High	2.53117	0
	LNCQVIGASVDSHFCHLAWVNTPK	2	2	1	Q06830	C3(Carbamidomethyl); C15(Carbamidomethyl)	2753.33	394126570	0	0	48310304	0	6.943e-09	High	2.41041					High	2.97	0
	IGHPAPNFK	8	3	1	Q06830		980.531	1.80286e+09	7.17736e+07	2.14101e+07	9.24934e+07	0	0.002976	High	2.37381	High	2.53392	High	2.53383	High	2.72552	0
	DISLSDYK	3	2	1	Q06830		940.462	817356184	51989892	0	8.25415e+07	0	0.002235	High	2.35517	High	2.63929			High	2.1032	0
	GLFIIDDK	4	5	2	Q06830;Q13162		920.508	2.69605e+09	1.02665e+08	3.58048e+07	1.32048e+08	0.001	0.01327	High	2.72121	High	2.70416	High	2.81406	High	2.68686	0
	RTIAQDYGVLK	1	2	1	Q06830		1263.7	112498548	0	0	0	0.001	0.01365	High	2.5891							1
	SVDETLR	3	5	2	Q06830;Q13162		819.421	0	83752269	2.63173e+07	1.24038e+08	0.001	0.01331			High	2.13521	High	1.84115	High	1.84632	0
	ATAVMPDGQFK	3	2	1	Q06830		1164.57	0	2.20017e+08	0	2.69842e+08	0.002	0.02861			High	2.79972			High	3.1173	0
	SKEYFSK	3	2	1	Q06830		888.446	350710396	2.20315e+07	0	33870463	0.004	0.06812	High	2.4726	High	2.43864			High	2.29415	1
P13489	Ribonuclease inhibitor OS=Homo sapiens OX=9606 GN=RNH1 PE=1 SV=2 - [RINI_HUMAN]	76.79	11	25	25	116	4.15913e+09	1.20162e+09	2.94273e+08	7.7743e+08	107.513	58.57	17	29	99.2974	55.97	20	26	93.7103	63.77	21	26	139.245	65.94	21	35	461	49.9411	4.81787
	Sequence	# PSMs	# Proteins	# Protein Groups	Protein Group Accessions	Modifications	MH+ [Da]	A5: Area	B5: Area	C5: Area	D5: Area	q-Value	PEP	A2	XCorr A2	B2	XCorr B2	C2	XCorr C2	D2	XCorr D2	# Missed Cleavages
	SNELGDVGVHCVLQGLQTPSCK	7	6	1	P13489	C11(Carbamidomethyl); C21(Carbamidomethyl)	2398.14	1.5613e+09	379319509	101610789	3.31211e+08	0	4.011e-09	High	6.50472	High	6.39617	High	4.9098	High	5.2417	0
	LQLEYCSLSAASCEPLASVLR	4	4	1	P13489	C6(Carbamidomethyl); C13(Carbamidomethyl)	2367.16	213327102	0	0	5.81887e+07	0	4.635e-07	High	5.85359					High	6.15144	0
	LSLQNCCLTGAGCGVLSSTLR	6	5	1	P13489	C6(Carbamidomethyl); C7(Carbamidomethyl); C13(Carbamidomethyl)	2267.08	6.66003e+07	3.53306e+07	9424413	40594723	0	2.959e-13	High	5.79059	High	4.88204	High	5.88714	High	5.83704	0
	ELDLSNNCLGDAGILQLVESVR	6	2	1	P13489	C8(Carbamidomethyl)	2415.21	1040305674	1.98255e+06	1.88651e+06	3.65479e+07	0	3.992e-16	High	5.45757	High	4.22164	High	6.15374	High	4.87905	0
	LGDVGMAELCPGLLHPSSR	10	2	1	P13489	C10(Carbamidomethyl)	2008.99	2037284705	4.64963e+08	1.33613e+08	4.46893e+08	0	1.59e-06	High	5.38311	High	5.83376	High	3.54468	High	6.12081	0
	LLCETLLEPGCQLESLWVK	8	2	1	P13489	C3(Carbamidomethyl); C11(Carbamidomethyl)	2288.16	7.61033e+08	5.5555e+06	1.74859e+06	5.82275e+07	0	9.981e-06	High	4.8335	High	3.20102	High	2.45395	High	5.54371	0
	ELTVSNNDINEAGVR	11	4	1	P13489		1630.8	2014671384	690840155	1.92093e+08	524747051	0	7.838e-12	High	4.78897	High	4.70732	High	5.30858	High	4.06827	0
	ELSLAGNELGDEGAR	6	2	1	P13489		1530.74	2535830769	1.34096e+09	3.33175e+08	7.62079e+08	0	4.976e-08	High	4.7513	High	4.73437	High	5.64893	High	5.89839	0
	LESCGVTSDNCR	4	1	1	P13489	C4(Carbamidomethyl); C11(Carbamidomethyl)	1397.58	395769303	2.02815e+08	6.08833e+07	1.85004e+08	0	3.444e-10	High	4.17701	High	4.18101	High	4.56242	High	4.38875	0
	ELCQGLGQPGSVLR	4	2	1	P13489	C3(Carbamidomethyl)	1513.78	835877669	2.02716e+08	50899501	1.56566e+08	0	0.0002264	High	4.11381	High	4.2835	High	3.58279	High	3.81907	0
	LDDCGLTEAR	4	7	1	P13489	C4(Carbamidomethyl)	1149.52	0	445912732	152353834	4.51217e+08	0	3.583e-06	High	3.93569	High	3.92691	High	3.96954	High	3.83501	0
	VLWLADCDVSDSSCSSLAATLLANHSLR	3	2	1	P13489	C7(Carbamidomethyl); C14(Carbamidomethyl)	3061.46	538101581	0	0	2.6727e+07	0	1.087e-05	High	3.33589					High	3.37782	0
	WAELLPLLQQCQVVR	6	9	1	P13489	C11(Carbamidomethyl)	1853.01	318724416	2.16891e+07	3.01226e+06	3.99382e+07	0	8.356e-08	High	3.02877	High	3.42339	High	3.74357	High	4.29553	0
	DLCGIVASK	4	2	1	P13489	C3(Carbamidomethyl)	962.498	535941720	1.5227e+08	4.56624e+07	1.15388e+08	0	0.0002608	High	2.45825	High	2.76642	High	2.80299	High	2.99445	0
	VNPALAELNLR	7	7	1	P13489		1209.69	7.90426e+09	1.57307e+09	3.57551e+08	1.04547e+09	0	0.0001345	High	2.12189	High	4.038	High	3.20527	High	3.30272	0
	ESLKELSLAGNELGDEGAR	1	2	1	P13489		1987.99	0	0	0	0	0	2.045e-05			High	4.69778					1
	TLWIWECGITAK	3	2	1	P13489	C7(Carbamidomethyl)	1477.75	0	5.32042e+07	1.39712e+07	9.67403e+07	0	3.481e-05			High	3.93382	High	3.93138	High	3.02278	0
	LGDVGMAELCPGLLHPSSR	3	2	1	P13489	M6(Oxidation); C10(Carbamidomethyl)	2024.99	0	3.18735e+07	1.00536e+07	1.51795e+07	0	2.995e-06			High	3.86222	High	4.02935	High	4.84364	0
	ELALGSNK	3	2	1	P13489		831.457	0	4.81345e+08	1.20058e+08	3.13837e+08	0	0.001459			High	2.12232	High	2.52587	High	2.93955	0
	DSPCQLEALK	4	1	1	P13489	C4(Carbamidomethyl)	1160.56	1561448845	6.65452e+08	1.37791e+08	4.86431e+08	0.001	0.01182	High	2.3009	High	2.70801	High	2.82557	High	2.5593	0
	TLPTLQELHLSDNLLGDAGLQLLCEGLLDPQCR	1	5	1	P13489	C24(Carbamidomethyl); C32(Carbamidomethyl)	3702.87	0	0	0	0	0.001	0.01615					High	2.70303			0
	LEDAGVR	3	2	1	P13489		759.399	0	3.492e+08	7.90184e+07	2.17583e+08	0.002	0.01784			High	2.18081	High	2.11142	High	2.20878	0
	VLCQGLK	3	2	1	P13489	C3(Carbamidomethyl)	817.46	0	79712726	1.79304e+07	5.21111e+07	0.003	0.03214			High	2.33682	High	2.42127	High	2.37297	0
	LQALEK	2	2	1	P13489		701.419	0	3.9323e+08	1.3634e+08	0	0.004	0.05053			High	2.01716	High	1.81111			0
	DISSALR	2	7	1	P13489		761.414	0	0	3.55191e+07	9.23393e+07	0.004	0.04587					High	1.63221	High	2.08638	0
	GCGDLCR	1	2	1	P13489	C2(Carbamidomethyl); C6(Carbamidomethyl)	837.333	220391504	0	0	0	0.006	0.08839	High	2.49935							0
P0DMV9	Heat shock 70 kDa protein 1B OS=Homo sapiens OX=9606 GN=HSPA1B PE=1 SV=1 - [HS71B_HUMAN]	76.13	4	27	39	295	1.07645e+10	606034720	2.29565e+08	1.0999e+09	409.16	65.68	31	108	203.627	57.1	28	53	274.742	62.09	29	70	222.971	55.23	29	64	641	70.009	5.65576
	Sequence	# PSMs	# Proteins	# Protein Groups	Protein Group Accessions	Modifications	MH+ [Da]	A5: Area	B5: Area	C5: Area	D5: Area	q-Value	PEP	A2	XCorr A2	B2	XCorr B2	C2	XCorr C2	D2	XCorr D2	# Missed Cleavages
	SINPDEAVAYGAAVQAAILMGDK	36	5	1	P0DMV9		2304.15	1.50589e+09	5.4899e+06	1.74595e+07	1.86906e+08	0	1.772e-10	High	7.43094	High	5.51295	High	7.17227	High	5.15942	0
	ATAGDTHLGGEDFDNR	9	7	2	P0DMV9;P17066		1675.73	3926439799	4.20279e+08	2.24103e+08	8.60682e+08	0	4.873e-08	High	5.69219	High	4.8832	High	5.64263	High	5.07874	0
	HWPFQVINDGDKPK	21	2	1	P0DMV9		1680.85	9.26813e+09	4.78727e+08	166825113	576941598	0	1.497e-07	High	5.67265	High	5.52098	High	4.67389	High	4.87171	0
	NQVALNPQNTVFDAK	6	2	1	P0DMV9		1658.85	5953597280	515887075	2.09942e+08	1.1094e+09	0	2.376e-06	High	5.59259	High	5.09781	High	5.2876	High	5.46798	0
	ELEQVCNPIISGLYQGAGGPGPGGFGAQGPK	5	3	1	P0DMV9	C6(Carbamidomethyl)	3055.5	445031498	3.8315e+07	1.13976e+07	8.92983e+07	0	3.99187e-16	High	4.90467	High	7.32471	High	9.70941	High	7.23379	0
	MKEIAEAYLGYPVTNAVITVPAYFNDSQR	3	2	1	P0DMV9		3260.62	6.27551e+08	0	0	0	0	2.048e-05	High	4.72888							1
	QTQIFTTYSDNQPGVLIQVYEGER	9	5	1	P0DMV9		2786.36	291374294	0	6.24321e+06	6.14126e+07	0	1.117e-13	High	4.60404			High	5.2736	High	4.86388	0
	TLSSSTQASLEIDSLFEGIDFYTSITR	4	3	1	P0DMV9		2981.44	51436054	0	8.89151e+06	0	0	6.553e-05	High	4.53985			High	2.06982			0
	SENVQDLLLLDVAPLSLGLETAGGVMTALIK	3	3	1	P0DMV9		3180.73	0	0	0	0	0	9.64e-07	High	4.5377	High	5.57495					0
	EIAEAYLGYPVTNAVITVPAYFNDSQR	12	2	1	P0DMV9		3001.48	1314251213	2.34946e+06	6.37912e+06	9.00526e+07	0	0.0008545	High	4.43372	High	4.61723	High	3.38006	High	4.5382	0
	AQIHDLVLVGGSTR	14	3	1	P0DMV9		1465.81	3627072912	206810648	97502484	292321502	0	2.184e-05	High	4.43082	High	3.45756	High	4.56763	High	4.70144	0
	KFGDPVVQSDMK	3	2	1	P0DMV9		1350.67	528157398	0	3.00491e+07	0	0	7.357e-06	High	4.26054			High	3.22477			1
	NALESYAFNMK	4	5	1	P0DMV9		1287.6	10357771911	234904024	9.65116e+07	2.82161e+08	0	1.206e-08	High	3.99949	High	3.8939	High	4.17119	High	3.18268	0
	ARFEELCSDLFR	5	5	2	P0DMV9;P17066	C7(Carbamidomethyl)	1542.74	853568881	1.39087e+07	0	3.50896e+07	0	0.0001563	High	3.94104	High	3.40616			High	3.95045	1
	IINEPTAAAIAYGLDR	8	3	2	P0DMV9;P17066		1687.9	10500230358	3.04683e+08	1.34402e+08	5.38025e+08	0	9.034e-16	High	3.85977	High	4.59315	High	5.20623	High	4.32859	0
	AFYPEEISSMVLTK	7	4	1	P0DMV9		1614.81	649939725	3.48075e+08	1.03024e+08	6.2104e+08	0	4.959e-07	High	3.83486	High	5.79646	High	3.93526	High	4.29716	0
	FEELCSDLFR	4	5	2	P0DMV9;P17066	C5(Carbamidomethyl)	1315.6	918558677	5.1082e+07	2.4666e+07	124607918	0	0.0005278	High	3.76369	High	3.68895	High	3.74867	High	3.77045	0
	DAGVIAGLNVLR	5	4	1	P0DMV9		1197.69	5.7349e+09	4.00695e+08	1.88962e+08	7.48457e+08	0	8.723e-09	High	3.76084	High	3.3011	High	4.42298	High	3.73493	0
	NALESYAFNMK	3	5	1	P0DMV9	M10(Oxidation)	1303.6	254391600	0	0	1.95942e+07	0	0.0004393	High	3.72974					High	3.76116	0
	YKAEDEVQR	8	5	1	P0DMV9		1137.55	2.97247e+09	2.47066e+08	6.74125e+07	3.47196e+08	0	0.001346	High	3.65011	High	3.8657	High	3.42157	High	3.68479	1
	FGDPVVQSDMK	3	2	1	P0DMV9		1222.58	3182279954	256110563	0	4.10692e+08	0	0.003103	High	3.52145	High	3.26446			High	3.66735	0
	SINPDEAVAYGAAVQAAILMGDK	5	5	1	P0DMV9	M20(Oxidation)	2320.14	33770660	2.78525e+06	2.61768e+06	2.18738e+07	0	4.792e-06	High	3.46747	High	2.82625	High	4.59986	High	5.88339	0
	KFGDPVVQSDMK	5	2	1	P0DMV9	M11(Oxidation)	1366.67	1.09481e+08	0	1.99451e+06	1.08817e+07	0	0.001176	High	3.43748			High	3.23282	High	3.30772	1
	VEIIANDQGNR	5	18	5	P11021;P0DMV9;P11142;E9PK54;P17066		1228.63	4442044536	623836786	1.82714e+08	1.02949e+09	0	1.396e-05	High	3.38603	High	3.79372	High	3.61148	High	3.40997	0
	LVNHFVEEFKR	14	3	1	P0DMV9		1417.76	1971004619	1.32557e+08	42020653	2.06611e+08	0	0.0001257	High	3.37532	High	3.76488	High	3.57331	High	3.34878	1
	FGDPVVQSDMK	4	2	1	P0DMV9	M10(Oxidation)	1238.57	2.3893e+08	1.49754e+07	0	25199024	0	0.0002995	High	3.3632	High	3.13418			High	3.22721	0
	LVNHFVEEFK	9	3	1	P0DMV9		1261.66	4506036736	146733809	6.38998e+07	2.65357e+08	0	0.0007094	High	3.28259	High	3.87182	High	3.59	High	3.75929	0
	LLQDFFNGR	4	3	1	P0DMV9		1109.57	4589016692	2.10381e+08	1.0326e+08	4.092e+08	0	0.0004328	High	3.15654	High	3.14857	High	3.29936	High	3.16339	0
	TTPSYVAFTDTER	7	17	4	P0DMV9;P11142;P17066;E9PK54		1487.7	1.14354e+10	678380299	2.5465e+08	1.1608e+09	0	0.007663	High	3.10288	High	3.56079	High	3.22557	High	3.50981	0
	AAAIGIDLGTTYSCVGVFQHGK	2	3	1	P0DMV9	C14(Carbamidomethyl)	2265.13	327192168	0	0	5.80217e+07	0	3.723e-05	High	2.98633					High	2.99776	0
	SAVEDEGLK	2	3	1	P0DMV9		947.468	284808904	0	5.83353e+07	0	0	0.000433	High	2.7477			High	2.74536			0
	LSKEEIER	7	5	1	P0DMV9		1003.54	1953415940	8.2895e+07	3.87325e+07	1.3068e+08	0	0.003638	High	2.4612	High	2.35641	High	3.03474	High	2.5252	1
	GVPQIEVTFDIDANGILNVTATDK	35	4	1	P0DMV9		2530.3	0	8.92659e+06	12679101	0	0	6.877e-07			High	6.2001	High	5.27404			0
	SAVEDEGLKGK	1	3	1	P0DMV9		1132.58	0	0	752230	0	0	0.003622					High	2.11513			1
	AFYPEEISSMVLTK	1	4	1	P0DMV9	M10(Oxidation)	1630.8	1.58486e+08	0	0	0	0.001	0.02733	High	2.58168							0
	ITITNDKGR	3	13	3	P0DMV9;P11142;P17066		1017.57	0	6.08383e+06	2.03599e+06	5.05565e+06	0.001	0.01371			High	2.68688	High	2.76342	High	2.68287	1
	STLEPVEK	1	5	2	P0DMV9;P17066		902.482	0	2.91828e+08	0	0	0.001	0.014			High	2.08325					0
	MVQEAEK	3	9	2	P0DMV9;P11142		834.402	1.10047e+09	0	44834707	2.16741e+08	0.002	0.02304	High	2.37086			High	2.31837	High	2.46225	0
	MVQEAEK	3	9	2	P0DMV9;P11142	M1(Oxidation)	850.396	9.49577e+07	0	0	2.54089e+07	0.002	0.03949	High	2.29374					High	2.5502	0
	KDISQNKR	3	5	1	P0DMV9		988.553	2.06545e+08	0	0	0	0.002	0.03372	High	2.27671							2
	VQVSYKGETK	1	2	1	P0DMV9		1138.61	0	7436313	0	0	0.002	0.027			High	2.87981					1
	DNNLLGR	3	6	2	P0DMV9;P17066		801.421	0	1.49658e+08	5.68957e+07	2.46832e+08	0.002	0.01894			High	2.22742	High	2.04749	High	2.06672	0
	GGSGSGPTIEEVD	2	3	1	P0DMV9		1204.53	266018902	0	9.93683e+07	0	0.003	0.05121	High	2.95157			High	3.16653			0
	ITITNDK	2	13	3	P0DMV9;P11142;P17066		804.446	0	2.79972e+08	0	428216859	0.004	0.04952			High	1.64425			High	1.60588	0
	LIGDAAK	1	16	4	P11021;P0DMV9;P11142;E9PK54		687.402	0	0	0	3.61343e+08	0.007	0.0931							High	1.82464	0
G3V1A4	Cofilin, non-muscle isoform OS=Homo sapiens OX=9606 GN=CFL1 PE=1 SV=1 - [G3V1A4_HUMAN]	75.17	7	7	10	41	1.39411e+09	5.00075e+07	19346535	8.55507e+07	58.0077	57.05	8	17	16.7496	39.6	4	4	28.7594	59.06	7	8	49.6915	75.17	9	12	149	16.8008	8.35303
	Sequence	# PSMs	# Proteins	# Protein Groups	Protein Group Accessions	Modifications	MH+ [Da]	A5: Area	B5: Area	C5: Area	D5: Area	q-Value	PEP	A2	XCorr A2	B2	XCorr B2	C2	XCorr C2	D2	XCorr D2	# Missed Cleavages
	HELQANCYEEVKDR	7	4	1	G3V1A4	C7(Carbamidomethyl)	1790.81	301990299	2.36998e+07	8.20837e+06	3.18222e+07	0	8.935e-09	High	6.54291	High	4.76724	High	6.21612	High	5.86796	1
	NIILEEGKEILVGDVGQTVDDPYATFVK	5	7	1	G3V1A4		3062.58	1.53604e+09	0	2.49159e+06	1.88826e+07	0	2.729e-07	High	5.7523			High	4.49179	High	6.55037	1
	EILVGDVGQTVDDPYATFVK	6	7	1	G3V1A4		2166.09	638589608	1.4255e+07	6350241	3.88108e+07	0	1.769e-08	High	5.40611	High	4.92956	High	3.36185	High	6.42612	0
	HELQANCYEEVK	1	4	1	G3V1A4	C7(Carbamidomethyl)	1519.68	66356492	0	0	0	0	3.628e-06	High	4.60634							0
	LGGSAVISLEGKPL	8	3	1	G3V1A4		1340.78	817830820	2.88814e+07	1.43419e+07	7.32993e+07	0	4.642e-13	High	3.73259	High	3.51978	High	4.12572	High	3.15606	0
	YALYDATYETK	4	7	2	G3V1A4;Q9Y281		1337.63	1828460594	9.74412e+07	3.54893e+07	1.42253e+08	0	0.0001955	High	3.47808	High	3.53307	High	3.47266	High	3.38769	0
	AVLFCLSEDKK	4	7	1	G3V1A4	C5(Carbamidomethyl)	1309.68	224521300	0	4.18948e+06	2.40898e+07	0	0.0008579	High	3.08074			High	1.4866	High	3.27802	1
	KEDLVFIFWAPESAPLK	2	6	2	G3V1A4;Q9Y281		1990.07	0	0	0	2.69078e+07	0	8.995e-07							High	4.50142	1
	KSSTPEEVKK	2	7	1	G3V1A4		1132.62	0	0	1.29746e+06	3.09228e+06	0.001	0.01291					High	2.95388	High	3.44144	2
	MIYASSK	2	8	3	G3V1A4;Q9Y281;F6RFD5		799.401	561000917	0	0	4.10997e+07	0.002	0.0289	High	1.57848					High	1.69209	0
P05783	Keratin, type I cytoskeletal 18 OS=Homo sapiens OX=9606 GN=KRT18 PE=1 SV=2 - [K1C18_HUMAN]	74.88	12	31	33	146	3.61446e+09	3.51628e+08	9.96738e+07	450964979	151.701	71.63	29	49	101.445	48.14	22	32	100.123	57.21	22	28	119.952	51.16	23	37	430	48.0285	5.45264
	Sequence	# PSMs	# Proteins	# Protein Groups	Protein Group Accessions	Modifications	MH+ [Da]	A5: Area	B5: Area	C5: Area	D5: Area	q-Value	PEP	A2	XCorr A2	B2	XCorr B2	C2	XCorr C2	D2	XCorr D2	# Missed Cleavages
	GGMGSGGLATGIAGGLAGMGGIQNEK	9	2	1	P05783		2261.09	587946974	1.87404e+08	3.37959e+07	2.56581e+08	0	3.992e-16	High	6.77366	High	6.08319	High	6.83649	High	6.6072	0
	LLEDGEDFNLGDALDSSNSMQTIQK	8	1	1	P05783		2740.26	950458510	1.01809e+08	1.87416e+07	1.81256e+08	0	2.151e-07	High	6.60916	High	6.09869	High	6.75293	High	6.82478	0
	GLQAQIASSGLTVEVDAPK	1	2	1	P05783		1884	8.88468e+07	0	0	0	0	7.601e-09	High	6.15068							0
	GGMGSGGLATGIAGGLAGMGGIQNEK	2	2	1	P05783	M3(Oxidation)	2277.09	20073506	1.49019e+07	0	0	0	4.401e-06	High	4.86207	High	5.28658					0
	EELDKYWSQQIEESTTVVTTQSAEVGAAETTLTELR	2	2	1	P05783		4042.96	90655116	0	2.74459e+06	0	0	4.338e-12	High	4.00752			High	4.51925			1
	TVQSLEIDLDSMR	4	2	1	P05783		1506.75	530185708	1.3105e+07	3.39887e+07	0	0	6.208e-07	High	3.93103	High	4.47486	High	3.85531			0
	AQIFANTVDNAR	4	2	1	P05783		1319.67	3749218970	3.32794e+08	5.61972e+07	3.51601e+08	0	0.0001212	High	3.91893	High	4.20787	High	4.07763	High	4.45568	0
	RLLEDGEDFNLGDALDSSNSMQTIQK	1	1	1	P05783		2896.36	51755564	0	0	0	0	0.001176	High	3.70303							1
	YALQMEQLNGILLHLESELAQTR	1	2	1	P05783	M5(Oxidation)	2686.38	0	0	0	0	0	1.595e-06	High	3.63396							0
	VKYETELAMR	12	2	1	P05783		1239.64	961948848	1.01003e+08	1.54971e+07	1.07141e+08	0	0.0007674	High	3.61248	High	2.75183	High	2.99933	High	4.0237	1
	QAQEYEALLNIK	5	2	1	P05783		1419.75	3294333760	2.08305e+08	43033363	232180700	0	1.333e-06	High	3.49619	High	3.30638	High	3.57946	High	3.26594	0
	KVIDDTNITR	6	2	1	P05783		1174.64	493262234	49026265	9.70226e+06	63335027	0	0.000186	High	3.3122	High	3.61411	High	3.43638	High	3.30295	1
	VKLEAEIATYR	6	2	1	P05783		1292.72	538751756	4.0081e+07	7.28867e+06	5.65918e+07	0	0.00151	High	3.29581	High	3.74186	High	2.91639	High	3.70164	1
	QSVENDIHGLRK	9	2	1	P05783		1395.73	1.34035e+08	5.64864e+06	1.64921e+06	3.59501e+07	0	0.00173	High	3.23031	High	3.36771	High	2.82784	High	3.1561	1
	VIDDTNITR	1	2	1	P05783		1046.55	2524697924	0	0	0	0	0.0006375	High	3.11793							0
	YALQMEQLNGILLHLESELAQTR	2	2	1	P05783		2670.39	276591108	0	0	0	0	2.925e-10	High	3.01983			High	3.30951			0
	YETELAMR	4	2	1	P05783		1012.48	825160419	9.02153e+07	1.6629e+07	1.10013e+08	0	0.002409	High	2.97986	High	2.81936	High	2.99309	High	2.55999	0
	IVLQIDNAR	5	4	2	P05783;P08727		1041.61	3.79983e+09	3.27266e+08	77933623	4.1714e+08	0	0.0004124	High	2.94716	High	2.89433	High	2.56752	High	2.39041	0
	ETMQSLNDR	4	4	1	P05783		1093.49	1.05789e+09	2.40291e+08	5.06323e+07	2.88956e+08	0	0.0004785	High	2.84924	High	2.61312	High	3.13348	High	2.77107	0
	LQLETEIEALKEELLFMK	1	2	1	P05783	M17(Oxidation)	2193.17	7.3422e+07	0	0	0	0	0.0006973	High	2.8051							1
	QSVENDIHGLR	8	2	1	P05783		1267.64	1.23144e+09	1.22712e+08	2.84699e+07	1.30676e+08	0	0.0005424	High	2.78363	High	3.16321	High	2.99053	High	2.96996	0
	ASLENSLR	4	2	1	P05783		889.474	2081999504	207757622	3.95902e+07	241386042	0	0.001776	High	2.78019	High	2.77232	High	2.64378	High	2.81624	0
	ETMQSLNDR	6	4	1	P05783	M3(Oxidation)	1109.49	7.99309e+07	1.27667e+07	4.1724e+06	1.73312e+07	0	0.004068	High	2.66005	High	2.70854	High	2.54309	High	2.6906	0
	VVSETNDTK	4	1	1	P05783		992.49	206350506	1.64979e+08	3.89026e+07	2.19217e+08	0	4.049e-05	High	2.50322	High	2.64941	High	2.80338	High	2.32512	0
	GGMGSGGLATGIAGGLAGMGGIQNEKETMQSLNDR	1	2	1	P05783		3335.56	52465008	0	0	0	0	3.161e-05	High	2.3907							1
	STFSTNYR	4	2	1	P05783		975.453	706085541	131427178	3.29168e+07	1.36968e+08	0	0.005414	High	2.18241	High	2.18784	High	2.07932	High	1.88282	0
	LQLETEIEALKEELLFMK	5	2	1	P05783		2177.17	2.7142e+09	0	0	2.52108e+06	0	6.529e-08	High	2.06779					High	1.7309	1
	LEAEIATYR	3	2	1	P05783		1065.56	0	1.07699e+08	2.56323e+07	125051191	0	0.0002314			High	3.35063	High	3.36264	High	3.45925	0
	LLEDGEDFNLGDALDSSNSMQTIQK	2	1	1	P05783	M20(Oxidation)	2756.25	0	0	4.17157e+06	1.5337e+07	0	2.956e-06					High	5.9842	High	6.18585	0
	YWSQQIEESTTVVTTQSAEVGAAETTLTELR	1	2	1	P05783		3428.66	0	0	5.66264e+06	0	0	2.952e-10					High	4.99349			0
	TVQSLEIDLDSMR	1	2	1	P05783	M12(Oxidation)	1522.74	0	0	3.7473e+06	0	0	0.00293					High	3.05434			0
	LAADDFR	4	24	8	P13645;P02533;P19012;P08779;Q04695;P05783;P08727;O76013		807.399	2320874720	3.94824e+08	1.64891e+08	5.84154e+08	0.001	0.01117	High	2.43888	High	2.61427	High	2.45672	High	2.58246	0
	DWSHYFK	4	2	1	P05783		982.442	2.28205e+09	121697892	0	5.2711e+07	0.001	0.01815	High	2.11461	High	2.25344			High	1.54268	0
	AQYDELAR	1	2	1	P05783		965.468	1714270960	0	0	0	0.002	0.03881	High	2.25561							0
	IREHLEK	2	2	1	P05783		924.525	1804833440	0	0	7.51365e+07	0.004	0.07028	High	2.25819					High	2.14425	1
	LASYLDR	3	2	1	P05783		837.446	0	1.20104e+08	2.7836e+07	1.38095e+08	0.004	0.0524			High	1.969	High	1.94168	High	1.95303	0
	KNREELDK	2	2	1	P05783		1031.55	194469569	0	0	7.63177e+06	0.006	0.08649	High	2.09648					High	2.9541	2
	IIEDLR	3	5	1	P05783		758.44	872638240	7.28129e+07	0	8.65654e+07	0.008	0.1006	High	1.85405	High	1.93556			High	1.93167	0
	SLETENR	1	2	1	P05783		848.41	0	42576666	0	0	0.009	0.1163			High	1.75179					0
K7EM38	Actin, cytoplasmic 2 (Fragment) OS=Homo sapiens OX=9606 GN=ACTG1 PE=1 SV=1 - [K7EM38_HUMAN]	74.44	12	1	12	246	8.11142e+10	2.26703e+10	7.60149e+09	1.2562e+10	207.27	66.92	9	65	217.712	74.44	11	68	189.218	66.92	9	61	165.866	66.92	10	52	133	14.5132	5.2749
	Sequence	# PSMs	# Proteins	# Protein Groups	Protein Group Accessions	Modifications	MH+ [Da]	A5: Area	B5: Area	C5: Area	D5: Area	q-Value	PEP	A2	XCorr A2	B2	XCorr B2	C2	XCorr C2	D2	XCorr D2	# Missed Cleavages
	YPIEHGIVTNWDDMEK	14	15	3	P60709;I3L3R2;K7EM38		1946.89	3.02755e+09	6.93774e+08	221135984	5.63902e+08	0	3.007e-08	High	6.17218	High	6.66701	High	6.07989	High	6.51289	0
	IWHHTFYNELR	27	23	4	P60709;P68032;I3L3R2;K7EM38		1515.75	3.43237e+10	9.31261e+09	2360959507	5447968789	0	5.655e-07	High	4.86277	High	4.00251	High	4.47927	High	4.36015	0
	VAPEEHPVLLTEAPLNPK	31	13	3	P60709;I3L3R2;K7EM38		1954.06	110786039488	4.23891e+10	1.36774e+10	2.2476e+10	0	1.902e-06	High	4.41633	High	3.72055	High	4.43601	High	4.56587	0
	HQGVMVGMGQK	31	24	5	P68032;Q562R1;P60709;I3L3R2;K7EM38		1171.57	50140713644	9.02043e+09	2.79577e+09	5.59154e+09	0	1.789e-06	High	4.33893	High	4.50608	High	4.13066	High	4.32668	0
	DSYVGDEAQSK	11	24	4	P68032;P60709;I3L3R2;K7EM38		1198.52	5.88772e+09	9.31866e+09	3.45275e+09	5.56978e+09	0	9.012e-05	High	3.87915	High	3.83048	High	3.92776	High	3.63959	0
	HQGVMVGMGQK	55	24	5	P68032;Q562R1;P60709;I3L3R2;K7EM38	M5(Oxidation)	1187.56	5027892627	3.90184e+08	1.7926e+08	2.53708e+08	0	9.603e-06	High	3.7948	High	4.31686	High	3.92053	High	4.26487	0
	HQGVMVGMGQK	31	24	5	P68032;Q562R1;P60709;I3L3R2;K7EM38	M5(Oxidation); M8(Oxidation)	1203.56	1.73876e+10	2294217954	7.78665e+08	1550619747	0	0.0001507	High	3.72571	High	3.73892	High	3.70312	High	3.81581	0
	DSYVGDEAQSKR	11	24	4	P68032;P60709;I3L3R2;K7EM38		1354.62	1313068597	4.12675e+08	1.11869e+08	1.24262e+08	0	0.000269	High	3.46396	High	3.45485	High	3.32131	High	3.70204	1
	AGFAGDDAPR	15	30	4	P68032;P60709;I3L3R2;K7EM38		976.448	82415926850	1.63032e+10	5.6743e+09	9618595424	0	0.0001321	High	3.30204	High	3.54423	High	3.41567	High	3.54869	0
	AVFPSIVGRPR	7	28	4	P68032;P60709;I3L3R2;K7EM38		1198.7	11580009088	2869695562	3.9192e+08	7.50077e+08	0	0.00139	High	3.06364	High	3.05638	High	3.06324	High	1.86871	0
	AVFPSIVGRPRHQGVMVGMGQKDSYVGDEAQSK	1	23	4	P68032;P60709;I3L3R2;K7EM38		3530.76	134418966	0	0	0	0	0.0006492	High	2.3509							2
	HQGVMVGMGQKDSYVGDEAQSK	2	23	4	P68032;P60709;I3L3R2;K7EM38		2351.07	0	2.15381e+07	0	8.99302e+06	0	2.945e-07			High	6.2133			High	2.80907	1
	HQGVMVGMGQKDSYVGDEAQSKR	5	23	4	P68032;P60709;I3L3R2;K7EM38		2507.17	0	3.10026e+07	7.1114e+06	1.34876e+07	0	0.0002159			High	4.13763	High	2.46212	High	4.05467	2
	AVLSLYASGR	1	1	1	K7EM38		1036.58	0	2.56268e+07	0	0	0	0.001174			High	3.70336					0
	YPIEHGIVTNWDDMEK	4	15	3	P60709;I3L3R2;K7EM38	M14(Oxidation)	1962.89	0	0	2.1601e+07	2.60024e+07	0	8.582e-05					High	4.81463	High	4.84297	0
P10599	Thioredoxin OS=Homo sapiens OX=9606 GN=TXN PE=1 SV=3 - [THIO_HUMAN]	74.29	1	7	7	21	4.48834e+09	4.70276e+07	1.88053e+07	1.10744e+08	24.0678	51.43	6	9	13.0052	40	4	4	13.4715	52.38	4	4	13.2353	40	4	4	105	11.7297	4.91943
	Sequence	# PSMs	# Proteins	# Protein Groups	Protein Group Accessions	Modifications	MH+ [Da]	A5: Area	B5: Area	C5: Area	D5: Area	q-Value	PEP	A2	XCorr A2	B2	XCorr B2	C2	XCorr C2	D2	XCorr D2	# Missed Cleavages
	TAFQEALDAAGDK	4	1	1	P10599		1336.64	9894604616	7.96939e+07	2.85357e+07	2.0921e+08	0	2.922e-05	High	4.04822	High	4.40802	High	3.82292	High	4.31313	0
	MIKPFFHSLSEK	3	1	1	P10599		1463.77	1543694644	0	0	0	0	7.92e-06	High	3.80515							0
	VGEFSGANK	4	1	1	P10599		908.447	2.02671e+09	4.41454e+07	2.18633e+07	80799432	0	0.001013	High	3.54138	High	2.84664	High	2.96214	High	3.23182	0
	EKLEATINELV	3	1	1	P10599		1258.69	1409398151	1.72436e+07	0	4.22239e+07	0	0.0007168	High	3.03675	High	3.44455			High	3.59456	1
	CMPTFQFFK	4	1	1	P10599	C1(Carbamidomethyl)	1205.55	7.81456e+08	1.68688e+07	6.0168e+06	3.27473e+07	0	0.006092	High	1.68982	High	2.30604	High	2.14044	High	2.09574	0
	YSNVIFLEVDVDDCQDVASECEVK	1	1	1	P10599	C14(Carbamidomethyl); C21(Carbamidomethyl)	2833.25	0	0	4.10806e+06	0	0	2.285e-11					High	4.54601			0
	MIKPFFHSLSEK	1	1	1	P10599	M1(Oxidation)	1479.77	108250787	0	0	0	0.001	0.01576	High	2.20709							0
	LEATINELV	1	1	1	P10599		1001.55	8.31666e+07	0	0	0	0.003	0.05489	High	2.25198							0
P08670	Vimentin OS=Homo sapiens OX=9606 GN=VIM PE=1 SV=4 - [VIME_HUMAN]	74.25	17	31	35	130	1.15674e+09	1.05794e+08	3.59224e+07	1.34344e+08	111.712	66.52	31	36	109.895	57.73	28	31	88.343	52.15	24	28	108.199	57.94	29	35	466	53.6191	5.12256
	Sequence	# PSMs	# Proteins	# Protein Groups	Protein Group Accessions	Modifications	MH+ [Da]	A5: Area	B5: Area	C5: Area	D5: Area	q-Value	PEP	A2	XCorr A2	B2	XCorr B2	C2	XCorr C2	D2	XCorr D2	# Missed Cleavages
	KVESLQEEIAFLK	7	3	1	P08670		1533.85	764520627	3.15008e+07	4.98466e+06	5.92631e+07	0	1.724e-05	High	5.43261	High	5.66434	High	5.46417	High	4.42782	1
	LQDEIQNMKEEMAR	4	3	1	P08670		1734.81	408947336	1.03935e+07	0	1.27004e+07	0	1.697e-05	High	4.7649	High	5.12119			High	4.9301	1
	LHEEEIQELQAQIQEQHVQIDVDVSKPDLTAALR	1	3	1	P08670		3923	69442108	0	0	0	0	2.421e-10	High	4.61634							0
	ETNLDSLPLVDTHSK	7	1	1	P08670		1668.84	510947815	7.06475e+07	8058635	6.69055e+07	0	0.0001002	High	4.46485	High	4.62731	High	3.26827	High	4.42143	0
	FADLSEAANR	5	3	1	P08670		1093.53	914731872	8.7057e+07	1.53668e+07	95010027	0	9.031e-09	High	4.19873	High	4.00686	High	4.37463	High	3.27719	0
	TNEKVELQELNDR	5	4	1	P08670		1587.8	72892162	3013306	0	4.04791e+06	0	8.932e-05	High	4.02101	High	3.78021			High	3.8912	1
	KVESLQEEIAFLKK	3	3	1	P08670		1661.95	180145756	9.51184e+06	0	1.27593e+07	0	1.306e-05	High	3.97671	High	3.68744			High	2.385	2
	SLYASSPGGVYATR	4	4	1	P08670		1428.71	628560642	6.40122e+07	1.44705e+07	8.97887e+07	0	8.022e-06	High	3.92924	High	3.99439	High	4.31037	High	4.34604	0
	DGQVINETSQHHDDLE	7	1	1	P08670		1836.79	1.56626e+08	2.72318e+07	1.06906e+07	6.32818e+07	0	0.0003468	High	3.88199	High	4.20941	High	3.93914	High	3.34545	0
	ILLAELEQLK	4	3	1	P08670		1169.71	1.35896e+09	93603965	2.14574e+07	1.15583e+08	0	0.0001234	High	3.63348	High	3.09936	High	3.32397	High	3.39499	0
	QVQSLTCEVDALK	4	3	1	P08670	C7(Carbamidomethyl)	1490.75	7.55296e+08	4.80607e+07	1.19297e+07	6.32587e+07	0	2.046e-10	High	3.60931	High	3.6509	High	4.08523	High	3.66282	0
	LGDLYEEEMR	4	2	1	P08670		1254.57	737283120	7.1723e+07	1.54318e+07	1.12639e+08	0	0.0003759	High	3.54538	High	3.75764	High	3.12213	High	3.62619	0
	LLQDSVDFSLADAINTEFK	3	4	1	P08670		2126.06	36123596	0	4.426e+06	0	0	3.028e-15	High	3.48698			High	5.75982			0
	RQVDQLTNDK	4	2	1	P08670		1216.63	142076637	9.6209e+06	1.70107e+06	1.12849e+07	0	0.001547	High	3.42684	High	3.91609	High	3.82304	High	3.64106	1
	EEAENTLQSFR	4	3	1	P08670		1323.62	921193524	8.57539e+07	1.78168e+07	1.1784e+08	0	0.000587	High	3.4188	High	3.3164	High	3.2542	High	3.3687	0
	NLQEAEEWYK	4	6	1	P08670		1309.61	406338121	9.76578e+07	1.99662e+07	7.82975e+07	0	0.003675	High	3.37143	High	3.6768	High	3.24578	High	3.4678	0
	KLLEGEESR	3	8	2	P08670;P05787		1060.56	423676132	3.49826e+07	9.20061e+06	0	0	0.0006216	High	3.33614	High	3.21179	High	2.51554			1
	LQDEIQNMK	1	3	1	P08670		1118.55	336829248	0	0	0	0	0.001569	High	3.23726							0
	EKLQEEMLQR	2	2	1	P08670		1303.67	184906460	0	0	16728281	0	0.000681	High	3.02962					High	2.69231	1
	LQEEMLQR	4	3	1	P08670		1046.53	572842089	5.62901e+07	1.42219e+07	8.45857e+07	0	0.002176	High	2.91803	High	3.04673	High	2.67656	High	3.36994	0
	QDVDNASLAR	4	3	1	P08670		1088.53	890606052	71381188	1.79361e+07	8.08646e+07	0	0.0006595	High	2.86143	High	3.13457	High	2.74178	High	2.9	0
	DNLAEDIMR	4	2	1	P08670		1076.5	598790144	6.60358e+07	1.3188e+07	76183964	0	0.001715	High	2.79667	High	2.75822	High	2.96219	High	2.8321	0
	VELQELNDR	5	4	1	P08670		1115.57	619234135	6.77143e+07	1.36336e+07	7.10683e+07	0	0.0003775	High	2.3316	High	3.07815	High	3.02599	High	3.16972	0
	LLEGEESR	4	9	2	P08670;P05787		932.468	7.4325e+08	7.24514e+07	2.35618e+07	1.05648e+08	0	0.001974	High	2.24727	High	2.73156	High	2.30746	High	2.60406	0
	ISLPLPNFSSLNLR	4	2	1	P08670		1570.89	966280944	2.02037e+07	3.34622e+06	5.11859e+07	0	0.0001823	High	1.24831	High	2.43499	High	2.03815	High	1.93089	0
	EMEENFAVEAANYQDTIGR	4	3	1	P08670		2186.95	0	1.55091e+07	0	34038159	0	8.095e-06			High	6.68407			High	6.71661	0
	VESLQEEIAFLK	2	3	1	P08670		1405.76	0	6.23104e+06	0	9633375	0	1.383e-05			High	3.70286			High	4.4407	0
	FLEQQNK	4	33	6	P13647;P02538;Q8N1N4;P05787;O43790;P08670		906.468	1144986946	1.26121e+08	6.27481e+07	1.69608e+08	0.001	0.02023	High	2.15778	High	2.4923	High	2.22865	High	2.05805	0
	FANYIDK	3	3	1	P08670		870.435	367331594	3.12975e+07	0	4.21892e+07	0.001	0.013	High	2.14821	High	2.56144			High	1.73356	0
	QVDQLTNDK	3	2	1	P08670		1060.53	363750936	0	1.23788e+07	6.71357e+07	0.001	0.01364	High	2.07746			High	2.65028	High	2.5679	0
	QQYESVAAK	4	3	1	P08670		1023.51	3.88328e+08	4.5878e+07	1.15558e+07	6.6537e+07	0.001	0.01798	High	1.7826	High	1.93287	High	1.71775	High	2.11919	0
	TYSLGSALRPSTSR	1	4	1	P08670		1495.79	270296720	0	0	0	0.001	0.01603	High	1.60658							0
	EYQDLLNVK	3	10	2	P07196;P08670		1121.58	0	7.87959e+07	1.45858e+07	81043839	0.001	0.00993			High	2.84223	High	2.54935	High	2.33753	0
	GTNESLER	1	7	1	P08670		905.432	0	19638417	0	0	0.001	0.02039			High	2.65746					0
	SYVTTSTR	3	4	1	P08670		914.458	331409080	0	1.03916e+07	4.4049e+07	0.002	0.01935	High	1.87793			High	2.19567	High	1.69738	0
	LQEEMLQR	1	3	1	P08670	M5(Oxidation)	1062.52	57854668	0	0	0	0.007	0.1049	High	2.10613							0
P35580	Myosin-10 OS=Homo sapiens OX=9606 GN=MYH10 PE=1 SV=3 - [MYH10_HUMAN]	74.09	14	174	207	1476	3.19313e+10	4.95425e+09	2.03817e+09	3.59708e+09	1502.13	64.17	150	406	1391.54	70.65	191	398	1278.47	66.35	163	348	1146.54	67	161	324	1976	228.858	5.5415
	Sequence	# PSMs	# Proteins	# Protein Groups	Protein Group Accessions	Modifications	MH+ [Da]	A5: Area	B5: Area	C5: Area	D5: Area	q-Value	PEP	A2	XCorr A2	B2	XCorr B2	C2	XCorr C2	D2	XCorr D2	# Missed Cleavages
	IVGLDQVTGMTETAFGSAYK	14	1	1	P35580		2088.02	2742896442	2.94105e+08	7.76923e+07	4.49931e+08	0	2.044e-09	High	7.76868	High	7.79144	High	6.71745	High	5.75326	0
	TQLEELEDELQATEDAK	36	3	2	P35580;P35579		1961.91	13636580591	4.17865e+09	1.50071e+09	3809289754	0	2.762e-08	High	7.39108	High	7.13784	High	7.20912	High	6.9934	0
	KLDGETTDLQDQIAELQAQIDELK	12	1	1	P35580		2714.36	5806324010	7.70401e+06	8.43069e+06	2.67003e+08	0	9.293e-08	High	7.09839	High	5.42475	High	4.74169	High	6.48099	1
	MQAHIQDLEEQLDEEEGAR	8	1	1	P35580		2241	4190811356	1423514505	4.008e+08	9.12518e+08	0	1.017e-07	High	7.0279	High	5.60651	High	7.09227	High	7.35719	0
	KMQAHIQDLEEQLDEEEGAR	7	1	1	P35580		2369.08	276408897	3.32557e+07	6.60559e+06	2.87364e+07	0	5.408e-07	High	7.02036	High	5.67312	High	4.11593	High	5.09687	1
	DAASLESQLQDTQELLQEETR	9	1	1	P35580		2404.14	2988779916	1.98435e+08	6.86489e+07	433629863	0	2.117e-11	High	6.94288	High	6.29056	High	6.14309	High	6.75897	0
	LQQLFNHTMFILEQEEYQR	16	4	2	P35580;P35579		2467.2	2984008860	3.23292e+07	11706619	2.35697e+08	0	1.106e-07	High	6.72077	High	4.1901	High	4.8166	High	5.64346	0
	KKVDDDLGTIESLEEAK	13	1	1	P35580		1889.96	5143040144	8.9154e+08	2.85271e+08	450600928	0	1.927e-07	High	6.68456	High	6.28697	High	5.86271	High	4.40199	2
	KVDDDLGTIESLEEAK	8	1	1	P35580		1761.87	1.82726e+09	4.21211e+08	1.78551e+08	2.68216e+08	0	4.03e-07	High	6.52605	High	6.60288	High	6.11082	High	6.63187	1
	TELEDTLDTTAAQQELR	8	1	1	P35580		1933.93	884823184	1.89607e+08	7.30353e+07	1.53917e+08	0	1.472e-08	High	6.35289	High	6.68364	High	5.25021	High	6.39535	0
	IAQLEEELEEEQSNMELLNDR	10	1	1	P35580		2532.17	2848622846	2.22845e+08	6.09238e+07	5.27365e+08	0	4.37e-10	High	6.3501	High	6.75656	High	4.50087	High	6.47542	0
	HATALEELSEQLEQAK	9	1	1	P35580		1796.9	5008064822	1.42213e+09	4.7091e+08	1.06904e+09	0	2.468e-07	High	6.26888	High	6.89917	High	6.78153	High	6.16136	0
	NILAEQLQAETELFAEAEEMR	20	1	1	P35580		2435.18	1210814872	5.82765e+06	3.6523e+07	2.2084e+07	0	8.589e-12	High	6.18825	High	6.30546	High	6.04325	High	5.11817	0
	LQNELDNVSTLLEEAEK	8	1	1	P35580		1944.97	1791793920	2.06318e+08	5.14562e+07	2.30592e+08	0	5.988e-07	High	6.16577	High	5.8954	High	5.6141	High	6.23588	0
	VEDMAELTCLNEASVLHNLK	18	5	2	P35580;P35579	C9(Carbamidomethyl)	2286.1	12390848388	3.69406e+09	7.95041e+07	3008932771	0	1.402e-07	High	6.03758	High	5.12868	High	4.74648	High	5.97411	0
	LQQELDDLTVDLDHQR	14	1	1	P35580		1937.95	1.60346e+10	1.76961e+09	8.70069e+08	1.69142e+09	0	2.143e-07	High	5.95989	High	6.27489	High	6.24949	High	5.06085	0
	NMDPLNDNVATLLHQSSDR	6	1	1	P35580		2140	7582541152	2183599858	33886315	1707494880	0	1.883e-07	High	5.87775	High	2.55412	High	5.32038	High	6.20342	0
	LDGETTDLQDQIAELQAQIDELK	9	1	1	P35580		2586.27	1036673762	0	411548	2.5892e+07	0	1.767e-09	High	5.78815	High	4.09473	High	5.25787	High	5.62017	0
	CMLQDREDQSILCTGESGAGK	5	2	1	P35580	C1(Carbamidomethyl); C13(Carbamidomethyl)	2355.03	3.47535e+08	4.8787e+07	2.10434e+07	4.21463e+07	0	4.264e-08	High	5.77881	High	5.04484	High	6.1366	High	6.77743	1
	ALEEETKNHEAQIQDMR	9	1	1	P35580		2041.95	1331563237	278424196	8.84783e+07	1.47764e+08	0	7.717e-08	High	5.77496	High	5.80061	High	4.6191	High	4.09942	1
	DLSEELEALKTELEDTLDTTAAQQELR	3	1	1	P35580		3061.49	2496810712	0	0	0	0	1.226e-05	High	5.73489							1
	HATALEELSEQLEQAKR	9	1	1	P35580		1953	1054130714	288505056	1.3627e+07	1.32438e+08	0	2.123e-09	High	5.68841	High	6.76644	High	1.88907	High	4.6605	1
	VDDDLGTIESLEEAK	4	1	1	P35580		1633.78	1631534495	4.05386e+08	1.23864e+08	3.29086e+08	0	3.315e-11	High	5.6502	High	4.64586	High	5.9469	High	5.60699	0
	VEDMAELTCLNEASVLHNLK	10	5	2	P35580;P35579	M4(Oxidation); C9(Carbamidomethyl)	2302.1	5.93315e+08	1.75163e+08	1.06168e+08	1.72202e+08	0	1.035e-06	High	5.5184	High	3.87455	High	3.53084	High	4.51448	0
	LQNELDNVSTLLEEAEKK	10	1	1	P35580		2073.06	7052675001	1.39032e+09	3.13552e+08	763777558	0	1.757e-08	High	5.47716	High	4.90011	High	5.30857	High	3.18566	1
	HAEQERDELADEITNSASGK	10	1	1	P35580		2200.01	3810363626	8.95564e+08	2.77718e+08	6.44214e+08	0	2.265e-08	High	5.46102	High	6.58031	High	5.25792	High	6.95365	1
	IAECSSQLAEEEEK	5	1	1	P35580	C4(Carbamidomethyl)	1622.72	1.29201e+09	5.33033e+08	2.30867e+08	4.15549e+08	0	8.62e-07	High	5.45916	High	5.74855	High	5.53461	High	5.47902	0
	NSLQEQQEEEEEARK	7	1	1	P35580		1846.83	1.9731e+08	4.26136e+08	1.4928e+08	2.19453e+08	0	4.195e-06	High	5.44731	High	4.5488	High	2.67066	High	5.34815	1
	MQAHIQDLEEQLDEEEGAR	5	1	1	P35580	M1(Oxidation)	2257	59400605	7.08454e+07	3.08124e+07	3.73832e+07	0	3.992e-16	High	5.4219	High	5.0126	High	5.85585	High	5.2032	0
	KQELEEILHDLESR	13	1	1	P35580		1738.89	9839885742	8.76988e+08	9.08417e+07	5.67026e+08	0	4.156e-05	High	5.40941	High	4.05612	High	5.26855	High	5.18731	1
	IAECSSQLAEEEEKAK	8	1	1	P35580	C4(Carbamidomethyl)	1821.85	3726824892	545362109	3.0019e+08	3.35835e+08	0	3.938e-06	High	5.38183	High	5.59347	High	5.05356	High	5.5627	1
	QLEEEKNSLQEQQEEEEEAR	4	1	1	P35580		2475.11	1.65736e+08	7.29932e+07	2.20362e+07	3.81662e+07	0	7.584e-08	High	5.30812	High	6.23656	High	4.5414	High	5.52434	1
	TTLQVDTLNAELAAER	17	1	1	P35580		1744.9	1.37218e+09	1047801083	3.89386e+08	579685388	0	4.033e-05	High	5.29599	High	5.65653	High	5.26773	High	4.88666	0
	HGFEAASIKEER	8	2	1	P35580		1373.68	2494744353	6.64571e+08	2.34759e+08	3.29157e+08	0	2.195e-13	High	5.2637	High	4.27324	High	5.45156	High	4.93999	1
	IGQLEEQLEQEAK	6	1	1	P35580		1514.77	10651762320	1.47274e+09	9.93778e+08	1.30442e+09	0	7.201e-07	High	5.19209	High	4.94682	High	5.04247	High	4.83437	0
	DELADEITNSASGK	5	1	1	P35580		1449.67	396086806	1.60512e+08	5.07844e+07	1.09357e+08	0	2.152e-08	High	5.18761	High	5.22939	High	5.47284	High	5.3381	0
	TFHIFYQLLSGAGEHLK	10	1	1	P35580		1961.03	3094567447	5.95961e+07	2.6518e+07	1.78653e+08	0	5.309e-08	High	5.12811	High	5.11757	High	4.23275	High	5.16505	0
	RQLEEAEEEATR	6	1	1	P35580		1460.69	471782980	8.92016e+07	3.75602e+07	6.5876e+07	0	0.001208	High	5.07912	High	5.03329	High	4.95561	High	4.61243	1
	ELDDATEANEGLSR	11	1	1	P35580		1519.69	3323340457	1.9326e+09	6.83806e+08	1.37114e+09	0	2.025e-14	High	5.03414	High	5.07909	High	5.24716	High	5.14653	0
	QLLQANPILESFGNAK	9	1	1	P35580		1742.94	5.26601e+09	1.60496e+09	4.81306e+08	1.10919e+09	0	2.106e-08	High	4.98745	High	5.25578	High	4.39418	High	3.65565	0
	VVSSVLQFGNISFK	13	1	1	P35580		1524.84	2672304311	750310930	1.70878e+08	5.13098e+08	0	4.404e-10	High	4.98658	High	5.00338	High	5.04572	High	4.34725	0
	NKQEVMISDLEER	8	1	1	P35580		1590.78	2973147499	5.63862e+08	1.61983e+08	315015046	0	2.739e-11	High	4.97627	High	5.31655	High	5.38961	High	5.24186	1
	KTTLQVDTLNAELAAER	13	1	1	P35580		1873	428193827	2.46059e+08	8.76599e+07	1.15647e+08	0	5.145e-08	High	4.96765	High	5.58102	High	5.22248	High	5.61924	1
	DKADFCIIHYAGK	13	2	2	P35580;P35579	C6(Carbamidomethyl)	1537.74	4278324276	7.89021e+08	3.29272e+08	4.75638e+08	0	0.0001692	High	4.94328	High	5.28513	High	5.244	High	5.18928	1
	HEMPPHIYAISESAYR	30	2	1	P35580		1900.9	1684845636	2.22509e+08	6.46685e+07	168288288	0	1.456e-15	High	4.92867	High	4.95313	High	5.02178	High	4.72852	0
	NTDQASMPENTVAQK	7	1	1	P35580		1633.75	1.88074e+09	1114062766	4.89288e+08	7.79909e+08	0	6.132e-07	High	4.7879	High	4.07947	High	4.79068	High	5.36553	0
	DNFQETMEAMHIMGFSHEEILSMLK	5	1	1	P35580		2968.33	824222076	0	0	0	0	5.932e-09	High	4.77036							0
	EDQSILCTGESGAGK	15	9	4	P35580;Q7Z406;P35579;M0QY43	C7(Carbamidomethyl)	1551.69	13929234315	4728793738	2078404133	2.73855e+09	0	1.281e-07	High	4.7665	High	4.91775	High	5.26788	High	4.92808	0
	KVIQYLAHVASSHK	8	1	1	P35580		1580.89	1.11549e+09	6.86412e+07	3.73332e+07	7.07652e+07	0	3.101e-06	High	4.73516	High	2.29643	High	3.62085	High	3.60144	1
	KMEEEILLLEDQNSK	10	1	1	P35580		1818.91	1408920630	4.68782e+08	1.6603e+08	3.53005e+08	0	5.503e-07	High	4.71553	High	6.29862	High	6.16374	High	6.34415	1
	RHEMPPHIYAISESAYR	18	2	1	P35580		2057	162743817	44578805	8.15642e+06	3.04087e+07	0	5.069e-11	High	4.71354	High	3.99787	High	4.98813	High	4.26705	1
	ADMEDLMSSKDDVGK	8	1	1	P35580		1640.71	412022504	4.90156e+07	2.18001e+07	2.93543e+07	0	0.0001288	High	4.64123	High	4.859	High	4.78618	High	4.58144	1
	KLDAQVQELHAK	10	1	1	P35580		1379.76	3388981986	564793079	2.31284e+08	4.20326e+08	0	1.224e-05	High	4.62538	High	5.11654	High	4.94044	High	4.73249	1
	DLEAQIEAANK	8	1	1	P35580		1201.6	1569480156	1.30959e+09	6.61029e+08	9.84565e+08	0	0.0001213	High	4.60158	High	4.59883	High	4.41478	High	4.57763	0
	QVLALQSQLADTK	6	1	1	P35580		1414.79	7569426323	1.8544e+09	6.10718e+08	9.35457e+08	0	2.958e-06	High	4.56583	High	4.37292	High	3.45414	High	3.33428	0
	QLEEEKNSLQEQQEEEEEARK	9	1	1	P35580		2603.21	465046241	1.50132e+08	6.4469e+07	1.08385e+08	0	1.453e-13	High	4.52032	High	5.68401	High	6.4809	High	4.18463	2
	NTDQASMPENTVAQK	10	1	1	P35580	M7(Oxidation)	1649.74	1.03241e+08	4.55266e+07	1.93333e+07	3.88248e+07	0	7.493e-09	High	4.51356	High	5.25997	High	5.77674	High	5.7302	0
	MEEEILLLEDQNSK	9	1	1	P35580		1690.82	1359089461	3.36627e+08	1.27544e+08	3.2532e+08	0	1.504e-05	High	4.50082	High	4.88336	High	4.42206	High	5.01998	0
	GDEVMVELAENGK	9	2	1	P35580		1390.65	76452228	3.20656e+08	1.52793e+08	171641320	0	0.0002913	High	4.47411	High	4.77683	High	4.59164	High	4.68639	0
	AVIYNPATQADWTAK	9	2	1	P35580		1648.83	9175863512	2.08858e+09	6.7078e+08	1.04334e+09	0	0.0004398	High	4.46722	High	4.0854	High	4.32544	High	4.68128	0
	SLEAEILQLQEELASSER	12	1	1	P35580		2045.03	4550605641	1.83775e+07	7.0844e+06	2.33372e+08	0	4.404e-08	High	4.45357	High	6.70786	High	6.31699	High	5.06208	0
	QEEELQAKDEELLK	8	1	1	P35580		1701.85	1153412120	4.26011e+08	1.47758e+08	2.03765e+08	0	5.193e-14	High	4.44553	High	4.75421	High	5.01483	High	4.08688	1
	LCHLLGMNVMEFTR	11	1	1	P35580	C2(Carbamidomethyl)	1720.83	593501508	1.2026e+08	1.98662e+07	1.29642e+08	0	4.637e-06	High	4.40316	High	4.73643	High	4.37283	High	5.08151	0
	VDDDLGTIESLEEAKK	7	1	1	P35580		1761.87	426419999	8.99234e+07	6.02057e+06	3.96137e+07	0	1.968e-05	High	4.38364	High	4.88156	High	3.155	High	3.23062	1
	VIQYLAHVASSHK	12	1	1	P35580		1452.79	5264353877	7.07735e+08	2.54209e+08	5.45289e+08	0	0.0002639	High	4.37325	High	4.82713	High	3.70939	High	3.78012	0
	NKQEVMISDLEER	8	1	1	P35580	M6(Oxidation)	1606.77	1.49025e+08	1.80684e+07	3.77853e+06	1.29474e+07	0	1.253e-05	High	4.32518	High	4.93795	High	4.47453	High	4.42624	1
	FLSNGYIPIPGQQDK	4	1	1	P35580		1676.86	1612406784	306713507	1.22161e+08	2.2632e+08	0	3.391e-06	High	4.26951	High	3.84226	High	4.38836	High	4.39653	0
	RHAEQERDELADEITNSASGK	10	1	1	P35580		2356.11	1434251878	3.20657e+08	9.77217e+07	2.03705e+08	0	1.961e-06	High	4.16777	High	4.49966	High	3.7927	High	3.95946	2
	NLPIYSENIIEMYR	8	2	1	P35580		1754.87	2952557119	463425056	1.35219e+08	5.14923e+08	0	3.529e-08	High	4.15062	High	3.9199	High	4.51407	High	4.34158	0
	ALEEALEAKEEFER	17	1	1	P35580		1663.81	560205117	3.51577e+08	8.51858e+07	1.58372e+08	0	8.624e-07	High	4.13935	High	4.42111	High	4.67927	High	3.90583	1
	GDEVMVELAENGKK	9	2	1	P35580		1518.74	949575897	1.79658e+08	7.03687e+07	1.11609e+08	0	0.0004785	High	4.11807	High	3.69164	High	4.93352	High	4.58357	1
	LDAQVQELHAK	7	1	1	P35580		1251.67	1929228412	4.07576e+08	1.47106e+08	2.64787e+08	0	8.974e-05	High	4.10341	High	4.66226	High	4.39937	High	4.47256	0
	AGVLAHLEEER	18	2	2	P35580;P35579		1223.64	21931460422	3834381461	1.71771e+09	2.78927e+09	0	0.0001671	High	4.09826	High	3.85877	High	4.00212	High	4.01924	0
	ELQAQIAELQEDFESEK	7	1	1	P35580		2006.95	3193643042	4.52518e+08	1.0582e+08	4.10615e+08	0	1.833e-05	High	4.06845	High	5.72534	High	5.47529	High	5.55788	0
	KEEELQGALAR	8	1	1	P35580		1243.66	4554126374	901287487	3.567e+08	6.72973e+08	0	0.0001328	High	4.05778	High	4.07955	High	4.05082	High	4.26468	1
	LRVELAEK	6	1	1	P35580		957.571	793825487	1.04937e+08	8.54828e+07	4.97881e+07	0	0.0002012	High	4.05734	High	3.93549	High	3.99194	High	3.65887	1
	VEGELEEMERK	7	1	1	P35580		1348.64	1.85677e+08	3.86148e+07	1.98447e+07	2.70705e+07	0	0.0001666	High	4.03085	High	4.36956	High	4.0234	High	4.09585	1
	KHQQLLEEK	7	1	1	P35580		1152.64	1.35005e+09	370861308	1.24248e+08	1.47053e+08	0	0.003803	High	4.01684	High	4.18056	High	3.687	High	3.98202	1
	VEGELEEMER	4	1	1	P35580		1220.55	2296250565	1.70867e+09	4.48476e+08	849199711	0	2.847e-05	High	3.98929	High	3.70776	High	3.76563	High	3.7963	0
	ADFCIIHYAGK	9	2	2	P35580;P35579	C4(Carbamidomethyl)	1294.64	11734083622	1.56161e+09	7.96981e+08	1.401e+09	0	0.0004785	High	3.95412	High	4.0177	High	4.30863	High	3.92771	0
	QGLETDNKELACEVK	10	1	1	P35580	C12(Carbamidomethyl)	1733.83	858600215	2.14824e+08	7.68077e+07	1.40288e+08	0	6.899e-05	High	3.93117	High	4.05946	High	3.5604	High	3.43306	1
	ASRDEIFAQSK	11	1	1	P35580		1251.63	1.09972e+09	1.68209e+08	6.85278e+07	1.01899e+08	0	0.0004736	High	3.89147	High	3.81967	High	3.38561	High	3.75285	1
	EERGDEVMVELAENGKK	6	2	1	P35580		1932.93	204888616	2.69827e+07	1.15289e+07	1.87078e+07	0	0.0003826	High	3.84471	High	4.30559	High	4.53708	High	5.22801	2
	ALEQQVEEMR	4	1	1	P35580		1232.59	7757358456	1.84784e+09	7.00418e+08	1117273953	0	0.0002597	High	3.81781	High	4.09726	High	4.01295	High	3.82555	0
	HGFEAASIK	4	2	1	P35580		959.495	4050672250	8.27774e+08	3.09647e+08	5.83462e+08	0	0.001001	High	3.81078	High	3.66369	High	3.58946	High	3.81691	0
	SDLLLEGFNNYR	5	1	1	P35580		1440.71	4696662514	1.33359e+09	4.86168e+08	1.08932e+09	0	1.748e-07	High	3.78386	High	5.08039	High	4.32343	High	3.69877	0
	RGGPISFSSSR	8	1	1	P35580		1150.6	335642144	1.44236e+08	5.08068e+07	1.08452e+08	0	0.003626	High	3.7603	High	4.14322	High	3.872	High	3.75468	1
	NHEAQIQDMR	8	1	1	P35580		1241.57	2.46195e+09	596324656	2.39848e+08	4.3528e+08	0	2.812e-05	High	3.73226	High	3.42036	High	3.49612	High	3.23073	0
	AMVNKDDIQK	7	2	1	P35580		1161.59	1880299445	4.48259e+08	1.20054e+08	1.9838e+08	0	0.0006554	High	3.71388	High	3.67859	High	3.68163	High	3.43509	1
	RALEQQVEEMR	5	1	1	P35580		1388.69	161675053	2.481e+07	9.30993e+06	1.83374e+07	0	0.0006642	High	3.71222	High	3.93661	High	3.76778	High	3.85274	1
	ELEAELEDERK	7	1	1	P35580		1360.66	762335071	4.44037e+08	1.69688e+08	219918257	0	0.0002115	High	3.67313	High	3.44233	High	3.47974	High	3.99907	1
	QRYEILTPNAIPK	8	3	3	P35580;Q7Z406;M0QY43		1542.86	9.31819e+08	1.75123e+08	6.30032e+07	1.0684e+08	0	0.001321	High	3.65453	High	3.31977	High	3.47846	High	3.18625	1
	KDHNIPGELER	14	1	1	P35580		1307.67	9.14761e+08	9.60242e+07	7.87857e+07	1.78582e+08	0	0.007205	High	3.62385	High	3.54258	High	3.42413	High	3.53843	1
	NMDPLNDNVATLLHQSSDR	5	1	1	P35580	M2(Oxidation)	2156	283431779	1.14045e+08	48812527	69858138	0	7.189e-05	High	3.61449	High	4.09637	High	3.63113	High	2.33175	0
	KKLDAQVQELHAK	12	1	1	P35580		1507.85	831915379	8.25577e+07	3.13497e+07	4.99658e+07	0	2.717e-09	High	3.59679	High	4.56719	High	5.16619	High	3.97838	2
	AGVLAHLEEERDLK	6	2	2	P35580;P35579		1579.84	218817802	2.51739e+07	1.60284e+07	0	0	0.0003991	High	3.59577	High	3.19509	High	2.24375			1
	DHNIPGELER	16	1	1	P35580		1179.57	1959322104	4.40167e+08	1.57536e+08	2.87156e+08	0	0.002183	High	3.54538	High	3.60983	High	3.50791	High	2.82377	0
	EQADFAVEALAK	16	3	1	P35580		1291.65	1.01887e+09	1.73361e+09	5.95831e+08	1.08916e+09	0	0.001934	High	3.53054	High	2.9074	High	3.51394	High	3.10992	0
	NHEAQIQDMR	9	1	1	P35580	M9(Oxidation)	1257.56	210214942	3.98046e+07	1.72216e+07	2.64389e+07	0	0.0004785	High	3.46115	High	3.7746	High	3.716	High	3.4569	0
	KFDQLLAEEK	9	6	3	P35580;Q7Z406;P35579		1220.65	25615244084	5.03664e+09	2219063483	3.56972e+09	0	0.0008523	High	3.42688	High	3.44565	High	3.60787	High	3.45561	1
	QLEEAEEEATR	5	1	1	P35580		1304.59	5.71463e+08	8.43077e+08	2.81561e+08	4.91855e+08	0	8.058e-06	High	3.41039	High	3.59672	High	3.73733	High	3.22632	0
	QELEEILHDLESR	6	1	1	P35580		1610.8	167663194	1.48e+07	0	9.03279e+06	0	3.919e-06	High	3.39724	High	3.37225			High	3.3161	0
	FDQLLAEEK	5	6	3	P35580;Q7Z406;P35579		1092.56	3966615439	1.81251e+09	712956537	1372900859	0	0.002085	High	3.33152	High	3.39291	High	3.35287	High	3.52755	0
	LVQEQGSHSK	8	1	1	P35580		1112.57	3359164143	6.85302e+08	3.98187e+08	5.1571e+08	0	0.001816	High	3.31716	High	3.24316	High	3.00897	High	3.46371	0
	EEELQGALAR	4	1	1	P35580		1115.57	41058033	7.45331e+07	2.83686e+07	45231729	0	8.068e-05	High	3.29132	High	2.22218	High	1.72015	High	1.83106	0
	EIFMQVEDERR	8	1	1	P35580		1451.69	1.28022e+09	2.14545e+08	1.00696e+08	1.97012e+08	0	0.004199	High	3.28308	High	3.08599	High	3.00926	High	3.50313	1
	VEGELEEMER	7	1	1	P35580	M8(Oxidation)	1236.54	241022278	6.62553e+07	2.66447e+07	5.64458e+07	0	2.77e-06	High	3.27737	High	4.17792	High	4.22785	High	3.90083	0
	CNGVLEGIR	4	15	4	P35580;Q7Z406;P35579;M0QY43	C1(Carbamidomethyl)	1017.52	4187387310	7.218e+08	4.10977e+08	6.53792e+08	0	0.0004785	High	3.27369	High	3.25755	High	3.49895	High	3.23378	0
	LEVNMQAMK	5	1	1	P35580		1063.53	2226214692	7.79855e+08	3.53891e+08	5.02241e+08	0	0.001322	High	3.24659	High	3.22212	High	3.08911	High	3.02076	0
	HADQYKEQMEK	7	1	1	P35580		1406.64	1.30215e+08	1.34124e+08	2.72833e+07	4.05832e+07	0	7.835e-05	High	3.22282	High	4.64368	High	4.43169	High	5.00911	1
	KAMVNKDDIQK	1	2	1	P35580		1289.69	35412016	0	0	0	0	0.0005197	High	3.22141							2
	KQQQLSALK	8	1	1	P35580		1043.62	2553950877	4.16483e+08	1.80839e+08	3.39288e+08	0	1.89e-05	High	3.19224	High	3.70059	High	3.32622	High	3.5082	1
	LKEIFMQVEDERR	11	1	1	P35580		1692.87	8.67243e+08	1.19691e+08	3.88144e+07	75454736	0	0.0001734	High	3.1516	High	3.75756	High	4.11734	High	2.12208	2
	MEIDLKDLEAQIEAANK	5	1	1	P35580		1930.98	2.58041e+08	8.56819e+06	3.62298e+06	1.21787e+07	0	9.891e-07	High	2.95388	High	4.70294	High	3.92802	High	4.60879	1
	IVGLDQVTGMTETAFGSAYK	7	1	1	P35580	M10(Oxidation)	2104.02	6.7795e+07	2.12964e+07	1.37122e+07	2.47693e+07	0	1.717e-08	High	2.94425	High	7.94876	High	7.29059	High	7.04054	0
	ALEEALEAK	4	2	1	P35580		973.52	3.0923e+09	9.04264e+08	3.58246e+08	6.59906e+08	0	0.0008224	High	2.90406	High	3.37195	High	3.27874	High	3.40583	0
	SALLDEKR	7	1	1	P35580		931.52	4.9955e+08	9.83507e+07	4.19634e+07	2.20118e+07	0	0.0005051	High	2.864	High	2.78452	High	2.55135	High	2.29553	1
	LDPHLVLDQLR	13	2	2	P35580;P35579		1318.75	4.82473e+10	5097316304	1.81705e+09	3412221312	0	3.342e-07	High	2.84586	High	3.07711	High	3.13227	High	2.96441	0
	GGPISFSSSR	4	1	1	P35580		994.495	1.10738e+09	3.64483e+08	1.38214e+08	216194192	0	0.0008401	High	2.815	High	3.04241	High	3.01338	High	3.31428	0
	ALAYDKLEK	6	1	1	P35580		1050.58	2439224852	5.18012e+08	1.21151e+08	3.63628e+08	0	0.002356	High	2.75122	High	2.96903	High	1.71613	High	2.89695	1
	QEVMISDLEER	4	1	1	P35580		1348.64	1077503180	4.9528e+08	1.97636e+08	3.20879e+08	0	0.0006726	High	2.72344	High	2.8651	High	2.81418	High	2.75831	0
	ELEAELEDER	4	1	1	P35580		1232.56	245502454	460816143	1.79128e+08	2.47843e+08	0	0.0002924	High	2.67934	High	3.66954	High	3.24311	High	3.53504	0
	FLSNGYIPIPGQQDKDNFQETMEAMHIMGFSHEEILSMLK	2	1	1	P35580		4626.17	195676655	0	0	0	0	0.004332	High	2.64474							1
	QVLALQSQLADTKK	9	1	1	P35580		1542.88	966610555	1.44238e+08	6.05546e+07	109487910	0	2.655e-09	High	2.64098	High	3.42246	High	4.19379	High	4.14357	1
	CIIPNHEK	9	3	2	P35580;P35579	C1(Carbamidomethyl)	1010.51	4347378743	7.38297e+08	3.25447e+08	5.63848e+08	0	0.00407	High	2.63588	High	2.72318	High	2.63374	High	2.53116	0
	LQELEGAVK	4	1	1	P35580		986.552	5166539624	1.23842e+09	6.39392e+08	9.97517e+08	0	0.002668	High	2.6113	High	2.80339	High	2.81642	High	2.78504	0
	HEMPPHIYAISESAYR	6	2	1	P35580	M3(Oxidation)	1916.9	122429837	3.71162e+07	1.63765e+07	3.03072e+07	0	1.819e-05	High	2.54992	High	3.75918	High	3.70562	High	3.51702	0
	TGLEDPER	6	2	1	P35580		916.437	527732896	5.68345e+08	2.59785e+08	3.45545e+08	0	0.004575	High	2.5403	High	2.35498	High	2.53319	High	2.49584	0
	RKLDGETTDLQDQIAELQAQIDELK	1	1	1	P35580		2870.46	251750288	0	0	0	0	4.684e-08	High	2.49226							2
	ATISALEAK	4	1	1	P35580		903.515	3965729138	6.66814e+08	3.69685e+08	6.2643e+08	0	0.0008774	High	2.47402	High	2.82661	High	2.61735	High	2.67183	0
	VEEEEERNQILQNEK	4	1	1	P35580		1886.91	152827670	6.26816e+07	2.57227e+07	3.86821e+07	0	4.539e-11	High	2.43355	High	2.91721	High	3.33709	High	2.76998	1
	VKPLLQVTR	8	4	3	P35580;Q7Z406;M0QY43		1053.68	3432433788	6.74301e+08	2.95797e+08	5.63397e+08	0	0.002234	High	2.35079	High	2.68481	High	2.6405	High	2.84229	0
	NQILQNEK	4	1	1	P35580		986.527	3453976860	1.28876e+09	5.29342e+08	7.7679e+08	0	0.002709	High	2.28761	High	2.82526	High	2.49998	High	2.56876	0
	YEILTPNAIPK	4	3	3	P35580;Q7Z406;M0QY43		1258.7	4007201980	678690097	2.56632e+08	4.41771e+08	0	0.0004785	High	2.25134	High	3.21137	High	2.97236	High	2.87361	0
	EQEVAELKK	3	1	1	P35580		1073.58	2639136730	0	0	4.55223e+08	0	0.007124	High	2.21564					High	2.47325	1
	TRQELEK	4	1	1	P35580		903.489	121202244	9.47973e+07	5.80694e+07	6.26426e+07	0	0.0004785	High	2.18757	High	3.58377	High	3.33187	High	3.4135	1
	TSDVNETQPPQSE	9	1	1	P35580		1431.62	8.20017e+07	4.33756e+08	2.10406e+08	3.26408e+08	0	2.532e-05	High	2.06492	High	3.16407	High	3.28166	High	2.88789	0
	DEIFAQSK	4	1	1	P35580		937.463	999339402	372231932	1.80316e+08	225353921	0	0.0004821	High	2.02507	High	2.5465	High	2.90566	High	2.43427	0
	HWQWWR	3	3	3	P35580;Q7Z406;M0QY43		998.474	1.20163e+09	1.94127e+08	1846830	0	0	0.0009368	High	1.94518	High	2.62836	High	2.55907			0
	QQQLSALK	4	1	1	P35580		915.525	1809472304	4.21989e+08	1.29897e+08	2.29136e+08	0	0.002963	High	1.87788	High	2.09011	High	2.03669	High	2.22918	0
	IAQLEEELEEEQSNMELLNDR	3	1	1	P35580	M15(Oxidation)	2548.17	0	2.4481e+07	1.41434e+07	2.21149e+07	0	1.241e-08			High	6.1455	High	5.76769	High	4.08633	0
	EERGDEVMVELAENGK	3	2	1	P35580		1804.83	0	7.89695e+06	5.21642e+06	0	0	2.034e-05			High	5.99672	High	5.27883	High	4.20475	1
	MEEEILLLEDQNSK	3	1	1	P35580	M1(Oxidation)	1706.81	0	1.48314e+07	6.53818e+06	8.35279e+06	0	1.196e-06			High	5.98864	High	5.7045	High	5.05681	0
	QLHLEGASLELSDDDTESK	4	1	1	P35580		2086.97	0	1.64693e+07	0	18124202	0	2.428e-08			High	5.43364	High	3.60892	High	5.58488	0
	NSLQEQQEEEEEAR	4	1	1	P35580		1718.74	0	2.266e+07	7.74919e+06	1.47252e+07	0	3.073e-05			High	5.16691	High	5.08589	High	5.51794	0
	QRHATALEELSEQLEQAK	1	1	1	P35580		2081.06	0	1.38438e+07	0	0	0	6.271e-07			High	4.94501					1
	VDYKADEWLMK	3	2	2	P35580;P35579		1397.68	0	1.60533e+07	4.15236e+06	0	0	3.523e-06			High	4.67731	High	3.94678			1
	LKEIFMQVEDER	6	1	1	P35580		1536.77	0	8.72066e+07	31725810	3.52958e+07	0	3.005e-06			High	4.53627	High	5.01103	High	5.44719	1
	LLKDAEALSQR	4	1	1	P35580		1243.7	0	1.5556e+07	1.99e+06	0	0	4.261e-05			High	4.47767	High	3.93313			1
	KMEEEILLLEDQNSK	4	1	1	P35580	M2(Oxidation)	1834.9	0	2.3892e+07	1.28445e+07	0	0	0.0001146			High	4.46331	High	3.19941			1
	AGKLDPHLVLDQLR	2	2	2	P35580;P35579		1574.9	0	4.14264e+07	0	0	0	0.0002463			High	4.3265					1
	REQEVAELKK	6	1	1	P35580		1229.68	0	3.28279e+07	1.12072e+07	17568166	0	0.0005417			High	4.29389	High	3.66137	High	4.06874	2
	NKQGLETDNKELACEVK	3	1	1	P35580	C14(Carbamidomethyl)	1975.97	0	3.82905e+07	9.20136e+06	1.43828e+07	0	9.909e-06			High	4.24525	High	5.29529	High	4.09519	2
	GDDETLHKNNALK	4	1	1	P35580		1454.72	0	2.43163e+07	4.49217e+06	0	0	0.0003034			High	3.83403	High	3.97887			1
	RQLHLEGASLELSDDDTESK	2	1	1	P35580		2243.07	0	1.97692e+07	4.86633e+06	0	0	1.294e-07			High	3.82603	High	5.0886			1
	ERNTDQASMPENTVAQK	3	1	1	P35580		1918.89	0	14610263	4.93872e+06	9.31234e+06	0	1.059e-06			High	3.80029	High	4.448	High	2.83088	1
	ALEQQVEEMR	6	1	1	P35580	M9(Oxidation)	1248.59	0	8.30588e+07	34506910	58046608	0	4.581e-05			High	3.68123	High	3.74935	High	3.66283	0
	DDVGKNVHELEK	1	2	1	P35580		1382.69	0	17938157	0	0	0	3.547e-05			High	3.62751					1
	ALEEALEAKEEFERQNK	3	1	1	P35580		2034.01	0	3.15725e+07	1.13121e+07	1.07052e+07	0	0.001105			High	3.3677	High	3.09312	High	2.98768	2
	QLEEAEEEATRANASR	3	1	1	P35580		1803.85	0	1.80384e+07	1.00857e+07	8.27469e+06	0	1.269e-05			High	3.36308	High	2.84063	High	3.76091	1
	ALELDPNLYR	3	2	1	P35580		1203.64	0	1127990030	6.88993e+08	751064747	0	6.811e-05			High	3.35361	High	3.06567	High	3.58291	0
	YAEERDRAEAEAR	7	2	2	P35580;P35579		1565.73	0	5.23006e+07	2.3418e+07	3.24485e+07	0	0.0009388			High	3.30402	High	2.98769	High	2.09021	2
	DRAEAEAR	3	3	2	P35580;P35579		917.444	0	1.08141e+08	6.10221e+06	0	0	0.003275			High	3.27908	High	3.23266			1
	EIFMQVEDER	3	1	1	P35580	M4(Oxidation)	1311.59	0	8.09132e+06	5.96311e+06	1.08362e+07	0	0.0004907			High	3.16131	High	3.64566	High	3.14538	0
	ADMEDLMSSK	10	1	1	P35580	M7(Oxidation)	1142.47	0	1.75899e+07	21171395	2.61276e+07	0	0.0004785			High	3.12319	High	3.41677	High	3.34467	0
	QRHATALEELSEQLEQAKR	1	1	1	P35580		2237.16	0	1.38515e+07	0	0	0	5.484e-06			High	3.06151					2
	LEVNMQAMK	13	1	1	P35580	M5(Oxidation)	1079.52	0	95255356	2.86926e+07	1.03196e+08	0	0.0006066			High	3.05438	High	2.78888	High	2.54236	0
	LQNELDNVSTLLEEAEKKGIK	1	1	1	P35580		2371.27	0	0	0	0	0	0.0004026			High	3.02303					2
	ADMEDLMSSKDDVGK	1	1	1	P35580	M3(Oxidation); M7(Oxidation)	1672.71	0	8132805	0	0	0	0.002317			High	3.02218					1
	REQEVAELK	2	1	1	P35580		1101.59	0	2.54575e+07	0	0	0	0.008297			High	2.97775	High	2.75664			1
	HADQYKEQMEK	5	1	1	P35580	M9(Oxidation)	1422.63	0	9.11947e+06	2.36057e+06	0	0	0.0004785			High	2.92099	High	4.32575			1
	LEVNMQAMK	3	1	1	P35580	M5(Oxidation); M8(Oxidation)	1095.52	0	1.6053e+08	7.82313e+07	1.15647e+08	0	0.006612			High	2.67763	High	2.78955	High	2.08727	0
	KALEEETKNHEAQIQDMR	1	1	1	P35580		2170.06	0	1.16763e+07	0	0	0	0.0033			High	2.66887					2
	QEVMISDLEER	2	1	1	P35580	M4(Oxidation)	1364.63	0	1.25316e+07	2.17397e+06	0	0	9.777e-05			High	2.55743	High	3.00229			0
	ALEEETKNHEAQIQDMR	6	1	1	P35580	M16(Oxidation)	2057.95	0	6725793	5.07078e+06	8.04357e+06	0	0.0002101			High	2.3897	High	4.2962	High	3.34087	1
	QGLETDNK	3	1	1	P35580		904.437	0	1.20735e+08	5.52608e+07	7.94352e+06	0	0.003688			High	2.3601	High	2.38411	High	2.37569	0
	IGQLEEQLEQEAKER	2	1	1	P35580		1799.91	0	4.21673e+07	8.7566e+06	0	0	0.002479			High	2.29482	High	2.10699			1
	DAASLESQLQDTQELLQEETRQK	1	1	1	P35580		2660.3	0	1.04589e+07	0	0	0	0.002021			High	1.93552					1
	KRHEMPPHIYAISESAYR	1	2	1	P35580		2185.1	0	3.76985e+07	0	0	0	0.005053			High	1.89554					2
	LLKDAEALSQRLEEK	3	1	1	P35580		1742.96	0	8.23933e+06	7.7193e+06	9.58966e+06	0	0.00537			High	1.87468	High	2.07801	High	1.5648	2
	ADMEDLMSSKDDVGKNVHELEK	1	1	1	P35580		2490.15	0	9475950	0	0	0	0.003289			High	1.75054					2
	NILAEQLQAETELFAEAEEMR	2	1	1	P35580	M20(Oxidation)	2451.17	0	0	6.63984e+06	5.68897e+06	0	3.992e-16					High	7.04487	High	5.56919	0
	INFDVTGYIVGANIETYLLEK	2	3	1	P35580		2372.23	0	0	6.72758e+06	0	0	3.992e-16					High	5.84429			0
	NLPIYSENIIEMYR	1	2	1	P35580	M12(Oxidation)	1770.87	0	0	2.16693e+07	0	0	4.276e-07					High	4.71812			0
	LRLEVNMQAMK	1	1	1	P35580		1332.71	0	0	4.62371e+06	0	0	0.0004846					High	3.14049			1
	GDEVMVELAENGK	1	2	1	P35580	M5(Oxidation)	1406.65	0	0	0	0	0	0.002023							High	2.9166	0
	ADMEDLMSSK	4	1	1	P35580		1126.48	3704420481	1.31611e+09	411214137	5.68724e+08	0.001	0.01304	High	3.19901	High	3.43924	High	3.58132	High	2.93227	0
	ADEWLMK	5	2	2	P35580;P35579		892.423	10432154517	2.35216e+09	1.27933e+09	1.32468e+09	0.001	0.01386	High	2.93441	High	3.0454	High	2.9506	High	3.00502	0
	HQQLLEEK	5	1	1	P35580		1024.54	2012199056	6.21693e+08	3.06607e+08	4.3971e+08	0.001	0.01535	High	2.88072	High	2.86172	High	2.91475	High	3.0583	0
	EIFMQVEDER	5	1	1	P35580		1295.59	523581026	3.90809e+08	1.54871e+08	2.80094e+08	0.001	0.009627	High	2.80857	High	3.26605	High	3.24206	High	3.32777	0
	DAEALSQR	4	1	1	P35580		889.437	1893563719	7.452e+08	3.89955e+08	5.76548e+08	0.001	0.01243	High	2.72836	High	2.70307	High	2.76092	High	2.80761	0
	DLSEELEALK	3	1	1	P35580		1146.59	2.34755e+08	258958762	0	1.949e+08	0.001	0.02437	High	2.70795	High	2.83771			High	2.86012	0
	ADEWLMK	10	2	2	P35580;P35579	M6(Oxidation)	908.418	7.32971e+08	1.27087e+08	6.46382e+07	9.58404e+07	0.001	0.01605	High	2.62519	High	3.19352	High	3.05387	High	2.77949	0
	RHADQYK	1	1	1	P35580		917.459	213764100	0	0	0	0.001	0.01252	High	2.46968							1
	IVFQEFR	5	2	1	P35580		938.509	6957921770	6.90374e+08	3.05879e+08	5.07965e+08	0.001	0.01967	High	2.26956	High	2.50861	High	2.65743	High	2.57412	0
	ALAVASK	3	1	1	P35580		659.408	1665144087	4.81512e+08	0	2.50867e+08	0.001	0.02869	High	2.01823	High	1.97134			High	2.00575	0
	TVGQLYK	4	5	4	P35580;Q7Z406;P35579;M0QY43		808.456	1.07952e+10	3.16274e+09	9.72501e+08	1.29275e+09	0.001	0.01104	High	1.95329	High	1.98945	High	2.29785	High	2.43345	0
	NTNPNFVR	4	2	2	P35580;P35579		961.485	2.14953e+10	3.371e+09	0	2.32199e+09	0.001	0.008507	High	1.6191	High	2.43003			High	2.35682	0
	GDEVMVELAENGKK	1	2	1	P35580	M5(Oxidation)	1534.74	0	3.26123e+06	0	0	0.001	0.01125			High	3.67549					1
	KLVWIPSER	3	2	1	P35580		1127.66	0	5.68081e+08	2.12813e+08	6.3394e+08	0.001	0.02			High	3.17951	High	3.129	High	3.20077	1
	RHADQYKEQMEK	1	1	1	P35580		1562.74	0	2.7334e+06	0	0	0.001	0.0106			High	3.17134					2
	AMVNKDDIQK	5	2	1	P35580	M2(Oxidation)	1177.59	0	1.89403e+07	9.70513e+06	1.4826e+07	0.001	0.00978			High	3.12443	High	3.48589	High	3.52662	1
	AAANKLVR	1	1	1	P35580		842.52	0	4.54684e+06	0	0	0.001	0.02145			High	3.04965					1
	ADMEDLMSSK	3	1	1	P35580	M3(Oxidation); M7(Oxidation)	1158.47	0	31438983	7.08805e+07	99200259	0.001	0.01852			High	2.7798	High	2.95037	High	2.61036	0
	KALEEETK	2	1	1	P35580		947.505	0	1.06513e+07	3.4456e+06	0	0.001	0.02329			High	2.72199	High	2.33782			1
	ALEEETK	2	1	1	P35580		819.409	0	2.55197e+07	7.91036e+06	0	0.001	0.01777			High	2.28829	High	2.24391			0
	EDQSILCTGESGAGKTENTKK	1	8	4	P35580;Q7Z406;P35579;M0QY43	C7(Carbamidomethyl)	2253.07	0	5446316	0	0	0.001	0.01047			High	2.1704					2
	TGLEDPERYLFVDR	1	2	1	P35580		1709.85	0	16974063	0	0	0.001	0.01088			High	1.77822					1
	KLQAQMK	1	3	2	P35580;P35579		846.486	13963727477	0	0	0	0.002	0.03764	High	2.69124							1
	HADQYK	1	1	1	P35580		761.357	4.67417e+08	0	0	0	0.002	0.04312	High	2.44136							0
	KMEIDLK	5	1	1	P35580		876.485	660245787	2.45111e+08	8.0012e+07	1.30793e+08	0.002	0.03187	High	2.11572	High	2.50841	High	2.05	High	2.18572	1
	EQEVAELK	2	3	1	P35580		945.488	2.7637e+08	0	0	9.80181e+07	0.002	0.03163	High	2.03911					High	2.09037	0
	QTKVEGELEEMER	2	1	1	P35580		1577.75	0	8.8467e+06	0	0	0.002	0.02788			High	3.2018					1
	VEEEEER	1	2	2	P35580;P35579		919.4	0	1.86723e+07	0	0	0.002	0.02844			High	2.57183					0
	ALAVASKK	1	1	1	P35580		787.503	0	5.68077e+06	0	0	0.002	0.03049			High	2.40278					1
	FVAELWK	2	1	1	P35580		892.493	0	8.01083e+08	0	6.06268e+08	0.002	0.0247			High	2.30005			High	2.26101	0
	LVWIPSER	3	2	1	P35580		999.562	0	6.87717e+08	2.49398e+08	3.17254e+08	0.002	0.03159			High	2.07168	High	1.93908	High	2.30118	0
	NKQGLETDNK	2	1	1	P35580		1146.57	0	0	902990	1.41424e+06	0.002	0.0264					High	2.92124	High	3.8355	1
	KLQAQMK	16	3	2	P35580;P35579	M6(Oxidation)	862.481	1303068248	1.15154e+07	1.24486e+07	5.85333e+06	0.003	0.05134	High	2.85646	High	2.36311	High	2.33939	High	2.4923	1
	ARDEVIK	2	1	1	P35580		830.472	4222121196	0	0	462990230	0.003	0.05392	High	2.50945					High	2.65502	1
	YLFVDR	4	2	1	P35580		812.43	3076654006	6.6213e+08	2.36431e+08	4.12256e+08	0.003	0.04081	High	1.67727	High	1.44487	High	1.96771	High	2.04	0
	GDDETLHK	4	1	1	P35580		914.421	0	4.32952e+07	2.13836e+07	3.45104e+07	0.003	0.04265			High	2.89072	High	2.18903	High	2.65352	0
	QKKFDQLLAEEK	2	2	2	P35580;P35579		1476.8	0	3.71138e+07	0	0	0.003	0.04787			High	2.57103					2
	ELACEVK	2	1	1	P35580	C4(Carbamidomethyl)	848.418	0	2.76385e+08	1.29008e+08	0	0.003	0.03751			High	1.96242	High	2.13915			0
	EDQSILCTGESGAGKTENTK	1	8	4	P35580;Q7Z406;P35579;M0QY43	C7(Carbamidomethyl)	2124.97	0	8.1282e+06	0	0	0.003	0.04831			High	1.66453					1
	EIFMQVEDERR	1	1	1	P35580	M4(Oxidation)	1467.69	0	0	0	0	0.003	0.0262					High	2.04647			1
	NVHELEK	2	3	1	P35580		868.452	4.6038e+09	7.7336e+08	0	0	0.004	0.07158	High	1.97657	High	2.08801					0
	ELQAQIAELQEDFESEKASR	1	1	1	P35580		2321.12	0	36673003	0	0	0.004	0.05105			High	1.7398					1
	VEGELEEMERK	1	1	1	P35580	M8(Oxidation)	1364.63	0	4017069	0	0	0.005	0.05843			High	2.85422					1
	VGRDYVQK	1	4	4	P35580;Q7Z406;P35579;M0QY43		964.52	0	1.48185e+07	0	0	0.005	0.06083			High	2.36474					1
	ELEAELEDERKQR	1	1	1	P35580		1644.82	0	4.17479e+07	0	0	0.005	0.06832			High	2.21283					2
	GFMDGK	1	5	4	P35580;Q7Z406;P35579;M0QY43		654.291	0	0	0	3.45642e+08	0.005	0.07164							High	1.26421	0
	QVASNLEK	1	1	1	P35580		888.478	0	9.59477e+08	0	0	0.006	0.08054			High	1.70581					0
	LMATLR	2	2	2	P35580;P35579		704.412	0	1.96378e+09	0	1.25846e+09	0.007	0.09346			High	1.86721			High	1.4868	0
	KLMEDR	1	1	1	P35580	M3(Oxidation)	807.403	0	0	0	1.74247e+06	0.007	0.09615							High	2.37999	1
	LQAQMK	1	3	2	P35580;P35579		718.391	0	0	0	2.82388e+08	0.007	0.09894							High	2.20245	0
	GFMDGK	3	5	4	P35580;Q7Z406;P35579;M0QY43	M3(Oxidation)	670.286	0	6.71894e+07	0	5.15547e+07	0.008	0.1038			High	1.6724			High	1.88759	0
	VTAEAK	1	2	1	P35580		618.346	3.72436e+07	0	0	0	0.009	0.1206	High	1.70562							0
	VLQQVK	1	1	1	P35580		714.45	0	7.2796e+08	0	0	0.009	0.115			High	1.58805					0
P05787	Keratin, type II cytoskeletal 8 OS=Homo sapiens OX=9606 GN=KRT8 PE=1 SV=7 - [K2C8_HUMAN]	73.71	28	28	41	150	2.08926e+09	1.11717e+08	7.99951e+07	1.74756e+08	150.408	65.63	34	49	127.888	56.31	31	37	97.8077	48.03	25	28	125.716	56.73	30	36	483	53.6711	5.59229
	Sequence	# PSMs	# Proteins	# Protein Groups	Protein Group Accessions	Modifications	MH+ [Da]	A5: Area	B5: Area	C5: Area	D5: Area	q-Value	PEP	A2	XCorr A2	B2	XCorr B2	C2	XCorr C2	D2	XCorr D2	# Missed Cleavages
	LKLEAELGNMQGLVEDFK	2	5	1	P05787		2034.05	366967232	0	0	0	0	3.049e-10	High	6.61164							1
	LEAELGNMQGLVEDFK	6	5	1	P05787		1792.87	749810472	2.13283e+07	6.20432e+06	5.00331e+07	0	1.34e-11	High	5.62944	High	5.75903	High	5.795	High	5.26558	0
	SNMDNMFESYINNLR	6	4	1	P05787		1847.8	565531949	7.72098e+06	1.20009e+06	25747448	0	2.806e-07	High	5.1105	High	5.55605	High	3.72942	High	5.54581	0
	ASLEAAIADAEQR	7	1	1	P05787		1344.67	2519157040	100151375	2.46357e+07	1.10486e+08	0	6.534e-06	High	4.86492	High	4.74056	High	3.90551	High	4.36406	0
	GGLGGGYGGASGMGGITAVTVNQSLLSPLVLEVDPNIQAVR	5	4	1	P05787		3925.04	256261230	0	0	0	0	0.0006421	High	4.77354							0
	LSELEAALQR	4	1	1	P05787		1129.62	2.00045e+09	1.04144e+08	2.97632e+07	1.40273e+08	0	4.009e-05	High	4.45984	High	4.37989	High	4.3601	High	4.24967	0
	LESGMQNMSIHTK	5	1	1	P05787		1475.7	7.53835e+08	1.79362e+07	3484411	1.78883e+07	0	5.95e-05	High	4.20402	High	4.77777	High	4.6304	High	4.85082	0
	YEELQSLAGK	4	1	1	P05787		1137.58	1.18192e+09	8.05594e+07	2.46159e+07	8.87612e+07	0	0.0006308	High	4.00339	High	3.69354	High	3.56495	High	3.98949	0
	LVSESSDVLPK	7	1	1	P05787		1173.64	1402587567	1.04885e+08	2.4876e+07	1.14734e+08	0	4.895e-05	High	3.87953	High	3.23543	High	2.97636	High	3.44932	0
	AEAESMYQIK	4	1	1	P05787		1169.55	568738690	6.17823e+07	1.50367e+07	70235429	0	0.0002193	High	3.81476	High	3.63665	High	3.36291	High	3.60396	0
	SRAEAESMYQIK	4	1	1	P05787		1412.68	1.80365e+08	1.3119e+07	2.68371e+06	0	0	0.00408	High	3.68148	High	3.63907	High	3.87041			1
	TEMENEFVLIK	4	4	1	P05787		1352.67	1.0135e+09	9.77611e+07	2.84546e+07	1.40172e+08	0	6.225e-05	High	3.63532	High	3.99789	High	3.83452	High	3.91345	0
	KLLEGEESR	3	8	2	P08670;P05787		1060.56	423676132	3.49826e+07	9.20061e+06	0	0	0.0006216	High	3.33614	High	3.21179	High	2.51554			1
	TKTEISEMNR	7	1	1	P05787		1208.59	536203517	3.53601e+07	4.88925e+06	2.76863e+07	0	0.001616	High	3.32253	High	4.06698	High	4.02376	High	3.97185	1
	AQYEDIANR	2	3	1	P05787		1079.51	1016438836	95255356	0	0	0	0.001171	High	3.12891	High	2.80317					0
	SLDMDSIIAEVK	4	2	1	P05787		1320.67	1062996503	7.76349e+07	2.23367e+07	8.1098e+07	0	3.462e-09	High	3.10172	High	4.38885	High	4.45275	High	4.3744	0
	WSLLQQQK	3	4	1	P05787		1030.57	1058594852	0	0	7.30728e+07	0	0.001106	High	3.05695	High	2.95892			High	3.03556	0
	RQLETLGQEK	2	4	1	P05787		1201.65	95125822	0	0	6.89488e+06	0	0.004249	High	3.02267					High	3.40893	1
	LEGLTDEINFLR	4	4	1	P05787		1419.75	1748167310	7.6748e+07	2.0561e+07	9.51427e+07	0	5.524e-06	High	2.96256	High	4.51923	High	4.48284	High	4.0729	0
	NKYEDEINKR	8	10	4	P04264;P13647;P02538;P05787		1308.65	1706815644	5.36974e+07	1.24091e+08	1.00149e+08	0	0.001319	High	2.86671	High	3.58364	High	3.46938	High	3.30218	2
	DVDEAYMNK	4	4	1	P05787		1084.46	235715233	5.26467e+07	1.62991e+07	6.24831e+07	0	0.003427	High	2.44662	High	3.31088	High	3.33322	High	3.57111	0
	LLEGEESR	4	9	2	P08670;P05787		932.468	7.4325e+08	7.24514e+07	2.35618e+07	1.05648e+08	0	0.001974	High	2.24727	High	2.73156	High	2.30746	High	2.60406	0
	LQAEIEGLK	4	1	1	P05787		1000.57	1023984927	8.46363e+07	2.73749e+07	9.85686e+07	0	0.000361	High	2.1052	High	2.76218	High	2.87799	High	3.04785	0
	YEDEINKR	3	16	6	P35908;Q7Z794;P04264;P13647;P02538;P05787		1066.51	9.1423e+07	2.95039e+07	0	4.17372e+07	0	0.005804	High	2.067	High	2.54395			High	2.0438	1
	QLYEEEIR	4	3	1	P05787		1079.54	760185104	61521376	1.85354e+07	7.84201e+07	0	0.003981	High	2.04915	High	2.12369	High	2.68811	High	2.46971	0
	ELQSQISDTSVVLSMDNSR	4	2	1	P05787		2109.01	0	1.23281e+07	3866269	3.08558e+07	0	8.478e-09			High	6.35856	High	6.13655	High	5.12528	0
	TEISEMNR	3	1	1	P05787		979.451	0	4.75772e+07	12979836	5.3065e+07	0	0.002759			High	2.86782	High	2.23736	High	2.70931	0
	NKYEDEINK	5	11	4	P04264;P13647;P02538;P05787		1152.55	0	1.25171e+07	1.18252e+07	4.4593e+07	0	0.003799			High	2.84733	High	3.20502	High	3.4761	1
	LALDIEIATYR	1	15	2	P05787;P04264		1277.71	0	0	0	25459829	0	1.951e-05							High	3.85512	0
	EYQELMNVK	3	5	2	P02538;P05787		1153.56	1011845688	71442862	0	84149774	0.001	0.01104	High	3.17456	High	3.22433			High	3.11526	0
	FASFIDK	4	24	7	P35908;Q7Z794;P13647;P02538;Q86Y46;Q7RTS7;P05787		827.429	790493004	8.15971e+07	5.31463e+07	2.14386e+08	0.001	0.02564	High	2.41132	High	2.46617	High	2.40366	High	2.33045	0
	QLETLGQEK	4	4	1	P05787		1045.55	4.75391e+08	5.8795e+07	1.9392e+07	0	0.001	0.02005	High	2.19312	High	2.25062	High	2.16809			0
	FLEQQNK	4	33	6	P13647;P02538;Q8N1N4;P05787;O43790;P08670		906.468	1144986946	1.26121e+08	6.27481e+07	1.69608e+08	0.001	0.02023	High	2.15778	High	2.4923	High	2.22865	High	2.05805	0
	TKTEISEMNR	1	1	1	P05787	M8(Oxidation)	1224.59	29125716	0	0	0	0.002	0.03313	High	2.62026							1
	ISSSSFSR	2	4	1	P05787		870.431	511041392	0	0	5.20391e+07	0.002	0.0347	High	1.83098					High	1.84802	0
	YEDEINK	1	17	6	P35908;Q7Z794;P04264;P13647;P02538;P05787		910.415	0	0	0	9.11669e+07	0.002	0.02993							High	2.25188	0
	GELAIK	1	8	3	P05787;P13647;Q8N1N4		630.381	3.93341e+08	0	0	0	0.003	0.0572	High	1.89017							0
	AKQDMAR	2	4	2	P13647;P05787		819.414	300835851	2.93426e+06	0	0	0.003	0.04431	High	1.59278	High	2.07256					1
	TQEKEQIK	1	4	1	P05787		1003.54	0	0	0	2.25547e+07	0.003	0.0348							High	2.39442	1
	HGDDLR	1	18	3	P13647;P02538;P05787		712.337	64674839	0	0	0	0.004	0.07073	High	1.68484							0
	EYQELMNVK	1	5	2	P02538;P05787	M6(Oxidation)	1169.55	0	5.6673e+06	0	0	0.005	0.06925			High	2.52322					0
	VGSSNFR	1	4	1	P05787		766.383	243409110	0	0	0	0.007	0.09744	High	2.19218							0
	HGDDLRR	1	1	1	P05787		868.438	0	1.11927e+07	0	0	0.008	0.09802			High	2.44804					1
P23396	40S ribosomal protein S3 OS=Homo sapiens OX=9606 GN=RPS3 PE=1 SV=2 - [RS3_HUMAN]	73.66	13	11	16	65	1.43442e+09	2.06226e+08	3.6856e+07	1.29027e+08	66.0038	67.49	14	21	49.7388	70.37	15	16	37.0712	60.91	13	13	48.0283	67.08	14	15	243	26.6714	9.65674
	Sequence	# PSMs	# Proteins	# Protein Groups	Protein Group Accessions	Modifications	MH+ [Da]	A5: Area	B5: Area	C5: Area	D5: Area	q-Value	PEP	A2	XCorr A2	B2	XCorr B2	C2	XCorr C2	D2	XCorr D2	# Missed Cleavages
	FVDGLMIHSGDPVNYYVDTAVR	5	4	1	P23396		2468.19	885247488	1.82197e+07	3.6451e+06	6.82107e+07	0	2.365e-10	High	5.62102	High	3.35914	High	3.0056	High	4.99706	0
	KPLPDHVSIVEPK	8	5	1	P23396		1458.83	1.0605e+09	1.32238e+08	1.7648e+07	1.17704e+08	0	4.384e-06	High	4.11898	High	3.84427	High	1.8767	High	4.00987	0
	ELAEDGYSGVEVR	5	10	2	P23396;E9PK82		1423.67	390433697	1.33956e+08	3.30273e+07	1.1571e+08	0	5.96e-06	High	4.07044	High	4.32454	High	4.28783	High	4.51037	0
	FGFPEGSVELYAEK	5	5	1	P23396		1572.75	176164464	4.85175e+07	1.31189e+07	7.16888e+07	0	7.699e-05	High	3.67024	High	3.65416	High	3.59694	High	3.71136	0
	GLCAIAQAESLR	4	4	1	P23396	C3(Carbamidomethyl)	1288.67	1323976777	1.11486e+08	2.34668e+07	9.47591e+07	0	2.546e-05	High	3.52617	High	3.77123	High	3.88398	High	4.16393	0
	AELNEFLTR	3	12	2	P23396;E9PK82		1092.57	1693973616	1.501e+08	3.27685e+07	0	0	0.0003072	High	3.46026	High	3.19203	High	3.38398			0
	GCEVVVSGK	4	5	1	P23396	C2(Carbamidomethyl)	934.466	2.09462e+08	3.9454e+07	1.28185e+07	3.59081e+07	0	0.001155	High	3.0537	High	3.02669	High	2.82768	High	3.04883	0
	DEILPTTPISEQK	4	5	1	P23396		1470.77	969363764	2.75325e+08	4.47721e+07	1.4221e+08	0	0.0004785	High	3.00887	High	2.84935	High	3.04759	High	2.84996	0
	FVADGIFK	4	9	2	P23396;E9PK82		896.487	549246746	6.25921e+07	1.1879e+07	41031432	0	0.003901	High	2.36623	High	2.64531	High	2.85127	High	2.62525	0
	LLGGLAVR	4	5	1	P23396		798.519	843602192	6.58208e+07	1.27301e+07	4.99465e+07	0	0.004991	High	2.199	High	2.39989	High	2.53115	High	2.43547	0
	IMLPWDPTGK	4	5	1	P23396		1157.6	1.2853e+09	129324256	2.71178e+07	1.00996e+08	0	0.005294	High	2.10808	High	2.12112	High	2.49636	High	2.44439	0
	TEIIILATR	5	10	2	P23396;E9PK82		1029.63	98586504	9.56582e+07	2.27043e+07	6.29083e+07	0	0.0002252	High	2.07942	High	2.89023	High	2.73321	High	2.63245	0
	ELTAVVQK	3	9	2	P23396;E9PK82		887.519	0	8.61751e+07	1.38428e+07	5.01381e+07	0.001	0.007112			High	2.65213	High	2.42562	High	2.50286	0
	GGKPEPPAMPQPVPTA	3	4	1	P23396		1573.8	1243179896	1.93254e+08	0	127166122	0.002	0.02414	High	3.08916	High	3.83499			High	3.77431	0
	FIMESGAK	2	3	1	P23396		882.439	433420422	0	0	4.73024e+07	0.002	0.03051	High	1.70923					High	2.26531	0
	GGKPEPPAMPQPVPTA	1	4	1	P23396	M9(Oxidation)	1589.8	75626560	0	0	0	0.005	0.0765	High	1.55334							0
	ACYGVLR	1	3	1	P23396	C2(Carbamidomethyl)	838.424	0	6999357	0	0	0.007	0.08532			High	1.65514					0
P14618	Pyruvate kinase PKM OS=Homo sapiens OX=9606 GN=PKM PE=1 SV=4 - [KPYM_HUMAN]	72.88	12	35	35	126	2.08585e+09	4.75635e+07	2.10031e+07	1.07348e+08	162.736	69.49	33	52	71.6383	45.01	18	21	76.9294	44.26	19	22	91.7818	55.56	25	31	531	57.9	7.84033
	Sequence	# PSMs	# Proteins	# Protein Groups	Protein Group Accessions	Modifications	MH+ [Da]	A5: Area	B5: Area	C5: Area	D5: Area	q-Value	PEP	A2	XCorr A2	B2	XCorr B2	C2	XCorr C2	D2	XCorr D2	# Missed Cleavages
	GIFPVLCKDPVQEAWAEDVDLR	1	3	1	P14618	C7(Carbamidomethyl)	2557.27	117089442	0	0	0	0	6.311e-09	High	5.87261							1
	AGKPVICATQMLESMIK	6	4	1	P14618	C7(Carbamidomethyl)	1876.97	1432373616	1.63456e+07	0	4.97952e+07	0	5.487e-08	High	5.26494	High	3.92647			High	3.69375	0
	AEGSDVANAVLDGADCIMLSGETAK	8	4	1	P14618	C16(Carbamidomethyl)	2494.14	857609757	5.59539e+06	5.40442e+06	5.86152e+07	0	1.196e-09	High	5.19632	High	6.59328	High	4.83832	High	5.83101	0
	GADFLVTEVENGGSLGSK	4	4	1	P14618		1779.87	5.60088e+08	3.11947e+07	1.56274e+07	85716419	0	5.512e-06	High	5.13467	High	4.10317	High	4.8976	High	5.33486	0
	KGVNLPGAAVDLPAVSEK	6	5	1	P14618		1764.98	1046697944	0	13815597	4.60851e+07	0	4.965e-08	High	4.93042			High	4.36896	High	5.16919	1
	FGVEQDVDMVFASFIR	1	5	1	P14618		1859.89	196338747	0	0	0	0	1.075e-06	High	4.87139							0
	GVNLPGAAVDLPAVSEK	4	5	1	P14618		1636.89	778652199	2.4773e+07	1.1296e+07	4.82967e+07	0	2.552e-07	High	4.75994	High	3.82999	High	4.32035	High	3.66168	0
	LNFSHGTHEYHAETIK	4	6	1	P14618		1883.9	739971340	2.12226e+07	0	53247427	0	3.836e-07	High	4.66847	High	2.0019			High	2.43615	0
	LAPITSDPTEATAVGAVEASFK	9	2	1	P14618		2175.11	944782280	2.69482e+07	1.06715e+07	8.68477e+07	0	3.992e-16	High	4.63828	High	5.74246	High	5.95664	High	4.60894	0
	EAEAAIYHLQLFEELR	3	2	1	P14618		1931.98	138444086	0	0	7.96619e+06	0	1.019e-07	High	4.60708					High	1.81849	0
	RFDEILEASDGIMVAR	1	4	1	P14618		1821.91	1.0791e+07	0	0	0	0	2.538e-06	High	4.59425							1
	DPVQEAWAEDVDLR	4	3	1	P14618		1642.77	6.84877e+08	1.7161e+07	1.0425e+07	6.86179e+07	0	0.0001304	High	4.43111	High	5.08593	High	4.63721	High	4.7951	0
	NTGIICTIGPASR	4	8	1	P14618	C6(Carbamidomethyl)	1359.7	1185746258	27736493	1.26502e+07	6.1065e+07	0	0.0001687	High	4.28962	High	4.60168	High	4.36241	High	4.06184	0
	CDENILWLDYK	3	6	1	P14618	C1(Carbamidomethyl)	1468.68	230930426	0	3513127	2.58657e+07	0	3.61e-05	High	3.98616			High	3.17725	High	4.88144	0
	LDIDSPPITAR	1	10	1	P14618		1197.65	3045460518	0	0	0	0	9.545e-06	High	3.88345							0
	GSGTAEVELKK	5	6	1	P14618		1118.61	317852600	1.19475e+07	5.65197e+06	2.62354e+07	0	0.006069	High	3.65499	High	3.11605	High	3.27038	High	2.50586	1
	KASDVHEVR	7	5	1	P14618		1040.55	326120160	1.55462e+07	1.06905e+07	3.44526e+07	0	0.001654	High	3.46092	High	3.22111	High	2.70235	High	3.04545	1
	GDLGIEIPAEK	3	5	1	P14618		1141.61	1779714016	4.62014e+07	2.3938e+07	0	0	0.0009392	High	3.39226	High	2.62612	High	2.51555			0
	IYVDDGLISLQVK	5	4	1	P14618		1462.81	0	0	1.01128e+07	3.28832e+07	0	7.506e-12	High	3.38329			High	4.01296	High	3.84009	0
	GSGTAEVELK	3	6	1	P14618		990.509	167876668	0	9.17845e+06	4.74754e+07	0	0.005546	High	3.20866			High	3.20658	High	2.19072	0
	IENHEGVR	7	5	1	P14618		953.48	8.39494e+08	1.4537e+07	1.21856e+07	3.96403e+07	0	0.005545	High	3.13656	High	2.97895	High	2.66598	High	2.98777	0
	ITLDNAYMEK	4	7	1	P14618		1197.58	1244893111	29918932	1.38081e+07	7.78112e+07	0	0.0005384	High	3.08018	High	2.91614	High	3.2423	High	3.33908	0
	VNFAMNVGK	4	3	1	P14618		979.504	589166911	20883299	1.39814e+07	4.59852e+07	0	0.0001805	High	2.72304	High	2.7106	High	3.19834	High	3.03393	0
	ASDVHEVR	5	5	1	P14618		912.453	269087087	9.67027e+06	0	2.06605e+07	0	0.005263	High	2.65949	High	2.22277			High	2.60203	0
	KGDVVIVLTGWRPGSGFTNTMR	1	3	1	P14618		2391.26	140879881	0	0	0	0	1.054e-05	High	2.15851							1
	TATESFASDPILYRPVAVALDTK	4	6	1	P14618		2465.29	436081477	6.52945e+07	2.34439e+07	1.49481e+08	0	7.998e-08	High	2.13239	High	1.87683	High	2.29072	High	2.86652	0
	AGKPVICATQMLESMIK	1	4	1	P14618	C7(Carbamidomethyl); M11(Oxidation); M15(Oxidation)	1908.96	98603754	0	0	0	0	0.001835	High	1.75227							0
	EAEAAIYHLQLFEELRR	1	2	1	P14618		2088.08	74233862	0	0	0	0	0.004518	High	1.11092							1
	CCSGAIIVLTK	2	2	1	P14618	C1(Carbamidomethyl); C2(Carbamidomethyl)	1221.63	0	0	1.65302e+06	17836283	0	0.0002301					High	3.15571	High	1.4232	0
	SGMNVAR	3	7	1	P14618		734.361	389796051	791060	0	3.01897e+07	0.001	0.01942	High	2.86075	High	2.65383			High	2.61755	0
	VNFAMNVGK	1	3	1	P14618	M5(Oxidation)	995.498	5.60498e+07	0	0	0	0.001	0.02109	High	2.54198							0
	GDYPLEAVR	5	4	1	P14618		1019.52	6.12088e+08	2.76682e+07	1.47545e+07	6.58744e+07	0.001	0.01176	High	2.28152	High	2.03041	High	1.9788	High	2.4255	0
	GIFPVLCK	2	4	1	P14618	C7(Carbamidomethyl)	933.523	4.73755e+08	0	0	2.41188e+07	0.001	0.01046	High	1.73734					High	1.70303	0
	MQHLIAR	1	4	1	P14618		868.481	7.5449e+08	0	0	0	0.002	0.04364	High	2.13318							0
	VVEVGSK	1	4	1	P14618		717.414	0	0	0	3.53976e+07	0.004	0.05245							High	1.84826	0
	KASDVHEVRK	1	5	1	P14618		1168.64	7144939	0	0	0	0.006	0.08772	High	2.51269							2
	SAHQVAR	1	4	1	P14618		768.411	9.17804e+08	0	0	0	0.008	0.1134	High	1.53891							0
P07437	Tubulin beta chain OS=Homo sapiens OX=9606 GN=TUBB PE=1 SV=2 - [TBB5_HUMAN]	72.75	16	4	23	171	6.70255e+09	2.6002e+08	5.3915e+07	3.3045e+08	268.725	72.75	23	75	133.423	53.38	18	36	84.4776	44.14	14	22	141.011	70.5	20	38	444	49.639	4.89404
	Sequence	# PSMs	# Proteins	# Protein Groups	Protein Group Accessions	Modifications	MH+ [Da]	A5: Area	B5: Area	C5: Area	D5: Area	q-Value	PEP	A2	XCorr A2	B2	XCorr B2	C2	XCorr C2	D2	XCorr D2	# Missed Cleavages
	GHYTEGAELVDSVLDVVR	8	9	5	Q13885;Q9BVA1;Q13509;P68371;P07437		1958.98	4517383680	3.60021e+07	1.29045e+07	2.7218e+08	0	2.851e-11	High	7.74397	High	5.7893	High	5.48201	High	6.5325	0
	SGPFGQIFRPDNFVFGQSGAGNNWAK	9	11	4	Q13885;Q9BVA1;P68371;P07437		2798.34	5799665081	2.62928e+07	5.83725e+06	1.81673e+08	0	1.282e-10	High	7.07499	High	5.23836	High	5.57117	High	5.29428	0
	FWEVISDEHGIDPTGTYHGDSDLQLDR	7	1	1	P07437		3102.4	4.70608e+08	0	0	0	0	1.192e-13	High	6.3412					High	5.51096	0
	KEAESCDCLQGFQLTHSLGGGTGSGMGTLLISK	2	10	2	P68371;P07437	C6(Carbamidomethyl); C8(Carbamidomethyl)	3439.61	0	0	0	0	0	6.304e-07	High	5.89201							1
	MAVTFIGNSTAIQELFK	18	3	1	P07437		1869.97	419554629	1.37615e+06	2.1468e+06	2.17982e+07	0	3.033e-08	High	5.55488	High	3.59214	High	5.08324	High	5.72716	0
	LTTPTYGDLNHLVSATMSGVTTCLR	5	8	4	Q13885;Q9BVA1;P68371;P07437	C23(Carbamidomethyl)	2708.33	3038028496	0	0	9.95122e+07	0	5.198e-07	High	5.51085					High	4.75025	0
	EIVHIQAGQCGNQIGAK	12	23	5	P68371;P07437;Q13885;Q9BVA1;Q13509	C10(Carbamidomethyl)	1822.92	2421507238	1.22351e+08	2.10267e+07	1.23252e+08	0	4.322e-07	High	5.50517	High	5.17534	High	4.18163	High	5.50483	0
	EAESCDCLQGFQLTHSLGGGTGSGMGTLLISK	2	10	2	P68371;P07437	C5(Carbamidomethyl); C7(Carbamidomethyl)	3311.52	700147794	0	0	3.93155e+07	0	9.252e-10	High	5.50294					High	4.11535	0
	NSSYFVEWIPNNVK	6	11	6	Q13885;Q9BVA1;Q13509;P68371;P07437;Q9BUF5		1696.83	3240686176	145424583	2.92911e+07	2.70373e+08	0	4.63e-06	High	4.63727	High	3.95882	High	3.6816	High	4.53718	0
	EVDEQMLNVQNK	6	6	4	Q13885;Q9BVA1;P68371;P07437	M6(Oxidation)	1462.68	174075794	8.36205e+06	2.03539e+06	1.63868e+07	0	0.0001947	High	4.30102	High	4.53617	High	4.43389	High	4.34732	0
	LAVNMVPFPR	4	16	6	Q13885;Q9BVA1;P68371;P07437;Q13509;Q9BUF5		1143.63	7.1625e+09	289263897	5.71431e+07	3.72531e+08	0	3.304e-05	High	4.13077	High	3.52991	High	3.27423	High	3.37541	0
	EVDEQMLNVQNK	5	6	4	Q13885;Q9BVA1;P68371;P07437		1446.69	2040594918	2.32244e+08	5.13487e+07	3.06293e+08	0	1.326e-05	High	4.0176	High	4.73803	High	4.47276	High	4.64946	0
	ISEQFTAMFR	7	9	5	Q13885;Q9BVA1;Q13509;P68371;P07437		1229.6	2310600304	7.11592e+07	0	1.82765e+08	0	4.935e-05	High	3.99991	High	3.86533			High	4.0037	0
	IMNTFSVVPSPK	6	11	3	Q13509;P68371;P07437		1319.7	7145475190	2.58551e+08	5.32533e+07	3.053e+08	0	1.339e-10	High	3.77788	High	3.68762	High	4.34426	High	4.14788	0
	LHFFMPGFAPLTSR	6	13	5	Q13885;Q9BVA1;P68371;P07437;Q9BUF5		1620.84	2717525124	6.65422e+07	0	1.09214e+08	0	7.276e-06	High	3.77184	High	3.40382			High	3.87274	0
	FPGQLNADLR	19	18	6	Q13885;Q9BVA1;P68371;P07437;Q13509;Q9BUF5		1130.6	4085879457	5.91395e+07	1.4755e+07	2.19873e+08	0	2.63e-05	High	3.66115	High	3.1146	High	3.17557	High	3.36572	0
	AILVDLEPGTMDSVR	6	10	4	Q13885;Q9BVA1;Q13509;P07437		1615.83	2099305075	1.75149e+08	4.88738e+07	2.88179e+08	0	7.635e-07	High	3.64961	High	3.79815	High	3.6305	High	3.34515	0
	KLAVNMVPFPR	2	16	6	Q13885;Q9BVA1;P68371;P07437;Q13509;Q9BUF5		1271.73	384292876	0	0	0	0	1.679e-05	High	3.40612							1
	ISVYYNEATGGK	5	2	1	P07437		1301.64	1614839460	1.72702e+08	3.19966e+07	2.47543e+08	0	0.0004785	High	3.38286	High	3.50071	High	3.65197	High	3.43424	0
	ALTVPELTQQVFDAK	12	3	1	P07437		1659.89	4964007249	1.78394e+08	3.47454e+07	3.12527e+08	0	0.0003863	High	3.26553	High	3.67919	High	3.58634	High	2.80733	0
	AILVDLEPGTMDSVR	2	10	4	Q13885;Q9BVA1;Q13509;P07437	M11(Oxidation)	1631.83	101309531	0	0	0	0	0.0004504	High	3.1471							0
	NMMAACDPR	4	15	6	Q13885;Q9BVA1;Q13509;P68371;P07437;Q9BUF5	C6(Carbamidomethyl)	1065.43	1.15571e+09	9.50256e+07	1.53621e+07	1.26321e+08	0	0.001106	High	3.11754	High	3.15967	High	2.90715	High	2.9223	0
	LAVNMVPFPR	2	16	6	Q13885;Q9BVA1;P68371;P07437;Q13509;Q9BUF5	M5(Oxidation)	1159.63	275454732	2.94346e+06	0	0	0	0.000135	High	2.95218	High	2.93555					0
	TAVCDIPPR	5	11	4	Q13885;Q9BVA1;P68371;P07437	C4(Carbamidomethyl)	1028.52	155678514	4.25852e+06	0	8851998	0	0.003597	High	2.85202	High	2.93758			High	2.90914	0
	YLTVAAVFR	7	5	2	P68371;P07437		1039.59	6.43785e+08	7.71832e+07	1.95019e+07	1.47866e+08	0	0.0009576	High	2.64264	High	2.81722	High	3.15125	High	3.21554	0
	IMNTFSVVPSPK	1	11	3	Q13509;P68371;P07437	M2(Oxidation)	1335.7	0	1.23812e+07	0	0	0	3.575e-05			High	4.26845					0
	IREEYPDR	2	11	4	Q13885;Q9BVA1;P68371;P07437		1077.53	2457613207	1.56735e+08	0	0	0.001	0.02772	High	2.85019	High	3.01972					1
	NMMAACDPR	1	15	6	Q13885;Q9BVA1;Q13509;P68371;P07437;Q9BUF5	M2(Oxidation); M3(Oxidation); C6(Carbamidomethyl)	1097.42	2.17268e+08	0	0	0	0.002	0.0341	High	1.95653							0
P68371	Tubulin beta-4B chain OS=Homo sapiens OX=9606 GN=TUBB4B PE=1 SV=1 - [TBB4B_HUMAN]	72.58	19	3	23	149	6.70255e+09	2.6002e+08	5.3915e+07	3.28041e+08	190.552	72.58	23	53	134.719	53.26	18	35	85.0959	44.04	14	22	140.678	64.27	19	39	445	49.799	4.89404
	Sequence	# PSMs	# Proteins	# Protein Groups	Protein Group Accessions	Modifications	MH+ [Da]	A5: Area	B5: Area	C5: Area	D5: Area	q-Value	PEP	A2	XCorr A2	B2	XCorr B2	C2	XCorr C2	D2	XCorr D2	# Missed Cleavages
	GHYTEGAELVDSVLDVVR	8	9	5	Q13885;Q9BVA1;Q13509;P68371;P07437		1958.98	4517383680	3.60021e+07	1.29045e+07	2.7218e+08	0	2.851e-11	High	7.74397	High	5.7893	High	5.48201	High	6.5325	0
	SGPFGQIFRPDNFVFGQSGAGNNWAK	9	11	4	Q13885;Q9BVA1;P68371;P07437		2798.34	5799665081	2.62928e+07	5.83725e+06	1.81673e+08	0	1.282e-10	High	7.07499	High	5.23836	High	5.57117	High	5.29428	0
	KEAESCDCLQGFQLTHSLGGGTGSGMGTLLISK	2	10	2	P68371;P07437	C6(Carbamidomethyl); C8(Carbamidomethyl)	3439.61	0	0	0	0	0	6.304e-07	High	5.89201							1
	LTTPTYGDLNHLVSATMSGVTTCLR	5	8	4	Q13885;Q9BVA1;P68371;P07437	C23(Carbamidomethyl)	2708.33	3038028496	0	0	9.95122e+07	0	5.198e-07	High	5.51085					High	4.75025	0
	EIVHLQAGQCGNQIGAK	12	23	5	P68371;P07437;Q13885;Q9BVA1;Q13509	C10(Carbamidomethyl)	1822.92	2421507238	1.22351e+08	2.10267e+07	1.23252e+08	0	4.322e-07	High	5.50517	High	5.17534	High	4.18163	High	5.50483	0
	EAESCDCLQGFQLTHSLGGGTGSGMGTLLISK	2	10	2	P68371;P07437	C5(Carbamidomethyl); C7(Carbamidomethyl)	3311.52	700147794	0	0	3.93155e+07	0	9.252e-10	High	5.50294					High	4.11535	0
	FWEVISDEHGIDPTGTYHGDSDLQLER	3	10	1	P68371		3116.41	270032286	0	0	0	0	5.219e-10	High	4.8898							0
	NSSYFVEWIPNNVK	6	11	6	Q13885;Q9BVA1;Q13509;P68371;P07437;Q9BUF5		1696.83	3240686176	145424583	2.92911e+07	2.70373e+08	0	4.63e-06	High	4.63727	High	3.95882	High	3.6816	High	4.53718	0
	EVDEQMLNVQNK	6	6	4	Q13885;Q9BVA1;P68371;P07437	M6(Oxidation)	1462.68	174075794	8.36205e+06	2.03539e+06	1.63868e+07	0	0.0001947	High	4.30102	High	4.53617	High	4.43389	High	4.34732	0
	LAVNMVPFPR	4	16	6	Q13885;Q9BVA1;P68371;P07437;Q13509;Q9BUF5		1143.63	7.1625e+09	289263897	5.71431e+07	3.72531e+08	0	3.304e-05	High	4.13077	High	3.52991	High	3.27423	High	3.37541	0
	EVDEQMLNVQNK	5	6	4	Q13885;Q9BVA1;P68371;P07437		1446.69	2040594918	2.32244e+08	5.13487e+07	3.06293e+08	0	1.326e-05	High	4.0176	High	4.73803	High	4.47276	High	4.64946	0
	ISEQFTAMFR	7	9	5	Q13885;Q9BVA1;Q13509;P68371;P07437		1229.6	2310600304	7.11592e+07	0	1.82765e+08	0	4.935e-05	High	3.99991	High	3.86533			High	4.0037	0
	ALTVPELTQQMFDAK	8	4	2	Q13509;P68371		1691.86	2128143386	9.86957e+07	2.00826e+07	1.53511e+08	0	1.03e-07	High	3.80392	High	3.2956	High	4.33362	High	3.8	0
	IMNTFSVVPSPK	6	11	3	Q13509;P68371;P07437		1319.7	7145475190	2.58551e+08	5.32533e+07	3.053e+08	0	1.339e-10	High	3.77788	High	3.68762	High	4.34426	High	4.14788	0
	LHFFMPGFAPLTSR	6	13	5	Q13885;Q9BVA1;P68371;P07437;Q9BUF5		1620.84	2717525124	6.65422e+07	0	1.09214e+08	0	7.276e-06	High	3.77184	High	3.40382			High	3.87274	0
	FPGQLNADLR	19	18	6	Q13885;Q9BVA1;P68371;P07437;Q13509;Q9BUF5		1130.6	4085879457	5.91395e+07	1.4755e+07	2.19873e+08	0	2.63e-05	High	3.66115	High	3.1146	High	3.17557	High	3.36572	0
	INVYYNEATGGK	4	1	1	P68371		1328.65	809367693	1.13315e+08	1.80114e+07	1.226e+08	0	2.264e-08	High	3.50701	High	3.63751	High	3.66512	High	3.46315	0
	KLAVNMVPFPR	2	16	6	Q13885;Q9BVA1;P68371;P07437;Q13509;Q9BUF5		1271.73	384292876	0	0	0	0	1.679e-05	High	3.40612							1
	AVLVDLEPGTMDSVR	4	10	1	P68371		1601.82	2.66138e+09	1.34841e+08	20858792	2.01426e+08	0	2.307e-06	High	3.40372	High	3.99809	High	3.79152	High	3.36997	0
	NMMAACDPR	4	15	6	Q13885;Q9BVA1;Q13509;P68371;P07437;Q9BUF5	C6(Carbamidomethyl)	1065.43	1.15571e+09	9.50256e+07	1.53621e+07	1.26321e+08	0	0.001106	High	3.11754	High	3.15967	High	2.90715	High	2.9223	0
	MSATFIGNSTAIQELFK	5	3	3	Q13885;Q9BVA1;P68371		1857.94	1111974912	5.39827e+06	1.26243e+06	5.78107e+07	0	7.068e-06	High	2.98815	High	5.31671	High	3.44878	High	5.47589	0
	LAVNMVPFPR	2	16	6	Q13885;Q9BVA1;P68371;P07437;Q13509;Q9BUF5	M5(Oxidation)	1159.63	275454732	2.94346e+06	0	0	0	0.000135	High	2.95218	High	2.93555					0
	TAVCDIPPR	5	11	4	Q13885;Q9BVA1;P68371;P07437	C4(Carbamidomethyl)	1028.52	155678514	4.25852e+06	0	8851998	0	0.003597	High	2.85202	High	2.93758			High	2.90914	0
	YLTVAAVFR	7	5	2	P68371;P07437		1039.59	6.43785e+08	7.71832e+07	1.95019e+07	1.47866e+08	0	0.0009576	High	2.64264	High	2.81722	High	3.15125	High	3.21554	0
	IMNTFSVVPSPK	1	11	3	Q13509;P68371;P07437	M2(Oxidation)	1335.7	0	1.23812e+07	0	0	0	3.575e-05			High	4.26845					0
	MSATFIGNSTAIQELFK	3	3	3	Q13885;Q9BVA1;P68371	M1(Oxidation)	1873.93	0	0	1.04033e+06	2.65761e+06	0	7.598e-06					High	3.35318	High	3.1596	0
	AVLVDLEPGTMDSVR	1	10	1	P68371	M11(Oxidation)	1617.81	0	0	0	6.62917e+06	0	0.001905							High	3.66599	0
	IREEYPDR	2	11	4	Q13885;Q9BVA1;P68371;P07437		1077.53	2457613207	1.56735e+08	0	0	0.001	0.02772	High	2.85019	High	3.01972					1
	NMMAACDPR	1	15	6	Q13885;Q9BVA1;Q13509;P68371;P07437;Q9BUF5	M2(Oxidation); M3(Oxidation); C6(Carbamidomethyl)	1097.42	2.17268e+08	0	0	0	0.002	0.0341	High	1.95653							0
H7BYY1	Tropomyosin 1 (Alpha), isoform CRA_m OS=Homo sapiens OX=9606 GN=TPM1 PE=1 SV=1 - [H7BYY1_HUMAN]	72.58	8	3	31	114	6.47205e+09	2.90636e+09	5.75843e+08	1.03967e+09	52.8039	36.69	11	17	112.879	58.87	23	36	96.755	58.87	22	29	101.948	71.37	25	32	248	28.7296	4.81787
	Sequence	# PSMs	# Proteins	# Protein Groups	Protein Group Accessions	Modifications	MH+ [Da]	A5: Area	B5: Area	C5: Area	D5: Area	q-Value	PEP	A2	XCorr A2	B2	XCorr B2	C2	XCorr C2	D2	XCorr D2	# Missed Cleavages
	EENLSMHQMLDQTLLELNNM	3	2	1	H7BYY1		2403.09	1.38278e+08	0	0	1.2667e+06	0	0.0003456	High	4.82946					High	4.45798	0
	ETAEADVASLNR	4	6	3	H7BYY1;H0YK48;H0YKJ4		1275.62	227357894	1.27022e+08	2.69238e+07	5.73429e+07	0	2.518e-07	High	4.01062	High	4.03299	High	4.58534	High	3.82733	0
	RIQLVEEELDR	8	30	9	P09493;P67936;H7BYY1;A0A087WWU8;H0YK48;H0YKX5;H0YKJ4;A0A2R2Y2Q3;A0A2R8Y5V9		1399.75	1250306612	366889320	7.0201e+07	1.65784e+08	0	2.559e-06	High	3.96419	High	3.57266	High	4.12367	High	4.59197	1
	SLQEQADAAEER	4	7	3	H7BYY1;H0YK48;H0YKJ4		1346.62	125011963	9.29748e+07	3.10144e+07	5.19831e+07	0	0.0005809	High	3.90263	High	4.62076	High	4.38359	High	4.37005	0
	IQLVEEELDR	7	30	9	P09493;P67936;H7BYY1;A0A087WWU8;H0YK48;H0YKX5;H0YKJ4;A0A2R2Y2Q3;A0A2R8Y5V9		1243.65	8213041044	3110349806	6.91953e+08	1.25322e+09	0	9.001e-07	High	3.63511	High	3.23348	High	3.67636	High	3.30878	0
	MEIQEIQLK	8	18	7	A0A2R2Y2Q3;A0A087WWU8;P09493;H7BYY1;H0YK48;H0YKX5;H0YKJ4		1131.61	8567492989	4.07065e+09	6.86017e+08	1.20656e+09	0	0.0008855	High	3.38418	High	3.40455	High	3.59414	High	3.63161	0
	KYEEVAR	4	30	9	P09493;P67936;H7BYY1;H0YK48;H0YKX5;A0A2R2Y2Q3;A0A2R8Y5V9;A0A087WWU8;H0YKJ4		894.468	2.63563e+09	1.53809e+09	349558925	6.5924e+08	0	0.007081	High	2.73396	High	2.70873	High	2.76411	High	2.66697	1
	AELSEGQVR	4	5	2	H7BYY1;H0YKX5		988.506	265483488	1.73183e+08	5.27026e+07	7.14042e+07	0	0.0005402	High	2.62574	High	2.54924	High	2.70185	High	2.58365	0
	IQLVEEELDRAQER	4	30	9	P09493;P67936;H7BYY1;A0A087WWU8;H0YK48;H0YKX5;H0YKJ4;A0A2R2Y2Q3;A0A2R8Y5V9		1727.89	130038174	7.45639e+07	2.79653e+07	45390089	0	0.001597	High	2.58393	High	4.00481	High	4.6109	High	4.1026	1
	MEIQEIQLK	7	18	7	A0A2R2Y2Q3;A0A087WWU8;P09493;H7BYY1;H0YK48;H0YKX5;H0YKJ4	M1(Oxidation)	1147.6	244445200	7.09443e+07	1.51115e+07	8.24803e+07	0	0.002699	High	2.49121	High	3.43709	High	3.22296	High	3.59868	0
	DEEKMEIQEIQLK	5	18	7	P09493;H7BYY1;H0YK48;H0YKX5;H0YKJ4;A0A2R2Y2Q3;A0A087WWU8		1632.81	0	2.17358e+07	4.72204e+06	4.36516e+06	0	3.768e-11			High	4.95504	High	5.24983	High	5.02528	1
	LEEAEKAADESER	6	30	9	P09493;P67936;H7BYY1;A0A087WWU8;H0YK48;H0YKX5;H0YKJ4;A0A2R2Y2Q3;A0A2R8Y5V9		1476.68	0	1.35905e+07	3.79702e+06	5.24651e+06	0	5.918e-09			High	4.68003	High	4.89954	High	4.79853	1
	AQKDEEKMEIQEIQLK	3	13	5	P09493;H7BYY1;H0YK48;H0YKX5;H0YKJ4		1960	0	2.12167e+07	7292314	1.11454e+07	0	0.0004072			High	4.23199	High	4.41798	High	3.88573	2
	LATALQKLEEAEKAADESER	5	30	9	P09493;P67936;H7BYY1;A0A087WWU8;H0YK48;H0YKX5;H0YKJ4;A0A2R2Y2Q3;A0A2R8Y5V9		2202.12	0	133088928	3.34318e+07	5.97101e+07	0	7.47e-06			High	4.20303	High	3.89792	High	3.70362	2
	ALMAAEDKYSQK	3	4	1	H7BYY1		1354.67	0	7.28219e+06	0	3.22837e+06	0	5.59e-05			High	3.99923	High	4.0987	High	3.7322	1
	HIAEDADRK	4	12	5	P09493;H7BYY1;H0YK48;H0YKX5;H0YKJ4		1054.53	0	7.03084e+06	2.74841e+06	4.63003e+06	0	0.0004768			High	3.90502	High	2.7447	High	2.93366	1
	KLVIIESDLER	7	12	5	P09493;H7BYY1;H0YK48;H0YKX5;H0YKJ4		1314.76	0	63695861	1.503e+07	3.15139e+07	0	0.0001022			High	3.78168	High	3.31563	High	3.24701	1
	RIQLVEEELDRAQER	2	30	9	P09493;P67936;H7BYY1;A0A087WWU8;H0YK48;H0YKX5;H0YKJ4;A0A2R2Y2Q3;A0A2R8Y5V9		1883.99	0	7.90064e+07	2.11052e+07	0	0	6.21e-05			High	3.45295	High	4.78071			2
	HIAEDADR	3	12	5	P09493;H7BYY1;H0YK48;H0YKX5;H0YKJ4		926.432	0	9.12035e+07	2.98286e+07	4.65492e+07	0	0.00133			High	3.09093	High	2.75664	High	2.85371	0
	LVIIESDLER	2	12	5	P09493;H7BYY1;H0YK48;H0YKX5;H0YKJ4		1186.67	0	6.72155e+07	0	2.84094e+07	0	0.00186			High	2.74091			High	2.58724	0
	LATALQKLEEAEK	3	30	9	P09493;P67936;H7BYY1;A0A087WWU8;H0YK48;H0YKX5;H0YKJ4;A0A2R2Y2Q3;A0A2R8Y5V9		1443.81	0	2.31749e+07	2.06978e+06	0	0	3.458e-05			High	2.40375	High	4.13789			1
	SIDDLEEK	3	2	1	H7BYY1		948.452	0	3.64661e+07	1.30448e+07	1.62207e+07	0	0.003571			High	2.3875	High	2.12974	High	2.15245	0
	YSQKEDRYEEEIK	1	11	4	P09493;H7BYY1;H0YK48;H0YKJ4		1716.81	0	0	7.52011e+06	0	0	0.0004785					High	2.62496			2
	HIAEDADRKYEEVAR	1	12	5	P09493;H7BYY1;H0YK48;H0YKX5;H0YKJ4		1801.88	0	0	3.58858e+06	0	0	5.907e-06					High	2.33106			2
	ALMAAEDK	1	5	2	H7BYY1;H0YKX5		848.418	0	0	0	2.05598e+07	0	0.002692							High	2.6077	0
	IMDQTLK	4	5	2	H7BYY1;H0YKX5		848.454	8.31654e+07	7.45325e+07	0	2.96458e+07	0.002	0.02475	High	2.30304	High	2.42401			High	2.16654	0
	YEEEIK	2	28	7	P09493;P67936;H7BYY1;H0YK48;A0A2R2Y2Q3;A0A2R8Y5V9;H0YKJ4		810.387	0	2.29885e+07	0	1.11293e+07	0.002	0.03355			High	2.45263			High	2.3275	0
	LKEAETR	1	28	7	P09493;P67936;H7BYY1;H0YK48;A0A2R2Y2Q3;A0A2R8Y5V9;H0YKJ4		846.467	0	0	0	3.79431e+07	0.003	0.04737							High	2.48397	1
	EDRYEEEIK	1	11	4	P09493;H7BYY1;H0YK48;H0YKJ4		1210.56	0	1.31303e+07	0	0	0.005	0.05613			High	3.00963					1
	QLEEQLR	2	5	2	H7BYY1;H0YKX5		915.489	0	0	29874109	7.1991e+07	0.005	0.06876					High	2.1616	High	2.40154	0
	LATALQK	1	30	9	P09493;P67936;H7BYY1;A0A087WWU8;H0YK48;H0YKX5;H0YKJ4;A0A2R2Y2Q3;A0A2R8Y5V9		744.461	0	0	0	5.74472e+08	0.007	0.09754							High	2.30038	0
	YEEVAR	1	30	9	P09493;P67936;H7BYY1;H0YK48;H0YKX5;A0A2R2Y2Q3;A0A2R8Y5V9;A0A087WWU8;H0YKJ4		766.372	144994843	0	0	0	0.009	0.1221	High	2.01293							0
P04075	Fructose-bisphosphate aldolase A OS=Homo sapiens OX=9606 GN=ALDOA PE=1 SV=2 - [ALDOA_HUMAN]	71.43	12	19	22	62	1.33152e+09	1.83171e+07	9.19974e+06	8.88725e+07	107.172	69.23	21	34	14.1676	16.21	6	6	17.2251	19.78	4	5	51.4525	43.13	15	17	364	39.3953	8.08936
	Sequence	# PSMs	# Proteins	# Protein Groups	Protein Group Accessions	Modifications	MH+ [Da]	A5: Area	B5: Area	C5: Area	D5: Area	q-Value	PEP	A2	XCorr A2	B2	XCorr B2	C2	XCorr C2	D2	XCorr D2	# Missed Cleavages
	RLQSIGTENTEENR	1	7	1	P04075		1646.81	265719947	0	0	0	0	1.32e-06	High	5.65085							1
	FSHEEIAMATVTALR	5	5	1	P04075		1675.84	5.91842e+08	0	0	4.93469e+07	0	3.72e-07	High	5.47414					High	3.16138	0
	GVVPLAGTNGETTTQGLDGLSER	3	8	1	P04075		2272.14	564020746	0	0	3.2901e+07	0	2.91e-09	High	5.01382					High	3.6468	0
	GILAADESTGSIAK	3	5	1	P04075		1332.7	1322204762	0	1.3188e+07	1.01036e+08	0	0.0001275	High	4.51863			High	4.4118	High	3.28498	0
	ALSDHHIYLEGTLLKPNMVTPGHACTQK	2	4	1	P04075	C25(Carbamidomethyl)	3131.57	472785820	0	0	0	0	2.173e-10	High	4.13987							0
	CPLLKPWALTFSYGR	2	4	1	P04075	C1(Carbamidomethyl)	1808.95	1623624116	0	0	0	0	2.228e-07	High	4.11237							0
	LQSIGTENTEENR	3	7	1	P04075		1490.71	137327920	4.28655e+06	0	1.42369e+07	0	5.655e-05	High	3.97089	High	4.24155			High	4.53878	0
	AAQEEYVKR	3	4	1	P04075		1093.56	8.68845e+07	0	0	5.68228e+06	0	0.00139	High	3.40313					High	3.21869	1
	TVPPAVTGITFLSGGQSEEEASINLNAINK	4	4	1	P04075		3057.57	25637556	0	6.03645e+06	0	0	4.11e-10	High	3.33149			High	4.05739			0
	ADDGRPFPQVIK	4	8	1	P04075		1342.71	1024589295	0	0	4.53149e+07	0	5.487e-07	High	3.2155					High	2.39709	0
	LQSIGTENTEENRR	4	7	1	P04075		1646.8	687732638	1.8439e+07	0	1.53542e+07	0	0.005879	High	3.10368	High	1.77543			High	3.36428	1
	KELSDIAHR	2	7	1	P04075		1068.58	6.56414e+07	0	0	0	0	0.006066	High	3.07894							1
	IGEHTPSALAIMENANVLAR	7	6	1	P04075		2107.1	998001910	2.3625e+07	8.3748e+06	8.65185e+07	0	0.0002123	High	2.51143	High	4.87872	High	3.449	High	4.81809	0
	YASICQQNGIVPIVEPEILPDGDHDLKR	1	4	2	P04075;P09972	C5(Carbamidomethyl)	3176.59	77863902	0	0	0	0	0.00019	High	2.49167							1
	ELSDIAHR	3	7	1	P04075		940.485	1.04873e+09	1.28874e+07	0	7.61424e+06	0	0.006014	High	2.39419	High	2.31838			High	1.6747	0
	AAQEEYVK	4	4	1	P04075		937.463	3.01909e+08	1.1813e+07	4.63727e+06	3.66417e+07	0	0.005188	High	2.33589	High	2.7289	High	2.25086	High	2.76037	0
	QLLLTADDR	3	8	1	P04075		1044.57	8.93578e+08	0	0	79063379	0	0.005877	High	2.1394	High	1.53429			High	2.61982	0
	ALQASALK	1	4	1	P04075		801.482	0	0	0	21325157	0	0.005805							High	2.43173	0
	ALANSLACQGK	2	3	1	P04075	C8(Carbamidomethyl)	1132.58	934186369	0	0	6.63803e+07	0.001	0.008873	High	3.58739					High	3.51151	0
	VLAAVYK	2	8	2	P04075;P09972		763.471	264873596	0	0	1.49163e+07	0.001	0.01425	High	2.40564					High	2.46386	0
	CQYVTEK	2	5	2	P04075;P09972	C1(Carbamidomethyl)	927.424	1.22164e+08	0	0	9.30203e+06	0.002	0.02233	High	2.47223					High	2.38356	0
	RLQSIGTENTEENRR	1	7	1	P04075		1802.91	58487158	0	0	0	0.003	0.05388	High	3.82784							2
P06576	ATP synthase subunit beta, mitochondrial OS=Homo sapiens OX=9606 GN=ATP5F1B PE=1 SV=3 - [ATPB_HUMAN]	70.7	5	23	23	56	1149013350	1.41751e+07	3.74945e+06	5.38154e+07	100.742	70.7	23	32	17.2597	13.61	5	5	13.4099	12.67	4	4	48.0207	36.11	13	15	529	56.5246	5.40186
	Sequence	# PSMs	# Proteins	# Protein Groups	Protein Group Accessions	Modifications	MH+ [Da]	A5: Area	B5: Area	C5: Area	D5: Area	q-Value	PEP	A2	XCorr A2	B2	XCorr B2	C2	XCorr C2	D2	XCorr D2	# Missed Cleavages
	FTQAGSEVSALLGR	2	3	1	P06576		1435.75	866754078	0	0	4.49919e+07	0	1.25e-05	High	5.53148					High	4.10785	0
	IPSAVGYQPTLATDMGTMQER	3	5	1	P06576		2266.07	3.91209e+08	0	0	3.82559e+07	0	1.218e-08	High	4.97721					High	3.67236	0
	DQEGQDVLLFIDNIFR	1	3	1	P06576		1921.96	0	0	0	0	0	1.949e-07	High	4.78178							0
	IMDPNIVGSEHYDVAR	4	2	1	P06576		1815.86	1336391587	1.80522e+07	0	6.73802e+07	0	1.3e-06	High	4.76968	High	2.34164			High	2.27574	0
	VALVYGQMNEPPGAR	4	3	1	P06576		1601.81	421109054	0	0	1.87759e+07	0	7.553e-06	High	4.54952					High	3.97821	0
	FLSQPFQVAEVFTGHMGK	3	1	1	P06576		2023	1109031819	0	0	2.76617e+07	0	3.068e-05	High	4.35621					High	1.93535	0
	VALTGLTVAEYFR	4	3	1	P06576		1439.79	555673202	5.41434e+06	0	2.65207e+07	0	3.771e-06	High	4.30726	High	4.13708			High	4.49833	0
	EGNDLYHEMIESGVINLK	1	5	1	P06576		2060.99	197853218	0	0	0	0	3.921e-08	High	4.24923							0
	AIAELGIYPAVDPLDSTSR	5	2	1	P06576		1988.03	4.72546e+08	6674223	2.53339e+06	2.81071e+07	0	2.27e-09	High	4.19527	High	4.29457	High	4.46002	High	4.21027	0
	TVLIMELINNVAK	4	5	1	P06576		1457.84	494975252	2.21696e+06	1.12719e+06	2.04842e+07	0	1.161e-05	High	4.10076	High	4.54067	High	3.90828	High	4.54054	0
	IMNVIGEPIDER	1	3	1	P06576		1385.71	1001616644	0	0	0	0	7.72e-05	High	4.0787							0
	AHGGYSVFAGVGER	2	5	1	P06576		1406.68	0	0	0	1.11048e+07	0	1.433e-06	High	3.93451					High	3.59245	0
	LVLEVAQHLGESTVR	4	1	1	P06576		1650.91	669675508	0	0	3.83306e+07	0	1.258e-06	High	3.65633					High	3.16933	0
	TIAMDGTEGLVR	2	3	1	P06576		1262.64	700883009	0	0	4.90741e+07	0	2.377e-05	High	3.17348					High	2.80926	0
	VLDSGAPIKIPVGPETLGR	1	3	1	P06576		1919.1	358048573	0	0	0	0	5.859e-07	High	3.1287							1
	VVDLLAPYAK	2	3	1	P06576		1088.64	669866322	0	0	32820197	0	0.001996	High	2.84571					High	2.83905	0
	IGLFGGAGVGK	4	3	1	P06576		975.561	508863800	1.77988e+07	5466138	3.13588e+07	0	0.002226	High	2.82906	High	1.94578	High	2.46654	High	2.96245	0
	VLDSGAPIK	1	3	1	P06576		899.519	316877360	0	0	0	0	0.00435	High	2.82345							0
	GFQQILAGEYDHLPEQAFYMVGPIEEAVAK	3	1	1	P06576		3350.63	977890394	0	0	0	0	0.0003018	High	2.49568							0
	SLQDIIAILGMDELSEEDKLTVSR	2	2	1	P06576		2675.38	146071190	0	3.24881e+06	0	0	3.436e-12	High	2.48719			High	2.57506			1
	QFAPIHAEAPEFMEMSVEQEILVTGIK	1	3	1	P06576		3044.5	0	0	0	0	0.001	0.009405	High	2.90013							0
	IPVGPETLGR	1	3	1	P06576		1038.59	710690783	0	0	0	0.001	0.01816	High	2.31843							0
	KGSITSVQAIYVPADDLTDPAPATTFAHLDATTVLSR	1	3	1	P06576		3842.98	185030484	0	0	0	0.002	0.03271	High	1.74004							1
P62249	40S ribosomal protein S16 OS=Homo sapiens OX=9606 GN=RPS16 PE=1 SV=2 - [RS16_HUMAN]	70.55	6	12	12	48	1.05003e+09	6.95625e+07	1.91655e+07	6.84081e+07	44.1582	70.55	12	16	28.7398	48.63	8	11	24.8668	39.04	6	9	35.6491	54.79	9	12	146	16.435	10.2134
	Sequence	# PSMs	# Proteins	# Protein Groups	Protein Group Accessions	Modifications	MH+ [Da]	A5: Area	B5: Area	C5: Area	D5: Area	q-Value	PEP	A2	XCorr A2	B2	XCorr B2	C2	XCorr C2	D2	XCorr D2	# Missed Cleavages
	GGGHVAQIYAIR	8	5	1	P62249		1241.67	422434556	2.18139e+07	5.18813e+06	31999292	0	0.0001203	High	4.01137	High	3.63189	High	4.0455	High	3.70833	0
	VNGRPLEMIEPR	6	4	1	P62249		1410.75	2.89859e+08	2.08287e+07	0	1.94433e+07	0	5.649e-05	High	3.86902	High	3.67786			High	3.85049	0
	GPLQSVQVFGR	7	4	1	P62249		1187.65	1430442372	7.11999e+07	2.07352e+07	7.64796e+07	0	2.648e-05	High	3.74947	High	3.69488	High	2.89121	High	4.06522	0
	TLLVADPR	1	2	1	P62249		884.519	5.23075e+08	0	0	0	0	0.002019	High	3.1131							0
	TATAVAHCK	4	5	1	P62249	C8(Carbamidomethyl)	958.478	2.10664e+08	0	3.65992e+06	1.75322e+07	0	0.0004449	High	2.96482			High	3.14826	High	2.81012	0
	EIKDILIQYDR	3	2	1	P62249		1405.77	7.47713e+07	1.02868e+07	0	9.61571e+06	0	0.001491	High	2.67048	High	1.86169			High	3.03352	1
	DILIQYDR	6	2	1	P62249		1035.55	195400843	3.45996e+07	1.2332e+07	3.83153e+07	0	0.0005924	High	2.64688	High	2.48966	High	2.4976	High	2.5054	0
	YVDEASKK	3	2	1	P62249		939.478	144048801	1.96815e+07	0	1.89759e+07	0	0.003587	High	2.2256	High	2.5443			High	2.72178	1
	FAGVDIR	4	6	1	P62249		777.424	270134807	3.5738e+07	9067102	2.97458e+07	0.001	0.02278	High	2.48731	High	2.41667	High	2.48002	High	2.40031	0
	FGGPGAR	1	2	1	P62249		661.341	1.87501e+08	0	0	0	0.001	0.01516	High	2.27754							0
	ALVAYYQK	1	5	1	P62249		955.524	464264442	0	0	0	0.001	0.02105	High	2.26249							0
	LLEPVLLLGK	4	6	1	P62249		1094.72	1196580853	1.0175e+08	2.44292e+07	9.04293e+07	0.001	0.008614	High	1.82306	High	2.26301	High	1.89576	High	2.21479	0
P05387	60S acidic ribosomal protein P2 OS=Homo sapiens OX=9606 GN=RPLP2 PE=1 SV=1 - [RLA2_HUMAN]	70.43	2	3	4	8	0	1.22446e+07	3.38623e+06	1.06449e+07					7.74897	39.13	2	2	13.6576	41.74	3	3	11.8936	55.65	3	3	115	11.6578	4.53857
	Sequence	# PSMs	# Proteins	# Protein Groups	Protein Group Accessions	Modifications	MH+ [Da]	A5: Area	B5: Area	C5: Area	D5: Area	q-Value	PEP	A2	XCorr A2	B2	XCorr B2	C2	XCorr C2	D2	XCorr D2	# Missed Cleavages
	LASVPAGGAVAVSAAPGSAAPAAGSAPAAAEEK	2	2	1	P05387		2774.43	0	9.38098e+06	0	9.90837e+06	0	0.0001424			High	4.04456			High	4.28701	0
	NIEDVIAQGIGK	3	2	1	P05387		1256.68	0	1.51082e+07	7.36716e+06	1.55139e+07	0	6.188e-05			High	3.7044	High	4.59746	High	3.98829	0
	KEESEESDDDMGFGLFD	1	3	2	P05386;P05387		1949.76	0	0	1.30726e+06	0	0	2.189e-14					High	4.81332			1
	YVASYLLAALGGNSSPSAK	2	1	1	P05387		1868.97	0	0	1.48427e+06	6.51243e+06	0	2.076e-05					High	4.24686	High	3.61832	0
P37802	Transgelin-2 OS=Homo sapiens OX=9606 GN=TAGLN2 PE=1 SV=3 - [TAGL2_HUMAN]	70.35	4	11	11	12	2.33723e+08	0	0	9.64252e+06	34.6647	70.35	11	11						0			3.17367	5.53	1	1	199	22.3772	8.25049
	Sequence	# PSMs	# Proteins	# Protein Groups	Protein Group Accessions	Modifications	MH+ [Da]	A5: Area	B5: Area	C5: Area	D5: Area	q-Value	PEP	A2	XCorr A2	B2	XCorr B2	C2	XCorr C2	D2	XCorr D2	# Missed Cleavages
	YGINTTDIFQTVDLWEGK	1	2	1	P37802		2100.02	96166267	0	0	0	0	1.054e-07	High	5.73927							0
	QMEQISQFLQAAER	1	2	1	P37802		1678.82	152724018	0	0	0	0	3.594e-06	High	4.27135							0
	GASQAGMTGYGMPR	1	3	1	P37802		1383.61	136061659	0	0	0	0	2.79e-06	High	4.19389							0
	NFSDNQLQEGK	2	2	1	P37802		1279.59	112313909	0	0	9.64252e+06	0	0.000274	High	3.90789					High	3.17367	0
	TLMNLGGLAVAR	1	2	1	P37802		1215.69	313555707	0	0	0	0	1.492e-06	High	3.60227							0
	NVIGLQMGTNR	1	2	1	P37802		1202.63	234888016	0	0	0	0	5.018e-05	High	3.57005							0
	DDGLFSGDPNWFPK	1	2	1	P37802		1594.71	123584808	0	0	0	0	0.004606	High	2.49162							0
	DGTVLCELINALYPEGQAPVKK	1	2	1	P37802	C6(Carbamidomethyl)	2415.26	145759503	0	0	0	0	0.0001263	High	1.70765							1
	GPAYGLSR	1	2	1	P37802		820.43	7.59128e+07	0	0	0	0.001	0.02146	High	2.66723							0
	NMACVQR	1	2	1	P37802	C4(Carbamidomethyl)	878.396	77215624	0	0	0	0.002	0.04097	High	2.25668							0
	IQASTMAFK	1	2	1	P37802		996.518	0	0	0	0	0.008	0.1109	High	1.96448							0
P35908	Keratin, type II cytoskeletal 2 epidermal OS=Homo sapiens OX=9606 GN=KRT2 PE=1 SV=2 - [K22E_HUMAN]	69.8	5	39	48	168	9.88417e+08	2.41691e+08	1.9455e+08	9.44521e+08	75.9922	45.23	23	25	184.928	52.74	38	49	177.542	52.74	36	43	189.161	61.35	38	51	639	65.3932	8.00146
	Sequence	# PSMs	# Proteins	# Protein Groups	Protein Group Accessions	Modifications	MH+ [Da]	A5: Area	B5: Area	C5: Area	D5: Area	q-Value	PEP	A2	XCorr A2	B2	XCorr B2	C2	XCorr C2	D2	XCorr D2	# Missed Cleavages
	HGGGGGGFGGGGFGSR	8	1	1	P35908		1320.58	176032273	89892682	6.73091e+07	1.59202e+08	0	6.172e-06	High	5.20749	High	5.38281	High	5.25999	High	4.79688	0
	TSQNSELNNMQDLVEDYKK	6	1	1	P35908		2256.04	509321655	8.81361e+07	5.89836e+07	4.85401e+07	0	1.942e-09	High	4.54553	High	4.89793	High	3.78252	High	3.37978	1
	GFSSGSAVVSGGSR	4	1	1	P35908		1254.61	151666628	1.03744e+08	6.19921e+07	3.30022e+08	0	7.311e-09	High	4.50034	High	5.10256	High	5.11431	High	4.86038	0
	VDLLNQEIEFLK	4	1	1	P35908		1460.8	2.58884e+08	4.99239e+07	2.90089e+07	1.81202e+08	0	1.266e-06	High	4.43985	High	4.42463	High	3.81327	High	3.98305	0
	LNDLEEALQQAK	4	1	1	P35908		1371.71	3.38796e+08	60837772	4.1333e+07	223648867	0	1.039e-05	High	4.1409	High	4.42491	High	4.44933	High	4.73485	0
	FLEQQNQVLQTK	6	3	3	P35908;Q7Z794;P04264		1475.78	1589795058	3.78036e+08	3.23285e+08	1555029858	0	9.549e-06	High	4.00099	High	4.80189	High	5.0662	High	5.07983	0
	SKEEAEALYHSK	9	1	1	P35908		1391.68	1.24656e+08	2.23578e+07	6.81107e+07	2.73693e+08	0	0.0001645	High	3.9806	High	4.99188	High	4.77831	High	4.88855	1
	NVQDAIADAEQR	5	1	1	P35908		1329.64	2.39083e+08	79194700	4.97449e+07	340964006	0	8.793e-05	High	3.93899	High	4.72384	High	4.47936	High	4.71614	0
	NLDLDSIIAEVK	4	9	3	P35908;P13647;P02538		1329.73	3.86877e+08	6.61866e+07	4.76439e+07	235346176	0	2.293e-05	High	3.88822	High	4.03035	High	2.93155	High	4.23619	0
	AQYEEIAQR	4	6	2	P35908;P02538		1107.54	424816911	114728247	9.39112e+07	3.71783e+08	0	0.003088	High	3.28518	High	3.40478	High	3.05989	High	3.41955	0
	TAAENDFVTLK	4	1	1	P35908		1208.62	325372353	9.42915e+07	9.66549e+07	2.52591e+08	0	0.002891	High	3.16524	High	3.18065	High	3.05938	High	2.93441	0
	IEISELNR	4	2	2	P35908;P04264		973.532	584964319	232308325	1.63711e+08	9.06751e+08	0	0.0005268	High	3.01242	High	3.09805	High	3.03707	High	3.1564	0
	FGGFGGPGGVGGLGGPGGFGPGGYPGGIHEVSVNQSLLQPLNVK	2	1	1	P35908		4092.07	82135518	0	0	4.10704e+07	0	0.0002077	High	2.90702					High	3.12012	0
	YLDGLTAER	4	1	1	P35908		1037.53	229683956	64621754	4.45997e+07	2.0505e+08	0	5.814e-05	High	2.58009	High	3.10337	High	3.311	High	3.20301	0
	LQGEIAHVK	7	1	1	P35908		994.568	1.28556e+08	4.82446e+07	2.72956e+07	1.69024e+08	0	0.0007559	High	2.54051	High	2.73261	High	2.5067	High	2.74459	0
	KYEDEINKR	7	3	1	P35908		1194.61	56149765	3.69577e+07	3.61742e+07	5.25611e+07	0	0.003409	High	2.31899	High	3.01787	High	3.08214	High	3.25414	2
	LLEGEECR	3	14	6	P35908;P13647;P02538;Q86Y46;Q7RTS7;Q8N1N4	C7(Carbamidomethyl)	1005.47	4.77182e+07	5.22706e+06	0	1.34068e+07	0	0.002967	High	2.31272	High	2.49408			High	2.66936	0
	VLYDAEISQIHQSVTDTNVILSMDNSR	3	1	1	P35908		3048.48	88314966	0	0	3.60483e+07	0	1.303e-06	High	2.24017					High	3.72065	0
	DVDNAYMIK	4	1	1	P35908		1068.5	1.48403e+08	4.32682e+07	2.29742e+07	6.38896e+07	0	0.002584	High	2.11829	High	3.32866	High	3.42269	High	3.44213	0
	YEDEINKR	3	16	6	P35908;Q7Z794;P04264;P13647;P02538;P05787		1066.51	9.1423e+07	2.95039e+07	0	4.17372e+07	0	0.005804	High	2.067	High	2.54395			High	2.0438	1
	AAFGGSGGRGSSSGGGYSSGSSSYGSGGR	3	1	1	P35908		2501.05	0	4.89844e+06	1.05641e+07	4.97771e+06	0	1.973e-09			High	7.80054	High	7.6319	High	6.06983	1
	GGSSSGGGYGSGGGGSSSVK	6	1	1	P35908		1588.68	0	5.7328e+06	5.93353e+06	3.01484e+06	0	2.03e-07			High	6.1037	High	6.12968	High	6.33381	0
	GSSSGGGYSSGSSSYGSGGR	3	1	1	P35908		1740.7	0	13689541	9.85032e+06	9.78289e+06	0	3.992e-16			High	5.46604	High	5.86009	High	5.19159	0
	YGSGGGSKGGSISGGGYGSGGGK	3	1	1	P35908		1890.86	0	9.24837e+06	7.02152e+06	0	0	1.099e-06			High	5.35233	High	5.71464			1
	GGGGGGFRGFSSGSAVVSGGSR	4	1	1	P35908		1899.9	0	2.08944e+07	1.12385e+07	0	0	0.005404			High	5.21099	High	3.25623			1
	SKEEAEALYHSKYEELQVTVGR	2	1	1	P35908		2566.28	0	1.84535e+07	0	0	0	1.621e-05			High	5.12441					2
	GGGGGGFRGFSSGSAVVSGGSRR	2	1	1	P35908		2056.01	0	1.96218e+07	8.82488e+06	0	0	0.0004785			High	4.67382	High	5.9907			2
	GGSISGGGYGSGGGK	4	1	1	P35908		1197.55	0	49755658	4.45795e+07	2.06619e+08	0	1.924e-05			High	4.62563	High	4.49142	High	4.22409	0
	NKLNDLEEALQQAK	1	1	1	P35908		1613.85	0	0	0	0	0	0.0002224			High	3.47751					1
	KDVDNAYMIK	3	1	1	P35908		1196.6	0	4.75959e+06	2.8684e+06	1.9109e+07	0	0.0004785			High	3.32235	High	3.53815	High	3.49799	1
	YEELQVTVGR	3	1	1	P35908		1193.62	0	46888454	3.86198e+07	2.08972e+08	0	4.534e-08			High	3.27879	High	4.11182	High	3.73018	0
	TAAENDFVTLKK	3	1	1	P35908		1336.71	0	8.94106e+06	7.44258e+06	1.38482e+07	0	0.000647			High	3.26893	High	3.24593	High	3.38873	1
	GFSSGSAVVSGGSRR	3	1	1	P35908		1410.71	0	1.38264e+07	8.92871e+06	9.52974e+06	0	0.001441			High	3.21815	High	2.86778	High	2.56511	1
	YGSGGGSKGGSISGGGYGSGGGKHSSGGGSR	2	1	1	P35908		2616.18	0	0	1.22363e+06	0	0	9.417e-16			High	2.63854	High	6.73656			2
	AAFGGSGGR	2	1	1	P35908		779.378	0	37336241	1.57325e+07	0	0	0.00254			High	2.62188	High	2.37644			0
	TSQNSELNNMQDLVEDYK	3	1	1	P35908		2127.95	0	0	6.85899e+06	7.07591e+07	0	3.992e-16					High	6.4743	High	6.30223	0
	GGSGGGGSISGGGYGSGGGSGGR	2	1	1	P35908		1741.74	0	0	1.02097e+07	0	0	2.11e-13					High	6.05129			0
	DVDNAYMIK	2	1	1	P35908	M7(Oxidation)	1084.5	0	0	8.20872e+06	1.94033e+07	0	0.001721					High	3.09651	High	2.88274	0
	EEAEALYHSK	1	1	1	P35908		1176.55	0	0	0	2.61265e+07	0	0.001595							High	3.44052	0
	FASFIDK	4	24	7	P35908;Q7Z794;P13647;P02538;Q86Y46;Q7RTS7;P05787		827.429	790493004	8.15971e+07	5.31463e+07	2.14386e+08	0.001	0.02564	High	2.41132	High	2.46617	High	2.40366	High	2.33045	0
	DYQELMNVK	4	5	1	P35908		1139.54	105274568	6.01359e+07	2.52192e+07	1.71658e+08	0.001	0.006641	High	1.88986	High	2.44562	High	3.13802	High	2.36632	0
	AQEREQIK	2	9	3	P35908;Q86Y46;Q7RTS7		1001.54	0	1.92783e+07	8.74752e+06	0	0.001	0.01488			High	3.00814	High	2.60301			1
	SLVGLGGTK	2	1	1	P35908		831.493	0	108721597	0	254493908	0.001	0.01695			High	2.43302			High	2.66543	0
	AAFGGSGGRGSSSGGGYSSGSSSYGSGGRQSGSR	1	1	1	P35908		3016.3	0	0	1.95962e+06	0	0.001	0.008539					High	3.06237			2
	STSSFSCLSR	1	1	1	P35908	C7(Carbamidomethyl)	1131.51	0	0	0	7.87211e+06	0.001	0.006831							High	3.02179	0
	VDPEIQNVK	3	1	1	P35908		1041.56	481552650	1.0207e+08	0	358529969	0.002	0.03218	High	1.46965	High	2.40333			High	2.61683	0
	KYEDEINK	2	3	1	P35908		1038.51	0	0	4.33362e+06	8.93716e+07	0.002	0.02012					High	2.55835	High	2.97195	1
	YEDEINK	1	17	6	P35908;Q7Z794;P04264;P13647;P02538;P05787		910.415	0	0	0	9.11669e+07	0.002	0.02993							High	2.25188	0
	GGGGGGFR	1	2	1	P35908		664.316	0	0	0	1.81899e+07	0.003	0.03878							High	2.63475	0
P62841	40S ribosomal protein S15 OS=Homo sapiens OX=9606 GN=RPS15 PE=1 SV=2 - [RS15_HUMAN]	69.66	8	7	7	29	5.9177e+08	2.57978e+07	1.47838e+07	3.05963e+07	43.9123	68.97	6	15	15.0821	31.03	4	4	7.88364	21.38	2	2	27.2305	30.34	3	8	145	17.0292	10.3892
	Sequence	# PSMs	# Proteins	# Protein Groups	Protein Group Accessions	Modifications	MH+ [Da]	A5: Area	B5: Area	C5: Area	D5: Area	q-Value	PEP	A2	XCorr A2	B2	XCorr B2	C2	XCorr C2	D2	XCorr D2	# Missed Cleavages
	DMIILPEMVGSMVGVYNGK	9	8	1	P62841		2053.02	673964134	1.13099e+06	0	1.53e+07	0	1.863e-09	High	6.16888	High	6.32763	High	6.09023	High	5.60765	0
	HGRPGIGATHSSR	6	6	1	P62841		1332.69	461949603	6769006	0	2.64934e+07	0	4.974e-07	High	3.86418	High	3.19782			High	3.24168	0
	TFNQVEIKPEMIGHYLGEFSITYKPVK	4	5	1	P62841		3168.64	5.56215e+08	0	0	0	0	0.0001858	High	3.57115							0
	GVDLDQLLDMSYEQLMQLYSAR	2	4	1	P62841		2588.23	5819404	0	0	0	0	0.006397	High	2.55371							0
	EAPPMEKPEVVK	6	8	1	P62841		1353.71	5.45129e+08	5.12565e+07	1.47838e+07	4.99956e+07	0	0.003964	High	2.52773	High	2.15059	High	1.79341	High	2.25723	0
	KEAPPMEKPEVVK	1	8	1	P62841		1481.8	0	1.93678e+07	0	0	0	0.001056			High	3.40605					1
	KQHSLLK	1	8	1	P62841		853.524	1.41557e+08	0	0	0	0.001	0.01581	High	2.74052							1
C9J4Z3	60S ribosomal protein L37a OS=Homo sapiens OX=9606 GN=RPL37A PE=1 SV=1 - [C9J4Z3_HUMAN]	69.12	8	5	5	14	1.46655e+08	2.10871e+07	5.39908e+06	2.57791e+07	13.3017	57.35	4	6	11.6476	39.71	2	3	11.5534	39.71	2	3	6.48577	38.24	2	2	68	7.61894	10.0083
	Sequence	# PSMs	# Proteins	# Protein Groups	Protein Group Accessions	Modifications	MH+ [Da]	A5: Area	B5: Area	C5: Area	D5: Area	q-Value	PEP	A2	XCorr A2	B2	XCorr B2	C2	XCorr C2	D2	XCorr D2	# Missed Cleavages
	TVAGGAWTYNTTSAVTVK	5	2	1	C9J4Z3		1826.92	6.71403e+07	3.05879e+07	5.39908e+06	3.78187e+07	0	2.234e-10	High	2.98584	High	5.3127	High	5.32393	High	4.12903	0
	KIEISQHAK	5	7	1	C9J4Z3		1053.6	238722872	1.15863e+07	0	0	0	0.0002721	High	2.95195	High	3.57808	High	2.87393			1
	AVGIWHCGSCMK	1	6	1	C9J4Z3	C7(Carbamidomethyl); C10(Carbamidomethyl)	1405.62	8.11146e+07	0	0	0	0	0.001877	High	2.55733							0
	IEISQHAK	2	7	1	C9J4Z3		925.51	120127988	0	0	0	0	0.006489	High	2.25156							0
	YTCSFCGK	1	8	1	C9J4Z3	C3(Carbamidomethyl); C6(Carbamidomethyl)	1022.41	0	0	0	1.37394e+07	0.003	0.0439							High	2.35674	0
P63244	Receptor of activated protein C kinase 1 OS=Homo sapiens OX=9606 GN=RACK1 PE=1 SV=3 - [RACK1_HUMAN]	68.45	22	18	18	61	6.89755e+08	5.29046e+07	1.55855e+07	5.14006e+07	69.6221	56.47	12	19	42.0391	49.21	11	14	36.9573	40.38	10	11	52.655	58.04	15	17	317	35.0546	7.69385
	Sequence	# PSMs	# Proteins	# Protein Groups	Protein Group Accessions	Modifications	MH+ [Da]	A5: Area	B5: Area	C5: Area	D5: Area	q-Value	PEP	A2	XCorr A2	B2	XCorr B2	C2	XCorr C2	D2	XCorr D2	# Missed Cleavages
	GHNGWVTQIATTPQFPDMILSASR	4	13	1	P63244		2627.3	485976978	5.66268e+06	0	3.34886e+07	0	9.747e-06	High	6.09584	High	4.02568			High	4.50707	0
	HLYTLDGGDIINALCFSPNR	2	11	1	P63244	C15(Carbamidomethyl)	2276.1	163199988	0	0	0	0	1.769e-08	High	5.72288							0
	IIVDELKQEVISTSSK	8	9	1	P63244		1788.99	6.25814e+08	4.55642e+07	0	42750315	0	1.749e-06	High	4.9729	High	3.29355	High	2.72757	High	3.54938	1
	TNHIGHTGYLNTVTVSPDGSLCASGGK	10	11	1	P63244	C22(Carbamidomethyl)	2743.31	369577946	3.57409e+07	12699110	3.75373e+07	0	9.111e-07	High	4.92863	High	6.24786	High	4.37206	High	3.08653	0
	FSPNSSNPIIVSCGWDK	4	13	1	P63244	C13(Carbamidomethyl)	1907.89	342855951	1.71207e+07	5.58905e+06	2.21239e+07	0	6.494e-06	High	4.82158	High	4.39065	High	4.61133	High	4.40682	0
	YTVQDESHSEWVSCVR	5	11	1	P63244	C14(Carbamidomethyl)	1981.87	135053975	2.41759e+07	7.19206e+06	2.47992e+07	0	6.142e-07	High	4.3074	High	1.89346	High	3.15516	High	4.39277	0
	DGQAMLWDLNEGK	2	11	1	P63244		1476.68	244867986	0	13556749	0	0	4.931e-05	High	3.93382			High	3.71283			0
	YWLCAATGPSIK	3	10	1	P63244	C4(Carbamidomethyl)	1366.68	7.4593e+08	0	7.44037e+06	3.84056e+07	0	5.992e-05	High	3.51359			High	3.87153	High	3.24171	0
	DETNYGIPQR	4	13	1	P63244		1192.56	697521327	5.2997e+07	2.05006e+07	6.3701e+07	0	0.0004927	High	3.39532	High	3.62513	High	2.927	High	3.57405	0
	VWNLANCK	4	12	1	P63244	C7(Carbamidomethyl)	1004.5	347333916	1.80445e+07	5585981	19594911	0	0.003657	High	2.97885	High	2.69787	High	2.92525	High	2.87162	0
	LWNTLGVCK	4	13	1	P63244	C8(Carbamidomethyl)	1090.57	575482208	3.02674e+07	9.01225e+06	2.89497e+07	0	0.0007116	High	2.96951	High	3.24882	High	3.35059	High	2.80787	0
	DVLSVAFSSDNR	2	12	1	P63244		1309.64	0	31564985	0	3.78618e+07	0	0.0001207			High	3.26298			High	3.33659	0
	LWDLTTGTTTR	2	11	1	P63244		1264.65	0	60152558	0	47750656	0	0.008079			High	3.08241			High	2.65491	0
	VWQVTIGTR	1	8	1	P63244		1059.6	0	0	0	3.81895e+07	0	0.0008155							High	3.21495	0
	IWDLEGK	2	9	1	P63244		860.451	4.65824e+08	0	0	3.23893e+07	0.001	0.01399	High	2.65389					High	2.24564	0
	IIVDELK	1	9	1	P63244		829.502	0	0	0	0	0.003	0.03772					High	2.53909			0
	QEVISTSSK	1	10	1	P63244		978.51	0	0	0	2.30524e+07	0.005	0.06454							High	1.96958	0
	TIIMWK	2	12	1	P63244		791.448	0	1.04047e+07	0	1.47617e+07	0.007	0.08535			High	1.73778			High	1.6699	0
A0A2R2Y2Q3	Tropomyosin 3 nu OS=Homo sapiens OX=9606 GN=TPM3 PE=1 SV=1 - [A0A2R2Y2Q3_HUMAN]	68.42	8	1	34	186	8270251195	3.71956e+09	7.07036e+08	1.29414e+09	119.611	50.88	21	42	169.398	65.96	29	55	148.603	61.4	26	45	138.498	57.19	25	44	285	33.0918	4.7417
	Sequence	# PSMs	# Proteins	# Protein Groups	Protein Group Accessions	Modifications	MH+ [Da]	A5: Area	B5: Area	C5: Area	D5: Area	q-Value	PEP	A2	XCorr A2	B2	XCorr B2	C2	XCorr C2	D2	XCorr D2	# Missed Cleavages
	TIDDLEDELYAQK	4	6	2	A0A2R2Y2Q3;A0A2R8Y5V9		1552.74	425983992	1.82197e+08	3.74555e+07	8.94049e+07	0	2.387e-05	High	5.13192	High	4.97926	High	4.89746	High	4.6458	0
	YSQKEDKYEEEIK	12	4	1	A0A2R2Y2Q3		1688.8	1301265716	9.92854e+08	1.92381e+08	4.712e+08	0	3.008e-05	High	5.1192	High	5.41652	High	5.17905	High	4.85675	2
	HIAEEADRK	8	14	4	P67936;A0A2R2Y2Q3;A0A087WWU8;A0A2R8Y5V9		1068.54	4.27242e+08	3.27371e+08	9.00747e+07	1.48242e+08	0	0.0001706	High	4.00853	High	3.60467	High	3.84381	High	3.93651	1
	RIQLVEEELDR	8	30	9	P09493;P67936;H7BYY1;A0A087WWU8;H0YK48;H0YKX5;H0YKJ4;A0A2R2Y2Q3;A0A2R8Y5V9		1399.75	1250306612	366889320	7.0201e+07	1.65784e+08	0	2.559e-06	High	3.96419	High	3.57266	High	4.12367	High	4.59197	1
	AADAEAEVASLNR	8	4	1	A0A2R2Y2Q3		1316.64	8030219552	3.97769e+09	7.43138e+08	1.42263e+09	0	0.0004785	High	3.63745	High	3.79812	High	4.0978	High	3.78024	0
	IQLVEEELDR	7	30	9	P09493;P67936;H7BYY1;A0A087WWU8;H0YK48;H0YKX5;H0YKJ4;A0A2R2Y2Q3;A0A2R8Y5V9		1243.65	8213041044	3110349806	6.91953e+08	1.25322e+09	0	9.001e-07	High	3.63511	High	3.23348	High	3.67636	High	3.30878	0
	KLVIIEGDLER	12	5	2	A0A2R2Y2Q3;A0A087WWU8		1284.75	1339286854	1.26456e+09	2.09174e+08	5.41251e+08	0	2.067e-14	High	3.62088	High	3.85681	High	4.96874	High	4.25034	1
	MELQEIQLK	8	18	7	A0A2R2Y2Q3;A0A087WWU8;P09493;H7BYY1;H0YK48;H0YKX5;H0YKJ4		1131.61	8567492989	4.07065e+09	6.86017e+08	1.20656e+09	0	0.0008855	High	3.38418	High	3.40455	High	3.59414	High	3.63161	0
	AISEELDHALNDMTSI	4	7	4	P09493;H0YK48;A0A2R2Y2Q3;A0A2R8Y5V9		1758.82	3.35611e+08	3.43147e+07	4.11541e+06	3.94876e+07	0	0.001436	High	3.23634	High	3.86915	High	3.46447	High	3.32462	0
	ALKDEEKMELQEIQLK	10	5	2	A0A2R2Y2Q3;A0A087WWU8		1945.03	3.5277e+08	2.33495e+08	6.62219e+07	1.41494e+08	0	1.986e-05	High	3.13133	High	4.65187	High	4.80614	High	5.65378	2
	CREMDEQIR	8	4	2	A0A087WWU8;A0A2R2Y2Q3	C1(Carbamidomethyl)	1236.54	104206855	6.8508e+07	1.51378e+07	3.67327e+07	0	0.001313	High	3.11264	High	3.68004	High	3.67459	High	3.90109	1
	LVIIEGDLER	12	5	2	A0A2R2Y2Q3;A0A087WWU8		1156.66	303400991	1.0375e+09	1.73499e+08	3.17208e+08	0	5.269e-05	High	2.91459	High	3.37021	High	3.32865	High	3.08104	0
	KYEEVAR	4	30	9	P09493;P67936;H7BYY1;H0YK48;H0YKX5;A0A2R2Y2Q3;A0A2R8Y5V9;A0A087WWU8;H0YKJ4		894.468	2.63563e+09	1.53809e+09	349558925	6.5924e+08	0	0.007081	High	2.73396	High	2.70873	High	2.76411	High	2.66697	1
	LDKENALDR	2	15	2	P09493;A0A2R2Y2Q3		1073.56	64095402	3.3717e+07	0	0	0	0.004995	High	2.68545	High	3.07846					1
	IQLVEEELDRAQER	4	30	9	P09493;P67936;H7BYY1;A0A087WWU8;H0YK48;H0YKX5;H0YKJ4;A0A2R2Y2Q3;A0A2R8Y5V9		1727.89	130038174	7.45639e+07	2.79653e+07	45390089	0	0.001597	High	2.58393	High	4.00481	High	4.6109	High	4.1026	1
	HIAEEADR	5	14	4	P67936;A0A2R2Y2Q3;A0A087WWU8;A0A2R8Y5V9		940.449	2.1906e+09	2.20422e+09	5.41713e+08	1.09096e+09	0	0.0008435	High	2.58059	High	3.15329	High	3.06985	High	2.7022	0
	MELQEIQLK	7	18	7	A0A2R2Y2Q3;A0A087WWU8;P09493;H7BYY1;H0YK48;H0YKX5;H0YKJ4	M1(Oxidation)	1147.6	244445200	7.09443e+07	1.51115e+07	8.24803e+07	0	0.002699	High	2.49121	High	3.43709	High	3.22296	High	3.59868	0
	CLSAAEEK	4	4	2	A0A087WWU8;A0A2R2Y2Q3	C1(Carbamidomethyl)	907.418	138352451	2.94709e+08	6.20328e+07	136794533	0	0.001734	High	1.84944	High	2.89153	High	2.46587	High	2.65963	0
	GTEDELDKYSEALK	2	10	2	P09493;A0A2R2Y2Q3		1597.76	0	2.07756e+07	0	0	0	7.595e-05			High	5.03883					1
	DEEKMELQEIQLK	5	18	7	P09493;H7BYY1;H0YK48;H0YKX5;H0YKJ4;A0A2R2Y2Q3;A0A087WWU8		1632.81	0	2.17358e+07	4.72204e+06	4.36516e+06	0	3.768e-11			High	4.95504	High	5.24983	High	5.02528	1
	LEEAEKAADESER	6	30	9	P09493;P67936;H7BYY1;A0A087WWU8;H0YK48;H0YKX5;H0YKJ4;A0A2R2Y2Q3;A0A2R8Y5V9		1476.68	0	1.35905e+07	3.79702e+06	5.24651e+06	0	5.918e-09			High	4.68003	High	4.89954	High	4.79853	1
	LATALQKLEEAEKAADESER	5	30	9	P09493;P67936;H7BYY1;A0A087WWU8;H0YK48;H0YKX5;H0YKJ4;A0A2R2Y2Q3;A0A2R8Y5V9		2202.12	0	133088928	3.34318e+07	5.97101e+07	0	7.47e-06			High	4.20303	High	3.89792	High	3.70362	2
	HIAEEADRKYEEVAR	9	14	4	P67936;A0A2R2Y2Q3;A0A087WWU8;A0A2R8Y5V9		1815.89	0	126458776	3.71541e+07	5.14556e+07	0	0.002842			High	4.0057	High	2.74743	High	4.29816	2
	ALKDEEKMELQEIQLK	1	5	2	A0A2R2Y2Q3;A0A087WWU8	M8(Oxidation)	1961.03	0	1.5822e+07	0	0	0	2.069e-05			High	3.5253					2
	RIQLVEEELDRAQER	2	30	9	P09493;P67936;H7BYY1;A0A087WWU8;H0YK48;H0YKX5;H0YKJ4;A0A2R2Y2Q3;A0A2R8Y5V9		1883.99	0	7.90064e+07	2.11052e+07	0	0	6.21e-05			High	3.45295	High	4.78071			2
	GTEDELDKYSEALKDAQEK	3	10	2	P09493;A0A2R2Y2Q3		2169.02	0	1.61915e+07	8.13504e+06	0	0	2.676e-07			High	2.96323	High	5.01006			2
	KLVIIEGDLERTEER	1	5	2	A0A2R2Y2Q3;A0A087WWU8		1799.99	0	28070351	0	0	0	0.00185			High	2.40823					2
	LATALQKLEEAEK	3	30	9	P09493;P67936;H7BYY1;A0A087WWU8;H0YK48;H0YKX5;H0YKJ4;A0A2R2Y2Q3;A0A2R8Y5V9		1443.81	0	2.31749e+07	2.06978e+06	0	0	3.458e-05			High	2.40375	High	4.13789			1
	LMDQNLK	3	4	2	A0A087WWU8;A0A2R2Y2Q3		861.449	2791231311	0	3.38203e+08	7.54903e+08	0.002	0.03212	High	1.99888			High	2.02331	High	2.21507	0
	LMDQNLK	5	4	2	A0A087WWU8;A0A2R2Y2Q3	M2(Oxidation)	877.445	381778035	1.1064e+08	3.01273e+07	6.37147e+07	0.002	0.02445	High	1.95496	High	1.92285	High	2.00927	High	2.35729	0
	YEEEIK	2	28	7	P09493;P67936;H7BYY1;H0YK48;A0A2R2Y2Q3;A0A2R8Y5V9;H0YKJ4		810.387	0	2.29885e+07	0	1.11293e+07	0.002	0.03355			High	2.45263			High	2.3275	0
	EDKYEEEIK	2	17	3	P67936;A0A2R2Y2Q3;A0A2R8Y5V9		1182.55	0	0	0	8.43635e+07	0.003	0.05143	High	1.79216					High	2.13135	1
	LKEAETR	1	28	7	P09493;P67936;H7BYY1;H0YK48;A0A2R2Y2Q3;A0A2R8Y5V9;H0YKJ4		846.467	0	0	0	3.79431e+07	0.003	0.04737							High	2.48397	1
	EMDEQIR	3	4	2	A0A087WWU8;A0A2R2Y2Q3	M2(Oxidation)	936.409	0	5.77205e+07	1.58174e+07	0	0.004	0.0624			High	1.93149	High	1.40616			0
	EMDEQIR	1	4	2	A0A087WWU8;A0A2R2Y2Q3		920.414	0	0	2.32235e+08	0	0.004	0.04631					High	2.05866			0
	CREMDEQIR	1	4	2	A0A087WWU8;A0A2R2Y2Q3	C1(Carbamidomethyl); M4(Oxidation)	1252.54	0	0	862545	0	0.007	0.111					High	1.8034			1
	LATALQK	1	30	9	P09493;P67936;H7BYY1;A0A087WWU8;H0YK48;H0YKX5;H0YKJ4;A0A2R2Y2Q3;A0A2R8Y5V9		744.461	0	0	0	5.74472e+08	0.007	0.09754							High	2.30038	0
	YEEVAR	1	30	9	P09493;P67936;H7BYY1;H0YK48;H0YKX5;A0A2R2Y2Q3;A0A2R8Y5V9;A0A087WWU8;H0YKJ4		766.372	144994843	0	0	0	0.009	0.1221	High	2.01293							0
	ALKDEEK	2	5	2	A0A2R2Y2Q3;A0A087WWU8		832.441	2.49731e+07	0	1.16987e+07	0	0.009	0.1138	High	2.00509			High	2.65473			1
O94832	Unconventional myosin-Id OS=Homo sapiens OX=9606 GN=MYO1D PE=1 SV=2 - [MYO1D_HUMAN]	67.5	10	69	71	301	1.23759e+09	2.11147e+08	7.86056e+07	1.38787e+08	235.643	56.16	53	74	226.732	57.26	56	81	201.897	53.18	54	69	235.791	57.95	58	77	1006	116.129	9.39307
	Sequence	# PSMs	# Proteins	# Protein Groups	Protein Group Accessions	Modifications	MH+ [Da]	A5: Area	B5: Area	C5: Area	D5: Area	q-Value	PEP	A2	XCorr A2	B2	XCorr B2	C2	XCorr C2	D2	XCorr D2	# Missed Cleavages
	HYAGDVVYSVIGFIDK	10	3	1	O94832		1782.9	278123424	5.25874e+06	1.20906e+06	2.5807e+07	0	3.651e-09	High	6.50619	High	4.10983	High	2.26403	High	3.84101	0
	ELYERPPHLFAIADAAYK	12	3	1	O94832		2104.08	1258395410	1.48135e+08	44232815	9.55447e+07	0	9.542e-08	High	5.89776	High	5.72365	High	3.53725	High	3.67368	0
	HIDYFNNQIIVDLVEQQHK	5	3	1	O94832		2353.19	7.11517e+08	1.04756e+07	0	4.5792e+07	0	1.349e-12	High	5.46905	High	4.54498			High	5.40925	0
	SKDTCIVISGESGAGK	5	4	1	O94832	C5(Carbamidomethyl)	1608.79	99883384	2.21271e+07	1.0058e+07	1.86202e+07	0	5.643e-05	High	5.34322	High	5.32394	High	4.76195	High	4.63748	1
	SFHSFYQLLQGGSEQMLR	5	4	1	O94832		2128.02	1013973661	14467627	0	4.75012e+07	0	1.746e-07	High	5.2159	High	3.80891			High	6.84874	0
	NSMIALVDNLASK	5	3	1	O94832		1375.72	1050492610	2.01636e+08	6.74821e+07	1.13597e+08	0	6.784e-08	High	4.97108	High	4.85607	High	5.29144	High	4.72848	0
	MISEFTWPNHDLPSDK	8	3	1	O94832		1916.88	627274394	1.4823e+08	5.08927e+07	1.09867e+08	0	6.505e-06	High	4.91402	High	5.21772	High	4.75362	High	4.80398	0
	SLSSYNYIHVGAQLK	4	4	1	O94832		1679.87	99982703	1.17255e+07	0	1.6527e+07	0	8.283e-06	High	4.88618	High	4.91611			High	5.7127	0
	GDPIGGHINNYLLEK	4	4	1	O94832		1639.84	475634542	6.01323e+07	3.20891e+07	5.79093e+07	0	2.399e-06	High	4.73491	High	4.35982	High	3.68736	High	3.89839	0
	VTDEMFLEALNSK	5	3	1	O94832		1496.73	823375599	1.8287e+08	5.42498e+07	1.12273e+08	0	5.79e-09	High	4.73092	High	4.61427	High	5.46289	High	4.90321	0
	SNCVLEAFGNAK	4	4	1	O94832	C3(Carbamidomethyl)	1309.62	337031931	1.24303e+08	5.12444e+07	7.39632e+07	0	4.866e-05	High	4.5175	High	4.34128	High	4.51061	High	4.1847	0
	HLQVNVTNPVQCSLHGK	6	2	1	O94832	C12(Carbamidomethyl)	1930.99	6.04412e+08	82657130	3.66503e+07	6.00672e+07	0	2.919e-12	High	4.44095	High	4.13793	High	5.0824	High	4.50149	0
	RFEEALQTIFNR	8	3	1	O94832		1523.79	842032171	51225436	1.27284e+07	4.49415e+07	0	0.000262	High	4.30674	High	5.16608	High	3.61842	High	4.43415	1
	AWEGNYLASKPDTPQTSGTFVPVANELKR	6	3	1	O94832		3176.59	4.7881e+08	6.5518e+07	1.85587e+07	4.82506e+07	0	1.87e-05	High	4.2635	High	2.68151	High	2.59699	High	3.50136	1
	AWEGNYLASKPDTPQTSGTFVPVANELK	5	3	1	O94832		3020.5	573904305	1.13167e+08	4.21766e+07	9.6222e+07	0	7.424e-14	High	4.17303	High	3.04405	High	5.02588	High	4.19282	0
	FVVDGDTPLIENGK	6	4	1	O94832		1503.77	710344036	134223260	4.77622e+07	90329003	0	5.242e-08	High	4.00775	High	4.34355	High	4.65083	High	4.34204	0
	ILAAILHLGNLK	7	4	1	O94832		1275.81	2.88023e+08	5.02279e+07	7.54559e+06	41577358	0	2.023e-05	High	3.89386	High	2.44595	High	1.38636	High	2.55797	0
	HQVEYLGLLENVR	8	3	1	O94832		1569.84	684279474	9.21217e+07	3.36997e+07	79624933	0	2.819e-06	High	3.8667	High	3.80112	High	3.56017	High	3.97946	0
	ADFVLMDTVSMPEFMANLR	2	3	1	O94832		2187.02	213728869	0	0	0	0	1.123e-07	High	3.73885							0
	LMYNSSNPVLK	4	3	1	O94832		1265.65	863742302	1.88631e+08	6.51383e+07	1.15663e+08	0	0.0004706	High	3.66968	High	3.68776	High	3.43242	High	3.77747	0
	IGELVGVLVNHFK	8	3	1	O94832		1424.82	8.1186e+08	6.55233e+07	1.10005e+07	45180827	0	8.609e-06	High	3.50918	High	4.36644	High	3.34603	High	4.20614	0
	GIIAILDDACMNVGK	3	3	1	O94832	C10(Carbamidomethyl)	1589.8	1.79304e+08	6.41172e+06	0	0	0	6.048e-05	High	3.48904	High	4.93197			High	4.32323	0
	SPQIFDDER	4	3	1	O94832		1106.51	4.42618e+08	1.60302e+08	6.28933e+07	113953628	0	0.0004622	High	3.46431	High	3.0726	High	3.25646	High	3.49807	0
	VVSIIAELLSTK	5	4	1	O94832		1272.78	939450112	9.02899e+07	2.50455e+07	9.77575e+07	0	0.0003144	High	3.4475	High	3.6541	High	3.23128	High	2.73364	0
	YMNVLFSCHVR	7	3	1	O94832	C8(Carbamidomethyl)	1425.68	1.75017e+08	1.22823e+07	5.52767e+06	9.00421e+06	0	5.78e-07	High	3.3939	High	2.14244	High	3.92577	High	3.41067	0
	MISEFTWPNHDLPSDKEAVK	5	3	1	O94832		2344.12	224972569	4.43465e+07	1.13082e+07	2.3165e+07	0	5.375e-05	High	3.38238	High	1.79705	High	3.33334	High	2.49679	1
	SSINDAAEFR	4	4	1	O94832		1109.52	6.55751e+08	1.88123e+08	6.93603e+07	1.18087e+08	0	0.0001048	High	3.32259	High	3.49665	High	3.38513	High	3.15517	0
	LFCWIVTR	4	4	1	O94832	C3(Carbamidomethyl)	1094.58	131853493	7.31041e+07	1.92633e+07	3.61716e+07	0	0.00159	High	3.22688	High	2.90021	High	3.12424	High	3.3219	0
	TLFTLEELR	4	3	1	O94832		1121.62	131362979	1.12704e+08	3.85905e+07	9.12025e+07	0	0.0002415	High	3.15821	High	2.91779	High	2.61519	High	2.94758	0
	INDIIEVK	4	4	1	O94832		943.545	388737598	9.58266e+07	4.75472e+07	6.33011e+07	0	0.003016	High	3.07124	High	3.1026	High	2.82334	High	3.14307	0
	NKDTLFQDFKR	2	3	1	O94832		1411.73	1.20017e+08	0	5.41591e+06	0	0	0.0004785	High	2.95676			High	3.57978			2
	KCTVSVETR	4	2	1	O94832	C2(Carbamidomethyl)	1079.55	9.9928e+07	1.84733e+07	7.54274e+06	1.32871e+07	0	0.006994	High	2.79383	High	3.05568	High	2.93231	High	3.03193	1
	VIVQQPGER	3	4	1	O94832		1025.57	972328411	2.08561e+08	0	1.23156e+08	0	0.0005915	High	2.72998	High	2.7092			High	2.14915	0
	NKDTLFQDFK	6	3	1	O94832		1255.63	167837932	54180133	8.36962e+06	32810643	0	0.003404	High	2.6106	High	3.47047	High	2.93605	High	3.54924	1
	SYIHEVAR	6	3	1	O94832		974.506	503720463	9.1785e+07	4.01362e+07	5.84514e+07	0	0.002853	High	2.53598	High	2.47989	High	2.65462	High	2.48324	0
	NYDTTIHGK	8	4	1	O94832		1048.51	337766524	1.04312e+08	4.18254e+07	5.90207e+07	0	0.00544	High	2.47307	High	3.04056	High	3.14586	High	2.58351	0
	YMDINFDFK	3	7	1	O94832		1192.53	4.99752e+07	0	6.97484e+06	1.61165e+07	0	0.000479	High	2.25592			High	2.95679	High	2.80426	0
	QHTEQEASYGR	2	4	1	O94832		1305.58	76031002	0	1.75216e+07	0	0	0.0004785	High	2.19251			High	2.76972			0
	LSITEVTK	4	3	1	O94832		890.519	406021304	1.15623e+08	3.7044e+07	6.24704e+07	0	0.004381	High	2.05209	High	2.00708	High	1.95752	High	2.18847	0
	HAHFSSR	5	4	1	O94832		841.406	7.2261e+08	3.08397e+07	1.32077e+07	1.64214e+07	0	0.006181	High	1.8851	High	2.24155	High	1.84948	High	1.83853	0
	FEEALQTIFNR	3	3	1	O94832		1367.69	0	2.37564e+07	1.28518e+07	1.8902e+07	0	2.011e-05			High	4.25246	High	4.06797	High	4.05696	0
	YIMQYIAAITNPSQR	2	4	1	O94832		1768.91	0	8.13116e+06	3.59506e+06	0	0	2.336e-09			High	3.51099	High	4.04277			0
	KSPQIFDDER	3	3	1	O94832		1234.6	0	11425330	0	7.89928e+06	0	0.003515			High	3.07795			High	3.35139	1
	CTVSVETR	3	2	1	O94832	C1(Carbamidomethyl)	951.456	0	55188070	2.50558e+07	3.65146e+07	0	0.002316			High	2.89806	High	2.61199	High	2.90097	0
	DLIVCLFSK	3	3	1	O94832	C5(Carbamidomethyl)	1094.59	0	7.44444e+06	5.65844e+06	8.16435e+06	0	0.001901			High	2.86023	High	2.76347	High	2.67252	0
	MISEFTWPNHDLPSDKEAVKK	4	3	1	O94832		2472.22	0	2.48955e+07	8.99193e+06	0	0	0.0007592			High	2.68017	High	1.50741			2
	VAAVEMLK	3	3	1	O94832		860.49	0	1.87518e+08	6.17018e+07	6.84179e+07	0	0.007139			High	2.67785	High	2.33134	High	2.45384	0
	VIGFKPEEIQTVYK	5	4	1	O94832		1650.91	0	1.65269e+08	5.15475e+07	4.03251e+07	0	5.268e-11			High	2.3485	High	3.88131	High	2.21043	0
	IVLFLQK	3	3	1	O94832		860.56	0	6.61443e+07	2.2708e+07	4.70529e+07	0	0.00316			High	2.28944	High	2.3325	High	2.55263	0
	TIPLYNLTGLSVSNGK	5	3	1	O94832		1676.92	0	6.14277e+07	2.32487e+07	4.19554e+07	0	4.452e-05			High	1.84946	High	2.94012	High	3.43768	0
	VTDEMFLEALNSK	1	3	1	O94832	M5(Oxidation)	1512.72	0	0	3.43117e+06	0	0	3.87e-07					High	4.89912			0
	LMYNSSNPVLK	2	3	1	O94832	M2(Oxidation)	1281.65	0	0	5.31638e+06	7.28342e+06	0	0.001028					High	3.38573	High	3.28668	0
	DQLVVFHTK	4	3	1	O94832		1086.59	3.95401e+08	7.90998e+07	3.04998e+07	0	0.001	0.01222	High	2.89653	High	2.90204	High	2.23646			0
	LNQPQPDFTK	4	2	1	O94832		1187.6	809034448	2.23245e+08	8.9457e+07	1.75118e+08	0.001	0.01021	High	2.71066	High	2.74071	High	2.95759	High	3.28297	0
	KLCASDK	7	4	1	O94832	C3(Carbamidomethyl)	821.418	3.17293e+08	2.35248e+07	8.48341e+06	6.09702e+06	0.001	0.02649	High	2.43359	High	2.38021	High	2.40988	High	2.14787	1
	DTLFQDFK	4	3	1	O94832		1013.49	2.12457e+08	4.77409e+07	1.66272e+07	3.67829e+07	0.001	0.009569	High	2.41102	High	2.30631	High	2.75423	High	2.64483	0
	VAAVEMLK	2	3	1	O94832	M6(Oxidation)	876.486	9.48777e+07	0	0	0	0.001	0.01719	High	1.85754							0
	LLNIYGR	4	3	1	O94832		848.499	396085087	5.3142e+07	1.83435e+07	3.64269e+07	0.001	0.01957	High	1.82381	High	2.24065	High	2.24206	High	2.13512	0
	QEQEEYQR	2	4	1	O94832		1109.49	0	9.1208e+06	3.61682e+06	0	0.001	0.01524			High	2.44977	High	2.27004			0
	MISEFTWPNHDLPSDK	1	3	1	O94832	M1(Oxidation)	1932.88	0	0	6.48786e+06	0	0.001	0.007052					High	2.16922			0
	RPLTAATLFK	1	3	1	O94832		1117.67	0	0	0	6.49538e+07	0.001	0.01479							High	2.72859	0
	AALTIIR	1	3	1	O94832		757.492	196881185	0	0	0	0.002	0.0347	High	2.49609							0
	ILEFDR	3	6	1	O94832		792.424	240381530	7.04574e+07	0	42414854	0.002	0.03604	High	1.89804	High	1.59467			High	1.68973	0
	SGFILSVPGN	2	2	1	O94832		990.526	0	3.66256e+07	0	2.2949e+07	0.002	0.03139			High	2.04187			High	2.12874	0
	ILEFDRDFR	3	4	1	O94832		1210.62	0	2.71955e+07	8.375e+06	1.95775e+07	0.002	0.02722			High	1.49664	High	1.78515	High	1.71848	1
	SIPASDLPQVR	2	3	1	O94832		1182.65	1403869361	0	7.69995e+07	0	0.003	0.02464	High	1.93256			High	2.14368			0
	CIKPNDK	1	5	2	E9PDF6;O94832	C1(Carbamidomethyl)	874.445	0	0	11211293	0	0.003	0.02639					High	2.08635			0
	DTLFQDFKR	1	3	1	O94832		1169.59	0	0	0	1.58485e+07	0.003	0.03673							High	2.06857	1
	ADLGLQR	2	3	1	O94832		772.43	194082547	0	0	41202019	0.004	0.06686	High	2.50796					High	2.50882	0
	RAGFAFR	1	3	1	O94832		824.451	1.01135e+08	0	0	0	0.004	0.06097	High	2.47827							1
	CIKPNDKK	4	5	2	E9PDF6;O94832	C1(Carbamidomethyl)	1002.54	251772811	1.70273e+07	0	6.91071e+06	0.004	0.05136	High	2.01563	High	2.54236			High	2.5834	1
	AIFVTDR	1	3	1	O94832		821.451	0	0	0	50954063	0.004	0.05722							High	1.81219	0
	AGFAFR	2	3	1	O94832		668.351	174579448	0	0	1.33103e+07	0.005	0.07781	High	1.95587					High	2.20137	0
	VVADAMK	1	4	1	O94832		733.391	0	0	29556120	0	0.005	0.06903					High	2.14586			0
	DTIEQYK	1	3	1	O94832		896.436	0	0	2.32118e+07	0	0.009	0.1138					High	2.27083			0
P52272	Heterogeneous nuclear ribonucleoprotein M OS=Homo sapiens OX=9606 GN=HNRNPM PE=1 SV=3 - [HNRPM_HUMAN]	67.4	11	39	39	149	1.1384e+09	8.20722e+07	2.12901e+07	9.4772e+07	141.627	61.78	35	49	111.495	45.34	28	35	77.5337	31.23	20	25	132.388	52.6	30	40	730	77.4643	8.70459
	Sequence	# PSMs	# Proteins	# Protein Groups	Protein Group Accessions	Modifications	MH+ [Da]	A5: Area	B5: Area	C5: Area	D5: Area	q-Value	PEP	A2	XCorr A2	B2	XCorr B2	C2	XCorr C2	D2	XCorr D2	# Missed Cleavages
	VGEVTYVELLMDAEGK	4	5	1	P52272		1752.87	192249360	0	0	1.61488e+07	0	9.751e-07	High	5.34637					High	5.91054	0
	GIGMGNIGPAGMGMEGIGFGINK	6	4	1	P52272		2178.04	5.65098e+08	1.00859e+07	2.26926e+06	2.60073e+07	0	1.257e-06	High	4.94701	High	5.38254	High	5.13323	High	6.64279	0
	MGPLGLDHMASSIER	8	3	1	P52272		1613.77	1330416985	8.12943e+07	1.98022e+07	1.054e+08	0	4.297e-08	High	4.83577	High	4.56061	High	4.01268	High	3.80405	0
	MGGMEGPFGGGMENMGR	3	4	1	P52272		1714.68	933259050	3.40551e+07	0	5.09075e+07	0	9.805e-07	High	4.65489	High	3.93941			High	4.50907	0
	GNFGGSFAGSFGGAGGHAPGVAR	6	4	1	P52272		2034.95	694539040	7.09743e+07	0	9.72764e+07	0	7.987e-09	High	4.62414	High	3.37444			High	6.324	0
	GDFFPPERPQQLPHGLGGIGMGLGPGGQPIDANHLNK	2	5	1	P52272		3818.92	329330834	0	0	1.51535e+07	0	1.601e-08	High	4.16947					High	2.60292	0
	MEEESGAPGVPSGNGAPGPK	3	7	1	P52272		1867.84	1.00093e+08	9.28422e+06	0	1.19713e+07	0	9.908e-06	High	4.1198	High	3.77017			High	3.78573	0
	MGAGLGHGMDR	3	4	1	P52272	M1(Oxidation); M9(Oxidation)	1133.48	57485984	0	1.22833e+06	7.03016e+06	0	5.59e-05	High	3.95382			High	3.7371	High	4.03236	0
	QGGGGGGGSVPGIER	4	4	1	P52272		1284.63	342954392	4.3087e+07	1.39388e+07	5.05412e+07	0	9.334e-06	High	3.86174	High	4.41348	High	3.13424	High	3.25034	0
	AFITNIPFDVK	4	7	1	P52272		1264.69	8.69366e+08	7.83055e+07	1.97773e+07	8.16402e+07	0	6.199e-05	High	3.84381	High	3.29834	High	3.80132	High	3.61799	0
	MGAGMGFGLER	5	4	1	P52272		1125.52	280946245	5.20578e+07	18641718	46390105	0	9.662e-08	High	3.78726	High	3.77987	High	4.08523	High	3.98345	0
	MGAGLGHGMDR	5	4	1	P52272		1101.49	286104056	1.76265e+07	5.88733e+06	2.71421e+07	0	2.581e-05	High	3.76625	High	4.05271	High	4.04134	High	3.77218	0
	VMATTGGMGMGPGGPGMITIPPSILNNPNIPNEIIHALQAGR	3	3	1	P52272		4195.11	365144925	0	0	0	0	8.207e-07	High	3.67288							0
	MGPAMGPALGAGIER	4	5	1	P52272		1427.71	1151520928	8.66166e+07	2.42907e+07	8.10124e+07	0	0.0003269	High	3.5438	High	3.73951	High	2.67954	High	2.54813	0
	ADILEDKDGK	6	7	1	P52272		1103.56	190435305	2.01674e+07	6.95931e+06	2.53275e+07	0	0.002178	High	3.28918	High	3.03906	High	3.18932	High	2.92353	1
	INEILSNALK	4	3	1	P52272		1114.65	647419222	5.16577e+07	1.63705e+07	5.00073e+07	0	0.0002946	High	3.09332	High	3.40009	High	2.94073	High	3.03984	0
	MGANNLER	3	4	1	P52272		904.43	508117924	28806455	0	38309304	0	0.004187	High	2.90015	High	2.97408			High	2.89168	0
	MGANSLER	4	5	1	P52272		877.419	587149157	6.19113e+07	1.86327e+07	5.79509e+07	0	0.002861	High	2.8753	High	2.91118	High	2.94714	High	3.03621	0
	MVPAGMGAGLER	4	4	1	P52272		1188.59	794200104	5.41144e+07	0	62372652	0	0.0002997	High	2.70082	High	2.67683			High	2.36854	0
	FESPEVAER	11	2	1	P52272		1063.51	525165106	4.23102e+07	1.82959e+07	5.29081e+07	0	0.002165	High	2.65015	High	2.28263	High	2.53772	High	2.77936	0
	LGSTVFVANLDYK	4	5	1	P52272		1426.76	0	2.02868e+07	7.83445e+06	3.52947e+07	0	5.837e-06	High	2.10536	High	4.24753	High	3.82661	High	3.90098	0
	MGLAMGGGGGASFDR	3	4	1	P52272		1383.61	0	3.55713e+07	8.14672e+06	2.88798e+07	0	3.306e-05			High	4.76439	High	4.478	High	4.80984	0
	VKEDPDGEHAR	3	6	1	P52272		1252.59	0	5.83926e+06	873395	7.13108e+06	0	0.0004785			High	3.04783	High	3.35318	High	2.96126	1
	MGPAMGPALGAGIER	2	5	1	P52272	M1(Oxidation); M5(Oxidation)	1459.7	0	5.94213e+06	0	9.41319e+06	0	1.528e-05			High	3.00153			High	3.22938	0
	LGGAGMER	3	4	1	P52272		790.387	0	2.41335e+07	7.74623e+06	3.21051e+07	0	0.004864			High	2.72457	High	2.67852	High	2.75224	0
	GCAVVEFK	3	5	1	P52272	C2(Carbamidomethyl)	909.449	167165780	1.40357e+07	0	1.53481e+07	0.001	0.01991	High	2.85319	High	2.69873			High	2.56189	0
	KAAEVLNK	3	6	1	P52272		872.52	155844184	6.69697e+06	0	9.74411e+06	0.001	0.01814	High	2.74552	High	2.55577			High	2.70838	1
	MGPVMDR	3	4	1	P52272		805.368	1.19426e+08	0	0	2.60368e+07	0.001	0.02063	High	2.47926					High	2.25349	0
	DKFNECGHVLYADIK	1	2	1	P52272	C6(Carbamidomethyl)	1808.86	120052369	0	0	0	0.001	0.0192	High	2.31286							1
	MGQTMER	4	3	1	P52272		852.37	106659130	1.9419e+07	6.43793e+06	2.2528e+07	0.001	0.01522	High	2.23949	High	2.40914	High	2.29473	High	2.46527	0
	MGLSMER	2	4	1	P52272		823.379	200266103	1.82071e+07	0	0	0.001	0.02034	High	2.17538	High	2.28744					0
	MGLVMDR	5	3	1	P52272		821.4	271516128	1.55591e+07	3.29602e+06	1.72059e+07	0.001	0.01223	High	2.16679	High	2.38845	High	2.38329	High	2.32358	0
	VGSEIER	4	3	1	P52272		789.41	608797078	3.39169e+07	1.11428e+07	3.80316e+07	0.002	0.03279	High	2.30005	High	2.47892	High	2.53389	High	2.26929	0
	MGQTMER	2	3	1	P52272	M1(Oxidation); M5(Oxidation)	884.36	0	4.54181e+06	0	4.1711e+06	0.002	0.03474			High	2.67755			High	2.48461	0
	MAAPIDR	2	4	1	P52272		773.397	0	2.4943e+07	0	29864483	0.002	0.02595			High	2.25917			High	2.09719	0
	VGQTIER	2	4	1	P52272		802.441	456755396	69201197	0	0	0.003	0.05044	High	2.57943	High	2.61514					0
	MGPAIER	3	4	1	P52272		773.397	2.42439e+08	0	8.40391e+06	2.2058e+07	0.003	0.03702	High	1.95163			High	2.44715	High	2.38024	0
	MGLVMDR	1	3	1	P52272	M1(Oxidation); M5(Oxidation)	853.39	8.05092e+07	0	0	0	0.003	0.04694	High	1.81188							0
	FGSGMNMGR	1	5	1	P52272		956.408	306646265	0	0	0	0.004	0.06608	High	2.34495							0
	MGSGIER	1	3	1	P52272		749.36	156079332	0	0	0	0.004	0.05939	High	2.28947							0
	MGSGVER	1	4	1	P52272		735.344	1.76254e+08	0	0	0	0.005	0.07799	High	2.0705							0
	MGPGIDR	1	4	1	P52272		745.365	227568880	0	0	0	0.005	0.07859	High	1.75569							0
	IGSGVER	2	3	1	P52272		717.388	1.45352e+07	0	8.87035e+06	0	0.005	0.06438	High	1.70935			High	1.96326			0
	MGLSMER	1	4	1	P52272	M1(Oxidation); M5(Oxidation)	855.369	0	7.74089e+06	0	0	0.009	0.1202			High	2.18087					0
S4R401	ZNF559-ZNF177 readthrough (Fragment) OS=Homo sapiens OX=9606 GN=ZNF559-ZNF177 PE=4 SV=1 - [S4R401_HUMAN]	67.39	3	1	1	1	0	0	0	0	0	67.39	1	1													46	5.17052	9.02686
	Sequence	# PSMs	# Proteins	# Protein Groups	Protein Group Accessions	Modifications	MH+ [Da]	A5: Area	B5: Area	C5: Area	D5: Area	q-Value	PEP	A2	XCorr A2	B2	XCorr B2	C2	XCorr C2	D2	XCorr D2	# Missed Cleavages
	NSISAFLFTVTFAWCPPGLSNLTILSCPEMR	1	3	1	S4R401	C15(Carbamidomethyl); C27(Carbamidomethyl)	3529.73	0	0	0	0	0.001	0.01083	High	1.7069							0
P06733	Alpha-enolase OS=Homo sapiens OX=9606 GN=ENO1 PE=1 SV=2 - [ENOA_HUMAN]	67.28	19	22	22	133	2.68925e+09	9.04966e+07	3.36426e+07	1.94009e+08	237.006	62.21	20	68	69.1257	38.94	14	19	81.0286	49.08	17	21	89.1734	54.84	18	25	434	47.1393	7.38623
	Sequence	# PSMs	# Proteins	# Protein Groups	Protein Group Accessions	Modifications	MH+ [Da]	A5: Area	B5: Area	C5: Area	D5: Area	q-Value	PEP	A2	XCorr A2	B2	XCorr B2	C2	XCorr C2	D2	XCorr D2	# Missed Cleavages
	DYPVVSIEDPFDQDDWGAWQK	7	2	1	P06733		2510.11	720284953	8.94707e+06	2.30812e+07	2.41599e+07	0	3.992e-16	High	6.33935	High	5.97006	High	7.16385	High	5.11731	0
	DATNVGDEGGFAPNILENK	4	2	1	P06733		1960.92	2054509603	6.92942e+07	2.38497e+07	1.35118e+08	0	1.52e-07	High	6.2612	High	5.35875	High	6.00877	High	6.59864	0
	FTASAGIQVVGDDLTVTNPK	17	2	1	P06733		2033.05	1.80764e+08	0	0	41239810	0	2.342e-08	High	5.60076					High	5.48395	0
	VNQIGSVTESLQACK	4	3	1	P06733	C14(Carbamidomethyl)	1633.82	9.07227e+08	2.4273e+07	9.83744e+06	6.66056e+07	0	2.244e-06	High	4.97303	High	5.61369	High	4.27749	High	4.99013	0
	VVIGMDVAASEFFR	18	2	1	P06733		1540.78	0	0	10006096	0	0	3.951e-07	High	4.96001			High	4.58451			0
	AAVPSGASTGIYEALELR	13	17	1	P06733		1804.94	1341168671	45992213	22246831	1.51861e+08	0	4.52e-07	High	4.40213	High	5.44153	High	4.21161	High	4.98905	0
	LAQANGWGVMVSHR	8	2	1	P06733		1525.77	1483804026	34833681	1.28822e+07	5.31809e+07	0	5.823e-06	High	4.27606	High	3.59704	High	3.42914	High	3.65399	0
	LMIEMDGTENK	2	5	1	P06733		1280.58	1926960136	0	0	1.62013e+08	0	7.299e-05	High	3.99292					High	3.51627	0
	GNPTVEVDLFTSK	6	8	1	P06733		1406.71	2067220914	7.72001e+07	3.07734e+07	1.73181e+08	0	8.053e-05	High	3.96639	High	3.72111	High	3.37452	High	3.74451	0
	HIADLAGNSEVILPVPAFNVINGGSHAGNK	5	4	1	P06733		3011.56	1538901674	0	0	55538588	0	1.211e-05	High	3.90005					High	4.99135	0
	IGAEVYHNLK	8	3	1	P06733		1143.62	3023312069	5.63784e+07	1.16892e+07	9.46526e+07	0	0.0005645	High	3.85478	High	3.82492	High	3.44996	High	3.89346	0
	LAMQEFMILPVGAANFR	8	3	1	P06733		1907.98	2199067204	2.32018e+06	1.32866e+06	2.85936e+07	0	1.129e-08	High	3.67455	High	4.11996	High	4.21657	High	4.36224	0
	LAMQEFMILPVGAANFR	1	3	1	P06733	M7(Oxidation)	1923.98	6.90972e+07	0	0	0	0	1.472e-05	High	3.36611							0
	KLNVTEQEK	5	5	1	P06733		1088.59	1944006616	63339545	2.06278e+07	1.41006e+08	0	0.00761	High	3.03377	High	3.42821	High	2.4063	High	3.03565	1
	SCNCLLLK	3	2	1	P06733	C2(Carbamidomethyl); C4(Carbamidomethyl)	1007.5	1143999444	0	5.84012e+06	4.91753e+07	0	0.007526	High	2.76565			High	2.69483	High	2.73182	0
	YISPDQLADLYK	5	2	1	P06733		1425.72	2845366102	1.0163e+08	4.07166e+07	236085840	0	9.769e-07	High	2.68969	High	3.27754	High	3.44717	High	3.21371	0
	FGANAILGVSLAVCK	1	12	1	P06733	C14(Carbamidomethyl)	1519.83	0	0	0	0	0	2.73e-06	High	2.55941							0
	IEEELGSK	4	2	1	P06733		904.462	1283020955	9.266e+07	2.94377e+07	1.72759e+08	0	0.003282	High	2.50763	High	2.72788	High	2.29283	High	2.58599	0
	LNVTEQEK	4	6	1	P06733		960.5	688102177	2.85931e+07	1.1217e+07	5.15272e+07	0	0.003766	High	2.3405	High	2.38889	High	2.52782	High	2.5403	0
	SGETEDTFIADLVVGLCTGQIK	1	5	1	P06733	C17(Carbamidomethyl)	2353.16	0	0	2.57185e+06	0	0	1.601e-14					High	5.49522			0
	SGKYDLDFK	1	2	1	P06733		1072.53	338775244	0	0	0	0.001	0.008409	High	3.03461							1
	LMIEMDGTENK	1	5	1	P06733	M2(Oxidation); M5(Oxidation)	1312.57	0	0	0	3.16536e+07	0.001	0.008896							High	3.42535	0
	AVEHINK	4	6	1	P06733		810.446	1953324401	4.12989e+07	1.75298e+07	9.3075e+07	0.003	0.05016	High	2.63104	High	2.50918	High	2.39554	High	2.40972	0
	YDLDFK	3	7	1	P06733		800.382	0	3.0738e+07	1.46042e+07	7.67001e+07	0.003	0.02689			High	1.65874	High	1.82773	High	1.89289	0
P18669	Phosphoglycerate mutase 1 OS=Homo sapiens OX=9606 GN=PGAM1 PE=1 SV=2 - [PGAM1_HUMAN]	66.93	3	14	14	27	758758615	0	1.82524e+06	2.66447e+07	61.2579	66.93	14	23					1.7903	5.51	1	1	6.29878	20.87	3	3	254	28.7858	7.18115
	Sequence	# PSMs	# Proteins	# Protein Groups	Protein Group Accessions	Modifications	MH+ [Da]	A5: Area	B5: Area	C5: Area	D5: Area	q-Value	PEP	A2	XCorr A2	B2	XCorr B2	C2	XCorr C2	D2	XCorr D2	# Missed Cleavages
	FSGWYDADLSPAGHEEAK	3	1	1	P18669		1979.87	493582086	0	0	1.43646e+07	0	3.112e-09	High	5.56422					High	3.22659	0
	SYDVPPPPMEPDHPFYSNISK	3	2	1	P18669		2417.11	949098698	0	0	3.82384e+07	0	9.236e-05	High	4.38834					High	1.41157	0
	KAMEAVAAQGK	1	2	1	P18669		1103.59	177027280	0	0	0	0	0.0001248	High	4.30534							1
	YADLTEDQLPSCESLK	1	1	1	P18669	C12(Carbamidomethyl)	1868.85	169378532	0	0	0	0	1.351e-05	High	4.16428							0
	HGESAWNLENR	1	1	1	P18669		1312.6	276571808	0	0	0	0	1.675e-05	High	4.07069							0
	HLEGLSEEAIMELNLPTGIPIVYELDK	4	1	1	P18669		3023.56	227784349	0	0	0	0	0.0001443	High	3.91005							0
	FSGWYDADLSPAGHEEAKR	3	1	1	P18669		2135.98	220249306	0	0	0	0	4.649e-07	High	3.34085							1
	VLIAAHGNSLR	2	2	1	P18669		1150.67	2.9947e+08	0	0	0	0	9.559e-06	High	3.21061							0
	NLKPIKPMQFLGDEETVR	2	1	1	P18669		2115.12	3.00651e+08	0	0	0	0	1.133e-07	High	3.03649							0
	HGEAQVK	1	2	1	P18669		768.4	66821750	0	0	0	0	0.004246	High	2.92983							0
	YADLTEDQLPSCESLKDTIAR	1	1	1	P18669	C12(Carbamidomethyl)	2425.15	210845884	0	0	0	0	0.0005655	High	2.67293							1
	ALPFWNEEIVPQIK	3	3	1	P18669		1683.91	833595061	0	1.82524e+06	2.7331e+07	0	0.0001049	High	2.55712			High	1.7903	High	3.07219	0
	AMEAVAAQGK	1	2	1	P18669		975.492	390186140	0	0	0	0	0.0002523	High	2.23194							0
	HYGGLTGLNK	1	3	1	P18669		1059.56	6.32813e+07	0	0	0	0.003	0.05646	High	1.85969							0
P48643	T-complex protein 1 subunit epsilon OS=Homo sapiens OX=9606 GN=CCT5 PE=1 SV=1 - [TCPE_HUMAN]	66.73	6	30	31	106	609682899	1.66501e+07	5.78867e+06	4.34009e+07	115.289	61	25	40	57.4599	24.58	12	21	48.505	17.01	8	16	80.8022	47.87	23	29	541	59.6328	5.65576
	Sequence	# PSMs	# Proteins	# Protein Groups	Protein Group Accessions	Modifications	MH+ [Da]	A5: Area	B5: Area	C5: Area	D5: Area	q-Value	PEP	A2	XCorr A2	B2	XCorr B2	C2	XCorr C2	D2	XCorr D2	# Missed Cleavages
	MMVDKDGDVTVTNDGATILSMMDVDHQIAK	2	3	1	P48643		3250.5	333483167	0	0	0	0	7.481e-08	High	4.85701							1
	ISDSVLVDIKDTEPLIQTAK	4	4	1	P48643		2185.19	489574088	6.73484e+06	0	3.57165e+07	0	1.538e-06	High	4.80948	High	2.1556			High	3.91643	1
	WVGGPEIELIAIATGGR	5	4	1	P48643		1738.94	121203416	0	0	6.84337e+06	0	1.212e-06	High	4.29286					High	4.13666	0
	HKLDVTSVEDYK	2	4	1	P48643		1433.72	1.84515e+08	0	0	0	0	1.871e-05	High	4.20643							1
	QMAEIAVNAVLTVADMER	5	4	1	P48643		1960.98	0	0	4.24765e+06	0	0	5.451e-16	High	4.14263			High	5.33768			0
	EMNPALGIDCLHK	3	4	1	P48643	C10(Carbamidomethyl)	1497.72	234408117	0	0	1.72233e+07	0	4.457e-05	High	4.01698					High	1.57203	0
	IADGYEQAAR	4	4	1	P48643		1093.53	3.30685e+08	1.8328e+07	8.36721e+06	4.33988e+07	0	8.136e-09	High	4.00662	High	3.93736	High	4.0456	High	4.03122	0
	GVIVDKDFSHPQMPK	3	4	1	P48643		1697.87	495977742	0	2.68267e+06	2.48936e+07	0	0.0002632	High	3.78495			High	2.89283	High	2.96675	1
	EKFEEMIQQIK	7	4	1	P48643		1422.73	733349994	1.37166e+07	4.75116e+06	3.20526e+07	0	0.001294	High	3.60483	High	3.85733	High	3.43354	High	3.59236	1
	LDVTSVEDYK	4	4	1	P48643		1168.57	289158427	1.25183e+07	2.39036e+06	3.24446e+07	0	0.0004367	High	3.36755	High	3.39369	High	3.36467	High	3.01005	0
	AFADALEVIPMALSENSGMNPIQTMTEVR	2	4	1	P48643		3135.51	273001291	0	0	3.30042e+06	0	1.772e-05	High	3.27105					High	3.62561	0
	SLHDALCVIR	10	5	2	P50991;P48643	C7(Carbamidomethyl)	1183.63	416433026	1.42961e+07	4.19011e+06	1.92824e+07	0	0.0002154	High	3.15524	High	3.54669	High	2.79975	High	2.99024	0
	VVYGGGAAEISCALAVSQEADKCPTLEQYAMR	1	4	1	P48643	C12(Carbamidomethyl); C23(Carbamidomethyl)	3444.62	113357210	0	0	0	0	1.154e-05	High	3.11231							1
	IAILTCPFEPPKPK	5	4	1	P48643	C6(Carbamidomethyl)	1610.89	599720961	1.59818e+07	0	3.33874e+07	0	0.0002824	High	3.06643	High	2.88452			High	2.0864	0
	VAIEHLDK	4	4	1	P48643		924.514	412312634	1.22943e+07	0	2.96057e+07	0	0.00391	High	2.97647	High	2.3242			High	2.78096	0
	CPTLEQYAMR	1	4	1	P48643	C1(Carbamidomethyl)	1268.58	89984530	0	0	0	0	0.0009852	High	2.94169							0
	DGDVTVTNDGATILSMMDVDHQIAK	2	3	1	P48643		2646.23	1.99302e+08	0	0	1.53064e+07	0	0.002261	High	2.86114					High	2.80936	0
	KQQISLATQMVR	2	4	1	P48643		1402.78	76741853	0	0	5.44135e+06	0	0.003363	High	2.63474					High	3.10685	1
	LMGLEALK	3	4	1	P48643		874.506	441688968	1.56406e+07	0	2.80348e+07	0	0.006421	High	2.61703	High	2.11181			High	2.60112	0
	QQHVIETLIGK	6	4	1	P48643		1265.72	355362748	7.05731e+06	3.43208e+06	2.26303e+07	0	0.004056	High	2.47785	High	3.16299	High	2.95173	High	3.05713	0
	FSELTAEK	1	4	1	P48643		924.466	299419006	0	0	0	0	0.005428	High	2.47783							0
	ETGANLAICQWGFDDEANHLLLQNNLPAVR	1	4	1	P48643	C9(Carbamidomethyl)	3379.63	99010201	0	0	0	0	3.839e-06	High	1.25614							0
	LGFAGLVQEISFGTTK	2	4	1	P48643		1667.9	0	1.33933e+06	0	1.67887e+07	0	2.282e-07			High	5.39713			High	5.47586	0
	FEEMIQQIK	1	4	1	P48643		1165.59	0	0	0	12422405	0	0.00363							High	3.10044	0
	VVNSCHR	17	4	1	P48643	C5(Carbamidomethyl)	871.42	358927094	1.55286e+06	812424	0	0.001	0.007642	High	1.93361	High	2.34274	High	2.44338			0
	DVDFELIK	3	4	1	P48643		978.514	183780973	7.82415e+06	0	1.78872e+07	0.002	0.02581	High	2.04311	High	2.03353			High	2.49376	0
	MIIEEAKR	1	4	1	P48643		989.545	0	0	0	1.07206e+07	0.002	0.01913							High	2.47755	1
	SHIMAAK	2	3	1	P48643		757.401	150495215	0	0	9.71779e+06	0.003	0.0575	High	2.43953					High	2.40112	0
	DTEPLIQTAK	1	4	1	P48643		1115.59	0	0	0	4.99809e+07	0.005	0.06599							High	2.4364	0
	QQISLATQMVR	1	4	1	P48643		1274.69	0	0	0	3.68231e+07	0.005	0.0672							High	2.27366	0
	AVANTMR	1	5	1	P48643		762.392	0	0	0	8.29475e+06	0.008	0.1059							High	2.03924	0
P04406	Glyceraldehyde-3-phosphate dehydrogenase OS=Homo sapiens OX=9606 GN=GAPDH PE=1 SV=3 - [G3P_HUMAN]	66.57	3	16	16	92	4.95582e+09	5.72308e+07	1.68936e+07	200540486	208.553	66.57	16	55	22.2027	28.36	7	7	27.3467	31.64	7	9	76.1702	53.13	14	21	335	36.0304	8.45557
	Sequence	# PSMs	# Proteins	# Protein Groups	Protein Group Accessions	Modifications	MH+ [Da]	A5: Area	B5: Area	C5: Area	D5: Area	q-Value	PEP	A2	XCorr A2	B2	XCorr B2	C2	XCorr C2	D2	XCorr D2	# Missed Cleavages
	WGDAGAEYVVESTGVFTTMEK	25	2	1	P04406		2277.03	64425904	0	1.31967e+07	4.45397e+07	0	1.053e-09	High	6.47403			High	4.94995	High	6.03459	0
	VIHDNFGIVEGLMTTVHAITATQK	7	2	1	P04406		2595.34	3.45573e+09	0	2.61665e+06	3.33054e+07	0	8.94e-07	High	5.55558			High	2.92487	High	5.24461	0
	LISWYDNEFGYSNR	6	2	1	P04406		1763.8	672398035	2.05858e+07	7.97219e+06	1.12712e+08	0	2.559e-05	High	4.86808	High	5.22458	High	4.88249	High	4.26752	0
	VVDLMAHMASKE	4	2	1	P04406		1330.65	4.70083e+08	0	0	6.00845e+07	0	1.187e-05	High	4.67097					High	4.16779	1
	GILGYTEHQVVSSDFNSDTHSSTFDAGAGIALNDHFVK	6	2	1	P04406		4036.88	106334282	0	0	0	0	8.372e-08	High	4.54303							0
	VIISAPSADAPMFVMGVNHEK	5	2	1	P04406		2213.1	6266982138	7.0241e+07	0	2.7276e+08	0	1.217e-06	High	4.45749	High	1.95837			High	4.90932	0
	VPTANVSVVDLTCR	4	2	1	P04406	C13(Carbamidomethyl)	1530.79	2.74654e+09	2.77011e+07	0	9.61964e+07	0	8.815e-06	High	4.20733	High	3.99194			High	3.80691	0
	IISNASCTTNCLAPLAK	2	2	1	P04406	C7(Carbamidomethyl); C11(Carbamidomethyl)	1833.92	600415177	0	0	2.09261e+07	0	1.991e-06	High	4.15097					High	5.14714	0
	RVIISAPSADAPMFVMGVNHEK	2	2	1	P04406		2369.21	5.39931e+08	0	0	1.2548e+07	0	7.137e-09	High	4.01163					High	5.24034	1
	VVDLMAHMASK	4	2	1	P04406		1201.61	1.54444e+09	0	0	4.58403e+07	0	5.69e-05	High	3.81036					High	3.59834	0
	LVINGNPITIFQER	4	1	1	P04406		1613.9	2073762388	2.97586e+07	1.00421e+07	1.05735e+08	0	3.811e-06	High	3.70734	High	5.26712	High	3.2269	High	3.90885	0
	AGAHLQGGAK	7	2	1	P04406		909.49	1416467280	3.02131e+07	8.92705e+06	9.81723e+07	0	0.0004974	High	3.51722	High	3.39325	High	3.49558	High	3.55819	0
	GALQNIIPASTGAAK	5	2	1	P04406		1411.79	5144760152	7.12383e+07	27441951	216148828	0	1.717e-06	High	3.43958	High	2.39417	High	2.27449	High	3.06553	0
	VVDLMAHMASK	1	2	1	P04406	M5(Oxidation); M8(Oxidation)	1233.6	216226699	0	0	0	0	0.0003336	High	3.30793							0
	VIISAPSADAPMFVMGVNHEK	2	2	1	P04406	M12(Oxidation)	2229.1	104734105	0	0	0	0	0.002602	High	2.35076							0
	VGVNGFGR	3	1	1	P04406		805.43	744126076	0	4.12964e+06	2.2531e+07	0.001	0.01026	High	2.41338			High	2.73155	High	2.27138	0
	AAFNSGK	1	1	1	P04406		694.351	3.95775e+08	0	0	0	0.002	0.0343	High	2.14719							0
	VIISAPSADAPMFVMGVNHEK	1	2	1	P04406	M12(Oxidation); M15(Oxidation)	2245.09	367692903	0	0	0	0.002	0.03495	High	1.50021							0
	LTGMAFR	1	3	1	P04406	M4(Oxidation)	811.412	265393888	0	0	0	0.003	0.05152	High	1.86416							0
	LTGMAFR	2	3	1	P04406		795.417	0	1.33341e+07	0	4.14176e+07	0.008	0.1053			High	1.93166			High	1.87038	0
P58107	Epiplakin OS=Homo sapiens OX=9606 GN=EPPK1 PE=1 SV=3 - [EPIPL_HUMAN]	66.47	14	105	114	358	2.50726e+09	1.97433e+08	1.64424e+08	2.24875e+08	387.753	56.66	83	123	229.508	34.63	59	71	209.67	36.6	58	65	325.701	48.98	77	99	5088	555.316	5.61768
	Sequence	# PSMs	# Proteins	# Protein Groups	Protein Group Accessions	Modifications	MH+ [Da]	A5: Area	B5: Area	C5: Area	D5: Area	q-Value	PEP	A2	XCorr A2	B2	XCorr B2	C2	XCorr C2	D2	XCorr D2	# Missed Cleavages
	EGQGEGETQEAAAATAAAR	4	2	1	P58107		1817.83	288864455	2.29121e+07	0	3.66634e+07	0	2.63e-08	High	6.38483	High	6.58341			High	5.21541	0
	AVTGYTDPYTGQQISLFQAMQK	6	2	1	P58107		2447.19	712747460	7.79079e+07	2.87013e+07	9.95768e+07	0	3.992e-16	High	5.9221	High	4.33206	High	6.18907	High	4.67214	0
	EELLAEFGSGTLDLPALTR	12	2	1	P58107		2032.05	572784739	0	1.04266e+06	1.77158e+07	0	1.217e-09	High	5.90666			High	2.60959	High	6.35301	0
	ELIQEYGAQSGGLEK	4	2	1	P58107		1621.81	189964656	1.94236e+07	7.85629e+06	2.46332e+07	0	3.293e-13	High	5.51497	High	5.10877	High	5.59764	High	5.27137	0
	YLEGTSCIAGVLVPAK	2	2	1	P58107	C7(Carbamidomethyl)	1677.88	1019675551	0	0	1.06048e+08	0	7.412e-07	High	5.46588					High	4.58533	0
	LGLLDTQTSQVLTAVDKDNK	4	2	1	P58107		2159.15	1.02706e+08	2.72735e+07	0	4.22564e+07	0	5.619e-07	High	5.25282	High	2.45723			High	3.22377	1
	QVSASELHTSGILGPETLR	6	2	1	P58107		1995.05	853592756	81734728	0	8.71641e+07	0	1.423e-07	High	5.05695	High	2.99694			High	3.83005	0
	LLEAQIATGGVIDPVHSHR	13	4	2	Q15149;P58107		2013.09	2329120323	1.35614e+08	6.06761e+07	1.57163e+08	0	1.886e-06	High	4.98544	High	5.65995	High	5.02455	High	4.59866	0
	VALALLEAQAATGTIMDPHSPESLSVDEAVR	1	2	1	P58107		3191.62	193895117	0	0	0	0	1.209e-07	High	4.969							0
	LLEAQIATGGIIDPVHSHR	8	4	2	Q15149;P58107		2027.09	616597794	2.77698e+07	1.38227e+07	0	0	2.787e-09	High	4.87696	High	3.59275	High	3.0351			0
	GFFDPNTHENLTYVQLLR	4	2	1	P58107		2164.08	1051987107	0	0	1.07563e+08	0	1.702e-06	High	4.86039					High	5.09036	0
	GFFDPNTHENLTYLQLLER	4	4	2	Q15149;P58107		2307.13	493658506	0	0	3.2991e+07	0	1.098e-05	High	4.85364	High	3.33629			High	4.55276	0
	GFFDPNTHENLTYLQLLQR	3	2	1	P58107		2306.15	2.83354e+08	0	0	1.60531e+07	0	8.25e-05	High	4.68557					High	4.53062	0
	KTLDELSQGTTTVK	1	2	1	P58107		1520.81	5.12491e+07	0	0	0	0	7.986e-07	High	4.53325							1
	ALQTVAQLILELIEK	2	2	1	P58107		1682.01	62638868	0	0	0	0	3.28e-06	High	4.32562							0
	LLEIITTTIEETETQNQGIK	4	2	1	P58107		2274.2	1.7348e+08	0	1.23251e+06	2.54722e+07	0	3.025e-08	High	4.28844			High	2.52229	High	5.28422	0
	LLDAQLATGGLVCPAR	2	2	1	P58107	C13(Carbamidomethyl)	1654.89	228084183	0	0	2.27867e+07	0	5.969e-05	High	4.27522					High	2.63962	0
	DETSGLHLLPLPESAPALPTEEQVQR	4	2	1	P58107		2827.44	1.13041e+08	1.75969e+07	6.94904e+06	2.58263e+07	0	1.895e-05	High	4.26037	High	3.65428	High	3.86002	High	2.84905	0
	TLDELSQGTTTVK	5	2	1	P58107		1392.72	99057323	8.98545e+06	2.88546e+06	1.26738e+07	0	1.435e-05	High	4.24902	High	4.35144	High	4.4067	High	4.68382	0
	TLQEVTEMDSVKR	6	2	1	P58107		1535.77	627574020	6.81936e+07	1.16238e+07	4.72231e+07	0	0.0002985	High	4.19036	High	3.96486	High	3.6978	High	4.10366	1
	ALQQGLVGLELK	4	2	1	P58107		1268.76	336711370	2.54497e+08	119946437	2.08196e+08	0	1.072e-05	High	4.14528	High	3.32556	High	4.07262	High	3.01872	0
	DELLAQHAAGALGLPDLVAVLTR	3	2	1	P58107		2343.3	3.52367e+08	0	0	2.90449e+06	0	4.511e-09	High	4.11998					High	2.59612	0
	ELSEQLGQAER	4	2	1	P58107		1259.62	169085862	2.27884e+07	8.51879e+06	4.63617e+07	0	2.234e-05	High	4.06713	High	3.90064	High	3.35332	High	4.00295	0
	SFFQAATEHLLPMGTALPLLEAQAATHTLVDPITGQR	4	2	1	P58107		3946.03	6.72771e+08	0	0	0	0	7.286e-07	High	4.0608							0
	TLQEVTEMDSVK	4	2	1	P58107		1379.67	821657557	8.62324e+07	3.29319e+07	1.17126e+08	0	8.346e-10	High	4.02388	High	4.13943	High	4.279	High	3.73548	0
	LSVEEAVAAGVVGGEIQEK	11	2	1	P58107		1884.98	0	24764516	7.28385e+06	6.46491e+07	0	1.706e-11	High	3.8686	High	4.29072	High	6.06252	High	5.77583	0
	GQKPTLWALLNSEYVTEEK	2	2	1	P58107		2206.14	91806017	0	0	0	0	7.756e-05	High	3.79192							0
	QLSQAGSFSDGTHGGLR	5	2	1	P58107		1717.82	222672606	13294017	6.66284e+06	2.23256e+07	0	1.927e-06	High	3.75108	High	4.04566	High	3.58201	High	4.88959	0
	TSYAQLLEECPR	3	2	1	P58107	C10(Carbamidomethyl)	1466.69	114801498	6.37164e+06	3.59155e+06	0	0	5.257e-05	High	3.72289	High	3.1105	High	3.33318			0
	DVGSLASVQR	4	2	1	P58107		1031.55	143211377	1.54604e+07	6.66857e+06	2.29111e+07	0	0.0001225	High	3.70332	High	3.60799	High	3.43251	High	3.20698	0
	LSELEPGTGDLR	4	2	1	P58107		1286.66	349911681	23814495	1.28003e+07	32959403	0	3.87e-06	High	3.69484	High	3.61787	High	3.51726	High	3.90626	0
	RDELLAQHAAGALGLPDLVAVLTR	7	2	1	P58107		2499.4	1344080519	0	0	2.32879e+07	0	8.582e-07	High	3.56722					High	3.74649	1
	QITASELLSSAIITEEMLQDLETGR	1	2	1	P58107		2748.39	0	0	0	0	0	0.0001144	High	3.5276							0
	DQVTYQQLR	1	2	1	P58107		1150.58	1.86825e+08	0	0	0	0	0.0005367	High	3.52015							0
	GLLEDVQEGR	4	2	1	P58107		1115.57	326056210	2.36283e+07	8.80675e+06	3.0128e+07	0	0.0002104	High	3.48835	High	3.66605	High	3.73589	High	3.14618	0
	EVMSLHEASR	5	2	1	P58107		1158.56	142696954	8.51463e+06	4.74914e+06	15292523	0	1.625e-05	High	3.47935	High	3.11125	High	3.36137	High	2.96863	0
	GSAVHQLSEELR	7	2	1	P58107		1325.68	1775536136	8.40674e+07	3.04605e+07	1.35764e+08	0	0.002097	High	3.45993	High	3.65918	High	3.36192	High	3.34316	0
	GEVTAADLFNSR	4	2	1	P58107		1279.63	255481494	2.25556e+07	0	2.99865e+07	0	0.001818	High	3.43917	High	2.40837			High	3.81875	0
	GYFDQMLNLILLDPSDDTK	1	2	1	P58107		2198.06	25017590	0	0	0	0	0.0005545	High	3.39623							0
	TLQEVTEMDSVKR	2	2	1	P58107	M8(Oxidation)	1551.77	64365185	0	0	0	0	0.001823	High	3.33372							1
	AGTLTVEELGATLTSLLAQAQAQAR	1	2	1	P58107		2513.35	2763323920	0	0	0	0	3.325e-07	High	3.2246							0
	MSIYQAMWK	4	2	1	P58107		1157.55	1089987052	5.5684e+07	1.96268e+07	91721589	0	0.0004785	High	3.21263	High	3.07938	High	3.44007	High	3.21725	0
	AVPVWDVLASGYVSR	6	2	1	P58107		1618.86	132338002	1.38515e+07	5.01506e+06	4.64083e+07	0	1.518e-05	High	3.17623	High	4.20502	High	3.67335	High	4.08247	0
	AATGYRDPATGDTIPLFQAMQK	1	2	1	P58107		2352.16	269494633	0	0	0	0	2.106e-05	High	3.17114							1
	AEIIDQDLYER	4	2	1	P58107		1364.67	201836416	2.09678e+07	8.79269e+06	3.02036e+07	0	8.64e-05	High	3.1424	High	3.89581	High	3.82046	High	3.99677	0
	LAAVDVSAR	2	2	1	P58107		901.509	138566288	1.19801e+07	0	0	0	0.000487	High	3.07376	High	3.00284					0
	LSLYQAMR	3	2	1	P58107		981.519	249410418	0	3.57898e+06	1.28017e+07	0	0.001847	High	2.94448			High	2.88322	High	2.97	0
	LALFQAIGK	4	2	1	P58107		960.588	3.41133e+08	1.80718e+07	7.46371e+06	2.52538e+07	0	0.0009472	High	2.87157	High	2.92402	High	2.88211	High	2.63971	0
	AGLVSPELHEQLLVAEQAVTGHHDPFSGSQIPLFQAMK	1	2	1	P58107		4082.07	325576921	0	0	0	0	0.0004021	High	2.84459							0
	DATMEVQR	4	2	1	P58107		949.441	503068908	6.83925e+07	2.84784e+07	9.30577e+07	0	0.006553	High	2.65026	High	2.36543	High	2.46342	High	2.71549	0
	QADIMLPALR	2	2	1	P58107		1127.62	0	2.522e+07	0	0	0	0.003958	High	2.63996	High	2.65119					0
	GYFDEEMNR	4	4	2	Q15149;P58107		1160.47	799055320	102848023	3.56698e+07	1.42035e+08	0	0.000404	High	2.57297	High	2.92247	High	3.10754	High	3.0261	0
	KLTVEEAFK	1	2	1	P58107		1064.6	1.40777e+08	0	0	0	0	0.005411	High	2.54991							1
	ATTGYPDPYGGEK	4	2	1	P58107		1355.61	46477019	0	6.1801e+06	2.46227e+07	0	0.002212	High	2.53703			High	2.96797	High	3.63521	0
	ASIAQAVR	4	2	1	P58107		815.472	167189495	8.0751e+06	4.62746e+06	1.51158e+07	0	0.006327	High	2.53185	High	2.84896	High	2.45516	High	2.67535	0
	KGENYVYINEATR	6	2	1	P58107		1556.77	7.90184e+07	4.0896e+06	1.41701e+06	9.89401e+06	0	1.42e-05	High	2.52728	High	3.9275	High	3.99301	High	3.98678	1
	GEVPAVWLLDAGIITQETLEALAQGTQSPAQVAEQPAVK	1	2	1	P58107		4029.1	0	0	0	0	0	0.001226	High	2.50473							0
	LLEVQVATGGVIDPQHHHR	1	2	1	P58107		2106.12	117179489	0	0	0	0	0.0001597	High	2.46443							0
	LTAIIEEAEEAPGARPQLQDAWR	4	2	1	P58107		2564.31	1539103306	31731341	9.49103e+06	1.06449e+08	0	7.06e-10	High	2.43785	High	3.09193	High	3.4428	High	2.15564	0
	ASLSLWQAMEK	3	2	1	P58107		1263.64	227718966	13242355	8.11888e+06	0	0	0.0004785	High	2.43199	High	3.39678	High	3.67783			0
	GVLRPGTALVLLEAQAATGFVIDPVR	2	2	1	P58107		2663.52	174739326	0	958614	0	0	0.004416	High	2.35725			High	1.95299			0
	DATMEVQR	1	2	1	P58107	M4(Oxidation)	965.436	35832731	0	0	0	0	0.003833	High	2.30683							0
	LLEAQVATGGIIDPTSHHHLPMPVAIQR	1	2	1	P58107		3001.6	364180992	0	0	0	0	3.788e-05	High	2.30246							0
	APGSGLALLPLK	4	2	1	P58107		1136.7	478672490	1.90471e+07	7.09073e+06	2.65949e+07	0	3.554e-05	High	2.25167	High	3.99259	High	3.16212	High	2.54725	0
	LPLETAYR	5	2	1	P58107		962.531	283965539	1.95356e+06	6.02086e+06	2.40142e+07	0	0.005814	High	2.21036	High	2.44229	High	2.47268	High	2.32967	0
	CVPDPDTGLYMLQLAGR	2	2	1	P58107	C1(Carbamidomethyl)	1905.92	196886892	0	0	1.23115e+07	0	0.0001637	High	2.07372					High	2.84547	0
	LPLEAALR	5	2	1	P58107		882.541	219659982	9.84626e+06	5.15703e+06	1.09544e+07	0	0.004364	High	2.05954	High	2.75884	High	2.76515	High	2.47926	0
	GLVPQNEGLPLLQVQLATGGVVDPVHGVHLPQAAACR	1	2	1	P58107	C36(Carbamidomethyl)	3811.03	2.18511e+08	0	0	0	0	6.931e-06	High	2.05875							0
	TTVPQLLASVQR	4	2	1	P58107		1312.76	3.40598e+08	2.28974e+07	6.13908e+06	2.93056e+07	0	0.0002413	High	1.65058	High	1.64294	High	1.58429	High	2.24394	0
	AVPVWDVLASGYVSGAAR	4	2	1	P58107		1817.95	0	2.62042e+06	0	2.44202e+07	0	2.005e-06			High	5.97537			High	5.37811	0
	AMLAQQYQEGTLSVEK	3	2	1	P58107		1795.89	0	1.36508e+07	5.57563e+06	1.60061e+07	0	3.992e-16			High	5.76413	High	5.78786	High	5.17527	0
	DIYALISDQK	3	2	1	P58107		1165.61	0	1.30485e+07	4.86829e+06	2.19203e+06	0	0.001636			High	3.55009	High	3.59177	High	3.40337	0
	LEHGQATAK	4	2	1	P58107		954.5	0	1.09561e+07	4.14278e+06	0	0	0.0004785			High	3.03447	High	3.5892			0
	EVAEMDSVKR	3	2	1	P58107		1163.57	0	0	0	7.39609e+06	0	0.0006047			High	3.02253	High	3.33966	High	3.15956	1
	VIEETEER	3	2	1	P58107		1004.49	0	7.79206e+07	4.39416e+07	1.21908e+08	0	0.0004785			High	2.99231	High	3.33412	High	3.15016	0
	QALSTATATVSVGK	3	2	1	P58107		1333.73	0	1.46316e+07	6.30489e+06	2.0728e+07	0	0.004859			High	2.96765	High	3.12182	High	3.38997	0
	VLADPSDDTK	3	4	2	Q15149;P58107		1060.52	0	168945155	8.47544e+07	2.24397e+08	0	0.00383			High	2.74605	High	2.68816	High	2.53215	0
	FLDPNTLER	3	2	1	P58107		1104.57	0	1.96655e+07	9.14521e+06	36552982	0	0.005678			High	2.72575	High	2.18787	High	2.51572	0
	LWVDEAVR	3	2	1	P58107		987.525	0	11872633	7.32352e+06	2.23605e+07	0	0.003234			High	2.67668	High	2.61508	High	2.43037	0
	DPATGDTIPLFQAMQK	1	2	1	P58107		1732.85	0	0	0	0	0	1.961e-05					High	4.33923			0
	ALEAEQVEITVGR	2	2	1	P58107		1414.75	0	0	5.84868e+06	1.45694e+07	0	3.502e-05					High	3.71356	High	3.92742	0
	SMGGAVSAAELLEVGILDEQAVQGLR	2	2	1	P58107		2613.35	0	0	1.1068e+06	0	0	1.788e-11					High	3.6515			0
	VPVDVAYQR	2	4	2	Q15149;P58107		1046.56	0	0	1.20084e+07	3.13886e+07	0	0.000488					High	2.96769	High	2.48393	0
	SLEGGNFIAGVLIQGTQER	2	2	1	P58107		1989.04	0	0	0	1.30945e+07	0	1.296e-08							High	5.46391	0
	VTPGSGALQGQSVSVWELLFYR	1	2	1	P58107		2394.24	0	0	0	2.89481e+06	0	7.676e-06							High	4.28777	0
	VSAWELINSEYFSEGR	1	2	1	P58107		1886.89	0	0	0	7.34798e+06	0	1.691e-06							High	4.07441	0
	LLEAQVASGFLVDPLNNQR	1	2	1	P58107		2084.11	0	0	0	7.31124e+06	0	0.004753							High	2.39672	0
	RQEQTLR	3	2	1	P58107		930.512	803891420	7.25044e+07	2.88571e+08	0	0.001	0.007603	High	3.36942	High	3.07099	High	2.91854			1
	DGLLPTGLGQR	4	2	1	P58107		1126.62	277260604	2.05094e+07	7.50636e+06	3.01637e+07	0.001	0.01478	High	2.44083	High	2.45617	High	2.31168	High	1.85926	0
	ILADPSDDTK	2	2	1	P58107		1074.53	139770465	0	0	2.79956e+07	0.001	0.0107	High	2.41411					High	2.40394	0
	AEAEAGSPRPDPR	6	2	1	P58107		1352.66	5.51054e+08	7.1293e+07	2.66702e+07	6.42188e+07	0.001	0.008382	High	2.37879	High	2.47875	High	2.69844	High	2.64642	0
	MSIPEALR	1	2	1	P58107		916.491	206968031	0	0	0	0.001	0.01167	High	2.19831							0
	GLVDRPLALR	2	2	1	P58107		1109.68	150878220	5.67565e+06	0	0	0.001	0.02754	High	2.15979	High	1.94671					0
	LTYHQLLER	1	2	1	P58107		1172.64	8.19817e+07	0	0	0	0.001	0.02154	High	2.02556							0
	VPVDVAYR	4	4	2	Q15149;P58107		918.504	2429341570	1.68856e+08	8.27441e+07	2.42032e+08	0.001	0.008828	High	2.01907	High	2.71951	High	2.27682	High	2.72034	0
	AMAATLGAGTPPRPQAR	1	1	1	P58107		1665.88	36562129	0	0	0	0.001	0.01026	High	2.00688							0
	QVSVFQAMK	1	2	1	P58107		1037.54	195259460	0	0	0	0.001	0.01196	High	1.6132							0
	RGYFDEEMNR	1	4	2	Q15149;P58107		1316.57	0	2.27343e+06	0	0	0.001	0.02092			High	3.02341					1
	FVDPNTQEK	2	2	1	P58107		1077.52	0	2.13998e+07	0	30510019	0.001	0.01746			High	2.52823			High	1.95457	0
	HLWFQGIR	1	2	1	P58107		1056.57	0	1.579e+07	0	0	0.001	0.01282			High	1.94505					0
	TLQEVTEMDSVK	1	2	1	P58107	M8(Oxidation)	1395.67	0	0	0	4113969	0.001	0.005898							High	2.36186	0
	VGLVGR	3	11	1	P58107		600.382	202039860	0	4.04206e+06	1.09982e+07	0.002	0.04256	High	2.16472			High	2.00061	High	2.19838	0
	EVAEMDSVK	1	2	1	P58107		1007.47	0	0	0	7.04656e+06	0.002	0.01821							High	2.47998	0
	RQDLLSR	2	2	1	P58107		887.505	481368708	0	0	10778311	0.004	0.05316	High	2.51358					High	2.43009	1
	VTFSGLR	2	2	1	P58107		779.44	119018950	0	0	11253138	0.004	0.07024	High	1.87036					High	1.58675	0
	FFFDPSAR	3	2	1	P58107		986.473	0	1.33067e+07	6.04452e+06	2.11608e+07	0.004	0.05019			High	2.20268	High	2.39562	High	2.23705	0
	GHSVEEALR	3	2	1	P58107		997.506	0	9.45921e+06	3891708	1.26141e+07	0.005	0.0649			High	1.6914	High	2.23551	High	1.40022	0
	AATMEVK	1	2	1	P58107	M4(Oxidation)	765.38	39871606	0	0	0	0.006	0.08971	High	2.16481							0
	DTVTPGELLK	1	2	1	P58107		1072.59	1.94522e+08	0	0	0	0.006	0.08857	High	1.71145							0
	GVVGPELYGR	1	2	1	P58107		1046.56	0	0	0	1.70768e+07	0.006	0.07985							High	2.51292	0
	GLIPWEQAAR	1	2	1	P58107		1140.62	0	0	0	2.0864e+07	0.006	0.08963							High	1.87122	0
	DLAQGTK	1	2	1	P58107		732.388	0	0	0	2.93668e+07	0.006	0.07974							High	1.83116	0
	LLAQAR	1	3	1	P58107		671.42	0	0	0	1.29432e+07	0.006	0.0885							High	1.63409	0
	QPLQATFR	1	2	1	P58107		960.525	376577831	0	0	0	0.007	0.1047	High	1.70773							0
	GQLLPVSK	1	2	1	P58107		841.514	0	0	0	0	0.008	0.1028							High	2.04664	0
	AAVIGPDVFAK	1	2	1	P58107		1087.62	0	0	1.09601e+07	0	0.009	0.1138					High	2.08202			0
	LLAAER	1	8	2	Q9UNE7;P58107		672.404	0	0	0	9369437	0.009	0.1094							High	1.55633	0
P06899	Histone H2B type 1-J OS=Homo sapiens OX=9606 GN=H2BC11 PE=1 SV=3 - [H2B1J_HUMAN]	65.87	9	2	10	37	1.72527e+09	1.68947e+08	7.82648e+07	8.7789e+08	22.4099	47.62	6	7	14.9023	46.03	6	7	32.5331	47.62	6	10	39.3759	59.52	9	13	126	13.8956	10.3159
	Sequence	# PSMs	# Proteins	# Protein Groups	Protein Group Accessions	Modifications	MH+ [Da]	A5: Area	B5: Area	C5: Area	D5: Area	q-Value	PEP	A2	XCorr A2	B2	XCorr B2	C2	XCorr C2	D2	XCorr D2	# Missed Cleavages
[truncated: 15,803 more rows]
